# Supplementary material for: Crystal engineering of a 1:1 5-fluoro­cytosine–4-hy­droxy­benzaldehyde cocrystal: insights from X-ray crystallography and Hirshfeld analysis
Source: Acta Crystallogr E Crystallogr Commun. 2025 May 23;81(Pt 6):549–53. doi: 10.1107/S2056989025004463 (PMC12142404; doi:10.1107/S2056989025004463)
Supplement: Supplementary file 1 [file e-81-00549-sup1.cif]

##############################################################################
#                                                                            #
# This CIF contains the data in a paper accepted for publication in          #
# Acta Crystallographica Section E. It conforms to the requirements of       #
# Notes for Authors for Acta Crystallographica Section E, and has been       #
# peer reviewed under the auspices of the IUCr Commission on Journals.       #
#                                                                            #
# Full details of the Crystallographic Information File format               #
# are given in the paper "The Crystallographic Information File (CIF):       #
# a New Standard Archive File for Crystallography" by S. R. Hall, F. H.      #
# Allen and I. D. Brown [Acta Cryst. (1991), A47, 655-685].                  #
#                                                                            #
# The current version of the core CIF dictionary is obtainable from          #
# ftp://ftp.iucr.org/pub/cif_core.dic.                                       #
#                                                                            #
# Software is freely available for graphical display of the structure(s)     #
# in this CIF. For information consult the CIF software page                 #
# http://www.iucr.org/resources/cif/software.                                #
#                                                                            #
# This file may be used for bona fide research purposes within the           #
# scientific community so long as proper attribution is given to the journal # 
# article from which it was obtained.                                        #
#                                                                            #
##############################################################################
data_I
_audit_creation_method     'SHELXL-2019/3'
_journal_date_recd_electronic     2025-04-25
_journal_date_accepted     2025-05-17
_journal_name_full     'Acta Crystallographica, Section E'
_journal_year     2025
_journal_volume     81
_journal_issue      1
_journal_page_first     0
_journal_page_last     0
_journal_paper_category     GO
_journal_paper_doi     10.1107/S2056989025004463
_journal_coeditor_code     OI2017
_publ_contact_author_name     'Mohana Marimuthu'
_publ_contact_author_address
;
Department of Chemistry,
Periyar Maniammai Institute of Science and Technology (Deemed to be
University), Thanjavur 613 403, Tamil Nadu,
India
;
_publ_contact_author_email     'mmohana.chem@gmail.com'
_publ_contact_author_fax     ?
_publ_contact_author_phone     '9788398036'
_publ_section_title
;
Crystal engineering of a 1:1 5-fluorocytosine--4-hydroxybenzaldehyde co-crystal:
insights from X-ray crystallography and Hirshfeld analysis
;
loop_
    _publ_author_name
    _publ_author_footnote
    _publ_author_address
    'Marimuthu Sangavi' .
;
Department of Chemistry
Thanthai Periyar Government Arts and Science College
Tiruchirappalli-620 023
(Affiliated to Bharathidasan University,
Tiruchirappalli 620 024, Tamil Nadu, India)
Tamil Nadu
India
;
    'Marimuthu Mohana' .
;
Department of Chemistry,
Periyar Maniammai Institute of Science and Technology (Deemed to be \
University),
Thanjavur 613 403, Tamil Nadu,
India
;
    'Ray J. Butcher' .
;
Department of Chemistry
Howard University
Washington, DC 20059
USA
;
    'McMillen, Colin D.' .
;
Department of Chemistry,
Clemson University,
H.L. Hunter Laboratories,
Clemson, SC 29634,
USA
;
_publ_section_synopsis
;
The cocrystal of 5-fluorocytosine and 4-hydroxybenzaldehyde (1/1),
C~4~H~4~FN~3~O\\cdotC~7~H~6~O~2~, crystallizes in the monoclinic
<i>P</i>2~1~/<i>c</i> space group. The crystal structure features a robust
supramolecular network stabilized by N---H\\u008943O, N---H\\u008943N,
O---H\\u008943O, C---H\\u008943O and C--H\\u008943F hydrogen bonds, forming
diverse ring motifs including <i>R</i>~2~^2^(8), <i>R</i>~4~^4^(22),
<i>R</i>~6~^6^(32), and <i>R</i>~8~^8^(34). Additional C---F\\u008943\p
interactions contribute to the crystal cohesion. Hirshfeld surface analysis
reveals that O\\u008943H/H\\u008943O contacts dominate the intermolecular
interactions, emphasizing the key role of hydrogen bonding in the crystal
packing.
;
_chemical_name_systematic
;
4-Amino-5-fluoro-1<i>H</i>-pyrimidin-2-one--4-hydroxybenzaldehyde (1/1)
;
_chemical_name_common
;
5-Fluorocytosine--4-hydroxybenzaldehyde (1/1)
;
_chemical_formula_moiety     'C4 H4 F N3 O, C7 H6 O2'
_chemical_formula_sum     'C11 H10 F N3 O3'
_chemical_formula_iupac     'C4 H4 F N3 O, C7 H6 O2'
_chemical_formula_weight     251.22
_chemical_melting_point     ?
_space_group_crystal_system     monoclinic
_space_group_name_H-M_alt     'P 21/c'
_space_group_name_Hall     '-P 2ybc'
loop_
    _space_group_symop_operation_xyz
    'x, y, z'
    '-x, y+1/2, -z+1/2'
    '-x, -y, -z'
    'x, -y-1/2, z-1/2'
_cell_length_a     4.21260(10)
_cell_length_b     9.66870(10)
_cell_length_c     26.8628(5)
_cell_angle_alpha     90
_cell_angle_beta     94.1860(10)
_cell_angle_gamma     90
_cell_volume     1091.21(3)
_cell_formula_units_Z     4
_cell_measurement_reflns_used     18043
_cell_measurement_theta_min     3.2930
_cell_measurement_theta_max     76.1460
_cell_measurement_temperature     297(2)
_exptl_crystal_description     block
_exptl_crystal_colour     colorless
_exptl_crystal_size_max     0.266
_exptl_crystal_size_mid     0.205
_exptl_crystal_size_min     0.170
_exptl_crystal_density_diffrn     1.529
_exptl_crystal_density_meas     ?
_exptl_crystal_density_method     ?
_exptl_crystal_F_000     520
_exptl_absorpt_coefficient_mu     1.072
_exptl_absorpt_correction_type     analytical
_exptl_absorpt_process_details
;
(CrysAlisPro; Rigaku OD, 2023)
;
_exptl_absorpt_correction_T_min     0.782
_exptl_absorpt_correction_T_max     0.840
_diffrn_ambient_temperature     297(2)
_diffrn_source     'micro-focus sealed X-ray tube'
_diffrn_radiation_type     CuK\a
_diffrn_radiation_wavelength     1.54184
_diffrn_measurement_device_type     'XtaLAB Synergy, Dualflex, HyPix'
_diffrn_measurement_method     '\w scans'
_diffrn_detector_area_resol_mean     10.0000
_diffrn_reflns_number     19824
_diffrn_reflns_av_R_equivalents     0.0194
_diffrn_reflns_av_unetI/netI     0.0096
_diffrn_reflns_theta_min     3.299
_diffrn_reflns_theta_max     76.159
_diffrn_reflns_theta_full     67.684
_diffrn_measured_fraction_theta_max     0.982
_diffrn_measured_fraction_theta_full     0.995
_diffrn_reflns_limit_h_min     -3
_diffrn_reflns_limit_h_max     5
_diffrn_reflns_limit_k_min     -12
_diffrn_reflns_limit_k_max     12
_diffrn_reflns_limit_l_min     -33
_diffrn_reflns_limit_l_max     33
_refine_special_details
;
The data collection, cell refinement, and data reduction were performed using
CrysAlisPro (Rigaku OD, 2023). Structure solution was carried out with SHELXT
2014/5 (Sheldrick, 2015a) and refinement was done using SHELXL-2016/6
(Sheldrick, 2015b). Molecular graphics were prepared using PLATON (Spek,
2020), Mercury (Macrae <i>et al.</i>, 2020) and POVRay (Cason 2004).
;
_reflns_number_total     2243
_reflns_number_gt     2127
_reflns_threshold_expression     'I > 2\s(I)'
_refine_ls_structure_factor_coef     Fsqd
_refine_ls_matrix_type     full
_refine_ls_R_factor_all     0.0354
_refine_ls_R_factor_gt     0.0342
_refine_ls_wR_factor_gt     0.0998
_refine_ls_wR_factor_ref     0.1010
_refine_ls_goodness_of_fit_ref     1.041
_refine_ls_restrained_S_all     1.044
_refine_ls_number_reflns     2243
_refine_ls_number_parameters     180
_refine_ls_number_restraints     4
_refine_ls_hydrogen_treatment     mixed
_refine_ls_weighting_scheme     calc
_refine_ls_weighting_details
              'w=1/[\s^2^(Fo^2^)+(0.0563P)^2^+0.2241P] where P=(Fo^2^+2Fc^2^)/3'
_atom_sites_solution_hydrogens     mixed
_atom_sites_solution_primary     dual
_atom_sites_solution_secondary     difmap
_refine_ls_shift/su_max     0.001
_refine_ls_shift/su_mean     0.000
_refine_diff_density_max     0.195
_refine_diff_density_min     -0.189
_refine_ls_extinction_method
;
<i>SHELXL2019/2</i> (Sheldrick, 2015b)
;
_refine_ls_extinction_coef     0.0088(13)
_refine_ls_extinction_expression
                                  'Fc^*^=kFc[1+0.001xFc^2^\l^3^/sin(2\q)]^-1/4^'
loop_
    _atom_type_symbol
    _atom_type_description
    _atom_type_scat_dispersion_real
    _atom_type_scat_dispersion_imag
    _atom_type_scat_source
    'C' 'C' 0.0181 0.0091
                         'International Tables Vol C Tables 4.2.6.8 and 6.1.1.4'
    'H' 'H' 0.0000 0.0000
                         'International Tables Vol C Tables 4.2.6.8 and 6.1.1.4'
    'F' 'F' 0.0727 0.0534
                         'International Tables Vol C Tables 4.2.6.8 and 6.1.1.4'
    'N' 'N' 0.0311 0.0180
                         'International Tables Vol C Tables 4.2.6.8 and 6.1.1.4'
    'O' 'O' 0.0492 0.0322
                         'International Tables Vol C Tables 4.2.6.8 and 6.1.1.4'
_computing_data_collection     'CrysAlisPro system (CCD 43.91a 64-bit (releas'
_computing_cell_refinement
;
CrysAlisPro 1.171.43.91a (Rigaku OD, 2023)
;
_computing_data_reduction
;
CrysAlisPro 1.171.43.91a (Rigaku OD, 2023)
;
_computing_structure_solution
;
<i>SHELXT</i> (Sheldrick, 2015a)
;
_computing_structure_refinement
;
<i>SHELXL2019/2</i> (Sheldrick, 2015b)
;
_computing_molecular_graphics
;
PLATON (Spek, 2020), Mercury (Macrae <i>et al.</i>, 2020)
and <i>POVRay</i> (Cason, 2004)
;
_computing_publication_material
;
PublCIF v1.9.21_c (Westrip, 2010)
;
loop_
    _atom_site_type_symbol
    _atom_site_label
    _atom_site_fract_x
    _atom_site_fract_y
    _atom_site_fract_z
    _atom_site_U_iso_or_equiv
    _atom_site_adp_type
    _atom_site_calc_flag
    _atom_site_occupancy
    _atom_site_disorder_assembly
    _atom_site_disorder_group
    F F1A 0.6004(2) 0.39753(7) 0.63425(3) 0.0557(2) Uani d 1 . .
    O O1A -0.1067(2) 0.40145(8) 0.79019(3) 0.0439(2) Uani d 1 . .
    N N1A 0.1299(2) 0.27556(9) 0.73165(3) 0.0331(2) Uani d 1 . .
    N N2A 0.1501(2) 0.51932(9) 0.73260(3) 0.0344(2) Uani d 1 . .
    H H1 0.076(3) 0.5966(14) 0.7444(6) 0.050(4) Uiso d 1 . .
    N N3A 0.3795(3) 0.15570(10) 0.67141(4) 0.0401(3) Uani d 1 . .
    H H1CC 0.492(3) 0.1523(16) 0.6446(5) 0.049(4) Uiso d 1 . .
    H H1A 0.294(3) 0.0798(14) 0.6845(5) 0.045(4) Uiso d 1 . .
    C C1A 0.4154(3) 0.40215(11) 0.67318(4) 0.0351(3) Uani d 1 . .
    C C2A 0.3072(2) 0.27452(11) 0.69223(4) 0.0313(2) Uani d 1 . .
    C C3A 0.0531(2) 0.39737(10) 0.75270(4) 0.0323(2) Uani d 1 . .
    C C4A 0.3331(3) 0.52236(11) 0.69305(4) 0.0356(3) Uani d 1 . .
    H H4A 0.399417 0.605918 0.680151 0.043 Uiso calc 1 . .
    O O1B 1.1638(2) 0.27251(10) 0.35919(3) 0.0520(3) Uani d 1 . .
    H H1B 1.074(4) 0.2080(18) 0.3414(7) 0.076(5) Uiso d 1 . .
    O O2B 0.6793(3) 0.13585(11) 0.57435(3) 0.0605(3) Uani d 1 . .
    C C1B 1.0816(3) 0.25581(12) 0.40653(4) 0.0383(3) Uani d 1 . .
    C C2B 0.8831(3) 0.14938(12) 0.42006(4) 0.0421(3) Uani d 1 . .
    H H2B 0.798860 0.087622 0.396053 0.050 Uiso calc 1 . .
    C C3B 0.8117(3) 0.13552(13) 0.46892(4) 0.0450(3) Uani d 1 . .
    H H3B 0.677170 0.064757 0.477749 0.054 Uiso calc 1 . .
    C C4B 0.9386(3) 0.22637(12) 0.50533(4) 0.0401(3) Uani d 1 . .
    C C5B 1.1361(3) 0.33238(13) 0.49140(4) 0.0440(3) Uani d 1 . .
    H H5B 1.222274 0.393527 0.515464 0.053 Uiso calc 1 . .
    C C6B 1.2064(3) 0.34827(13) 0.44238(5) 0.0471(3) Uani d 1 . .
    H H6B 1.336473 0.420430 0.433386 0.056 Uiso calc 1 . .
    C C7B 0.8656(3) 0.21566(14) 0.55746(4) 0.0474(3) Uani d 1 . .
    H H7B 0.972343 0.275878 0.579901 0.057 Uiso calc 1 . .
loop_
    _atom_site_aniso_label
    _atom_site_aniso_U_11
    _atom_site_aniso_U_22
    _atom_site_aniso_U_33
    _atom_site_aniso_U_12
    _atom_site_aniso_U_13
    _atom_site_aniso_U_23
    F1A 0.0776(5) 0.0414(4) 0.0534(5) -0.0025(3) 0.0416(4) 0.0020(3)
    O1A 0.0648(5) 0.0344(4) 0.0352(4) 0.0058(4) 0.0229(4) 0.0028(3)
    N1A 0.0453(5) 0.0265(4) 0.0287(4) -0.0013(3) 0.0106(4) 0.0013(3)
    N2A 0.0456(5) 0.0250(4) 0.0338(5) 0.0007(3) 0.0103(4) -0.0009(3)
    N3A 0.0588(6) 0.0295(5) 0.0341(5) -0.0013(4) 0.0177(4) -0.0018(4)
    C1A 0.0421(6) 0.0337(6) 0.0310(5) -0.0024(4) 0.0131(4) 0.0025(4)
    C2A 0.0383(5) 0.0296(5) 0.0265(5) -0.0006(4) 0.0053(4) 0.0009(4)
    C3A 0.0416(5) 0.0285(5) 0.0274(5) 0.0006(4) 0.0065(4) 0.0018(4)
    C4A 0.0423(6) 0.0290(5) 0.0364(5) -0.0035(4) 0.0096(4) 0.0047(4)
    O1B 0.0734(6) 0.0513(5) 0.0327(4) -0.0134(4) 0.0137(4) 0.0001(4)
    O2B 0.0838(7) 0.0605(6) 0.0404(5) 0.0017(5) 0.0255(5) 0.0006(4)
    C1B 0.0477(6) 0.0370(5) 0.0311(5) 0.0040(4) 0.0082(4) 0.0018(4)
    C2B 0.0536(7) 0.0389(6) 0.0343(6) -0.0031(5) 0.0075(5) -0.0055(4)
    C3B 0.0549(7) 0.0419(6) 0.0397(6) -0.0053(5) 0.0140(5) -0.0004(5)
    C4B 0.0464(6) 0.0422(6) 0.0324(5) 0.0101(5) 0.0080(4) -0.0005(4)
    C5B 0.0528(7) 0.0425(6) 0.0367(6) 0.0017(5) 0.0026(5) -0.0072(5)
    C6B 0.0595(7) 0.0406(6) 0.0418(6) -0.0090(5) 0.0083(5) -0.0015(5)
    C7B 0.0569(7) 0.0521(7) 0.0342(6) 0.0110(6) 0.0102(5) -0.0031(5)
_geom_special_details
;
 All esds (except the esd in the dihedral angle between two l.s. planes)
 are estimated using the full covariance matrix.  The cell esds are taken
 into account individually in the estimation of esds in distances, angles
 and torsion angles; correlations between esds in cell parameters are only
 used when they are defined by crystal symmetry.  An approximate (isotropic)
 treatment of cell esds is used for estimating esds involving l.s. planes.
;
loop_
    _geom_bond_atom_site_label_1
    _geom_bond_atom_site_label_2
    _geom_bond_site_symmetry_2
    _geom_bond_distance
    _geom_bond_publ_flag
    F1A C1A . 1.3498(12) ?
    O1A C3A . 1.2521(13) ?
    N1A C2A . 1.3397(13) ?
    N1A C3A . 1.3558(13) ?
    N2A C4A . 1.3578(14) ?
    N2A C3A . 1.3715(13) ?
    N2A H1 . 0.877(13) ?
    N3A C2A . 1.3231(14) ?
    N3A H1CC . 0.891(13) ?
    N3A H1A . 0.900(12) ?
    C1A C4A . 1.3353(15) ?
    C1A C2A . 1.4235(14) ?
    C4A H4A . 0.9300 ?
    O1B C1B . 1.3520(13) ?
    O1B H1B . 0.857(15) ?
    O2B C7B . 1.2122(17) ?
    C1B C6B . 1.3889(17) ?
    C1B C2B . 1.3907(16) ?
    C2B C3B . 1.3746(16) ?
    C2B H2B . 0.9300 ?
    C3B C4B . 1.3920(17) ?
    C3B H3B . 0.9300 ?
    C4B C5B . 1.3887(18) ?
    C4B C7B . 1.4594(15) ?
    C5B C6B . 1.3791(17) ?
    C5B H5B . 0.9300 ?
    C6B H6B . 0.9300 ?
    C7B H7B . 0.9300 ?
loop_
    _geom_angle_atom_site_label_1
    _geom_angle_atom_site_label_2
    _geom_angle_atom_site_label_3
    _geom_angle_site_symmetry_1
    _geom_angle_site_symmetry_3
    _geom_angle
    _geom_angle_publ_flag
    C2A N1A C3A . . 120.00(8) ?
    C4A N2A C3A . . 121.95(9) ?
    C4A N2A H1 . . 120.1(10) ?
    C3A N2A H1 . . 117.8(10) ?
    C2A N3A H1CC . . 121.8(10) ?
    C2A N3A H1A . . 115.6(9) ?
    H1CC N3A H1A . . 122.4(14) ?
    C4A C1A F1A . . 121.33(9) ?
    C4A C1A C2A . . 120.77(10) ?
    F1A C1A C2A . . 117.90(9) ?
    N3A C2A N1A . . 119.97(9) ?
    N3A C2A C1A . . 120.74(9) ?
    N1A C2A C1A . . 119.29(9) ?
    O1A C3A N1A . . 121.43(9) ?
    O1A C3A N2A . . 118.86(9) ?
    N1A C3A N2A . . 119.71(9) ?
    C1A C4A N2A . . 118.21(9) ?
    C1A C4A H4A . . 120.9 ?
    N2A C4A H4A . . 120.9 ?
    C1B O1B H1B . . 107.7(13) ?
    O1B C1B C6B . . 117.73(11) ?
    O1B C1B C2B . . 122.30(10) ?
    C6B C1B C2B . . 119.97(10) ?
    C3B C2B C1B . . 119.96(11) ?
    C3B C2B H2B . . 120.0 ?
    C1B C2B H2B . . 120.0 ?
    C2B C3B C4B . . 120.64(11) ?
    C2B C3B H3B . . 119.7 ?
    C4B C3B H3B . . 119.7 ?
    C5B C4B C3B . . 118.92(10) ?
    C5B C4B C7B . . 118.91(11) ?
    C3B C4B C7B . . 122.16(11) ?
    C6B C5B C4B . . 120.93(11) ?
    C6B C5B H5B . . 119.5 ?
    C4B C5B H5B . . 119.5 ?
    C5B C6B C1B . . 119.58(11) ?
    C5B C6B H6B . . 120.2 ?
    C1B C6B H6B . . 120.2 ?
    O2B C7B C4B . . 126.30(12) ?
    O2B C7B H7B . . 116.9 ?
    C4B C7B H7B . . 116.9 ?
loop_
    _geom_torsion_atom_site_label_1
    _geom_torsion_atom_site_label_2
    _geom_torsion_atom_site_label_3
    _geom_torsion_atom_site_label_4
    _geom_torsion_site_symmetry_1
    _geom_torsion_site_symmetry_2
    _geom_torsion_site_symmetry_3
    _geom_torsion_site_symmetry_4
    _geom_torsion
    _geom_torsion_publ_flag
    C3A N1A C2A N3A . . . . -179.36(10) ?
    C3A N1A C2A C1A . . . . 0.55(16) ?
    C4A C1A C2A N3A . . . . 177.61(11) ?
    F1A C1A C2A N3A . . . . -1.78(16) ?
    C4A C1A C2A N1A . . . . -2.30(17) ?
    F1A C1A C2A N1A . . . . 178.31(9) ?
    C2A N1A C3A O1A . . . . -178.50(10) ?
    C2A N1A C3A N2A . . . . 1.84(16) ?
    C4A N2A C3A O1A . . . . 177.67(10) ?
    C4A N2A C3A N1A . . . . -2.66(16) ?
    F1A C1A C4A N2A . . . . -179.10(9) ?
    C2A C1A C4A N2A . . . . 1.53(17) ?
    C3A N2A C4A C1A . . . . 0.92(17) ?
    O1B C1B C2B C3B . . . . 178.79(11) ?
    C6B C1B C2B C3B . . . . -0.23(19) ?
    C1B C2B C3B C4B . . . . -0.64(19) ?
    C2B C3B C4B C5B . . . . 0.72(18) ?
    C2B C3B C4B C7B . . . . 179.39(11) ?
    C3B C4B C5B C6B . . . . 0.07(18) ?
    C7B C4B C5B C6B . . . . -178.65(11) ?
    C4B C5B C6B C1B . . . . -0.9(2) ?
    O1B C1B C6B C5B . . . . -178.06(11) ?
    C2B C1B C6B C5B . . . . 1.01(19) ?
    C5B C4B C7B O2B . . . . 173.98(12) ?
    C3B C4B C7B O2B . . . . -4.7(2) ?
loop_
    _geom_hbond_atom_site_label_D
    _geom_hbond_atom_site_label_H
    _geom_hbond_atom_site_label_A
    _geom_hbond_site_symmetry_A
    _geom_hbond_distance_DH
    _geom_hbond_distance_HA
    _geom_hbond_distance_DA
    _geom_hbond_angle_DHA
    _geom_hbond_publ_flag
    N2A H1 N1A 2_556 0.877(13) 2.060(13) 2.9354(12) 175.3(14) yes
    N3A H1CC O2B . 0.891(13) 2.104(13) 2.9848(13) 169.9(13) yes
    N3A H1A O1A 2_546 0.900(12) 2.035(13) 2.9328(12) 176.1(13) yes
    C4A H4A O1B 3_766 0.93 2.48 3.2905(14) 145.3 yes
    O1B H1B O1A 4_665 0.857(15) 1.854(15) 2.6934(13) 165.9(19) yes
    C6B H6B F1A 3_766 0.93 2.56 3.3446(14) 142.6 yes
    C7B H7B F1A . 0.93 2.51 2.9886(14) 112.2 yes
_shelx_space_group_comment
;
The symmetry employed for this shelxl refinement is uniquely defined
by the following loop, which should always be used as a source of
symmetry information in preference to the above space-group names.
They are only intended as comments.
;
_shelx_estimated_absorpt_T_min     ?
_shelx_estimated_absorpt_T_max     ?
_shelx_hkl_file
;
   0   0  -2 37118.2 556.830   1
   0   0  -3 4.64673 4.26351   1
   0   0  -4 56261.5 855.876   1
   0   0  -5 10.4782 8.37146   1
   0   0  -6 883.003 46.1282   1
   0   0  -7 1.88126 8.63704   1
   0   0  -8 13634.4 283.116  20
   0   0  -8 13704.0 281.041   1
   0   0  -9 2.55955 9.74353  20
   0   0  -9-5.01211 9.53987   1
   0   0 -10 4963.93 159.515  20
   0   0 -10 5341.11 161.512   1
   0   0 -11-3.28352 14.1013  20
   0   0 -11 6.40174 11.6177   1
   0   0 -12 56103.6 961.099  20
   0   0 -12 55058.9 951.057   1
   0   0 -13 12.3110 18.2422  20
   0   0 -13 3.97135 13.6749   1
   0   0 -14 59415.8 1052.31  20
   0   0 -14 60287.4 1047.67   1
   0   0 -15 20.1343 20.8308  20
   0   0 -15-4.83565 19.2267   1
   0   0 -16 47824.5 901.104  20
   0   0 -16 45925.8 886.706   1
   0   0 -17-6.06510 20.8841  20
   0   0 -17-5.77256 30.3622   1
   0   0 -18 17131.2 468.598  20
   0   0  18 17200.4 287.463  25
   0   0 -18 16809.6 453.166   1
   0   0 -19 10.8248 8.42110  19
   0   0 -19-6.67625 31.5970   1
   0   0 -19 7.12122 24.5239  20
   0   0 -20 1486.16 49.1523  19
   0   0  20 1406.10 50.4376  25
   0   0 -21-15.1350 31.3168   1
   0   0 -21 8.14300 26.4353  20
   0   0  21 6.61102 9.71413  25
   0   0 -22 14375.5 461.209  20
   0   0  22 14412.1 256.321  25
   0   0 -22 14349.1 445.188   1
   0   0 -22 14440.5 255.316   2
   0   0 -23-8.22187 28.3103   1
   0   0 -23 4.58747 9.76223   2
   0   0  23-1.17407 9.90249  25
   0   0 -23 8.97377 30.8993  20
   0   0 -24-8.35960 27.1391   1
   0   0 -24 26.2872 11.5128   2
   0   0  24 7.09940 10.2552  25
   0   0 -24 18.3908 31.6631  20
   0   0 -25-1.11309 9.81320   2
   0   0 -25-8.30054 34.3504   1
   0   0  25 2.33057 9.26629  25
   0   0 -25 27.4719 31.5313  20
   0   0  26 1803.37 59.1359  25
   0   0 -26 1707.15 56.3613   2
   0   0  27 16.6575 9.78156  25
   0   0 -27 0.97215 8.57132   2
   0   0  28 110.713 15.4070  23
   0   0  28 130.129 15.5930  25
   0   0 -29-3.88469 10.0327  21
   0   0  29 17.7840 9.78799  23
   0   0  29 12.0865 8.27266  25
   0   0  30 6352.75 122.245  23
   0   0  30 6082.01 115.703  25
   0   0 -30 6278.35 123.358  21
   0   0  31 5.55228 7.15144  23
   0   0 -31 1.29581 7.62024  21
   0   0 -32 931.598 24.4274  21
   0   0  32-0.41303 1.49949  23
   0  -1   0 5.76187 3.69786   3
   0  -1  -1 201.337 14.8148   3
   0  -1   1 197.600 14.8475   3
   0  -1   2 1375.66 51.0810   3
   0  -1  -2 1340.80 49.8564   1
   0  -1   3 66323.9 1032.48   3
   0  -1  -3 67500.6 1030.45   1
   0  -1   4 92402.0 1364.96   3
   0   1  -4 92724.3 1365.22  20
   0  -1  -5 18317.0 322.312   1
   0   1  -5 18016.6 322.924  20
   0   1  -6 13609.1 268.601   1
   0  -1  -6 13713.9 264.742   1
   0   1  -6 13392.1 265.189  20
   0   1  -7 54628.9 900.410   1
   0  -1  -7 55766.9 896.506   1
   0  -1  -7 56839.6 836.933  30
   0  -1   7 56621.5 838.506  30
   0   1  -7 56509.1 901.367  20
   0  -1  -8 1969.16 46.3857  29
   0   1  -8 2041.07 85.8065  20
   0   1  -8 1962.98 85.5803   1
   0  -1  -8 2149.96 86.1220   1
   0  -1   8 2003.11 47.4712  30
   0  -1  -8 1967.18 45.9468  30
   0   1  -8 1976.63 47.6834  32
   0   1   8 1938.24 47.1050  32
   0  -1   9 5470.64 92.1119  29
   0  -1  -9 4876.02 86.1219  30
   0   1   9 5224.76 90.0587  26
   0   1  -9 5037.35 87.9599  26
   0   1  -9 5812.46 162.998  20
   0   1   9 5232.22 88.5447  32
   0  -1   9 5420.99 90.8760  30
   0   1  -9 5258.25 89.3808  32
   0   1  -9 6082.50 166.725   1
   0  -1  -9 5672.18 160.365   1
   0   1 -10 40378.0 707.121   1
   0  -1 -10 40980.6 703.525   1
   0   1 -10 39124.5 703.274  20
   0   1 -11 22621.2 451.865   1
   0  -1 -11 21985.1 443.164   1
   0   1 -11 21668.9 448.373  20
   0  -1 -12 2478.14 116.614   1
   0   1 -12 2581.31 121.226   1
   0   1 -12 2427.43 117.823  20
   0  -1 -13 222.496 37.1966   1
   0   1 -13 212.552 38.4127   1
   0   1 -13 267.703 42.8013  20
   0   1 -14 2208.09 123.165   1
   0  -1 -14 2309.30 122.708   1
   0   1 -14 2305.09 125.246  20
   0   1 -15 1317.84 98.5975   1
   0  -1 -15 1171.19 91.4366   1
   0   1 -15 1244.76 96.4369  20
   0  -1 -16 33268.7 687.468   1
   0   1 -16 33006.1 690.320   1
   0   1 -16 34115.3 697.549  20
   0   1 -17 30728.3 659.217  20
   0   1  17 28844.1 465.151  25
   0   1 -17 30839.8 654.841   1
   0  -1 -17 28645.1 636.987   1
   0  -1 -17 29941.8 461.316   2
   0   1 -18 59872.6 1111.48  20
   0   1 -18 57800.7 874.849  19
   0   1  18 58589.1 878.589  25
   0  -1  18 57858.7 872.995  25
   0  -1 -18 58232.9 1089.61   1
   0   1 -18 59907.8 1103.19   1
   0  -1 -18 57066.3 872.272   2
   0   1 -19 8391.34 311.910  20
   0  -1  19 8483.59 161.049  25
   0   1  19 8583.22 165.611  25
   0  -1 -19 8596.13 307.576   1
   0   1 -19 8718.63 312.004   1
   0  -1 -19 8389.30 160.282   2
   0  -1 -20 549.368 79.2050   1
   0  -1 -20 416.316 26.3297   2
   0   1 -20 532.942 78.1020   1
   0   1 -20 464.214 76.1155  20
   0   1  20 414.642 27.7240  25
   0  -1  20 410.283 25.9812  25
   0  -1 -21 32202.8 503.952   2
   0   1 -21 32905.4 747.127   1
   0  -1 -21 32206.7 732.660   1
   0   1 -21 31850.4 752.600  20
   0  -1  21 31819.8 504.087  25
   0   1  21 31069.7 508.555  25
   0  -1 -22 227.890 55.6421   1
   0   1 -22 171.355 51.3428   1
   0  -1 -22 139.901 18.0204   2
   0   1 -22 153.911 49.1185  20
   0   1  22 184.283 20.7536  25
   0  -1  22 128.788 17.3038  25
   0   1 -23 694.974 95.1165   1
   0  -1 -23 605.944 87.0017   1
   0  -1 -23 664.865 34.2353   2
   0   1  23 685.483 36.9315  25
   0  -1  23 619.876 33.3437  25
   0  -1 -24 439.817 28.1183   2
   0   1 -24 457.382 78.0761   1
   0  -1 -24 489.550 79.2081   1
   0  -1  24 499.302 29.8795  25
   0   1  24 507.609 32.0217  25
   0  -1 -25 2186.13 173.046  20
   0  -1 -25 2505.07 174.203   1
   0  -1 -25 2342.77 67.7039   2
   0   1 -25 2420.24 175.333   1
   0   1  25 2281.80 71.5847  25
   0  -1  25 2390.13 68.8817  25
   0   1 -25 2367.51 71.0089   2
   0  -1 -26 113.846 15.2571   2
   0   1 -26 129.427 17.4681   2
   0   1 -26 151.828 20.6738  22
   0   1  26 123.750 17.6844  25
   0  -1  26 110.517 15.4956  25
   0   1 -27 936.270 40.0139   2
   0  -1  27 1021.19 44.5633  23
   0   1 -27 901.677 44.3265  22
   0   1  27 956.118 41.5661  25
   0  -1  27 898.454 37.3285  25
   0  -1  28 281.737 19.8788  25
   0   1 -28 323.086 22.3639   2
   0   1 -28 330.809 26.2566  22
   0  -1  28 308.412 24.1372  23
   0  -1 -28 311.256 25.8467  22
   0   1 -28 306.353 25.0488  21
   0   1  28 335.419 23.6481  25
   0   1 -29 1895.52 58.7145  21
   0  -1  29 1850.70 57.3291  23
   0  -1 -29 1902.07 60.7584  22
   0   1  29 1838.18 53.0066  23
   0  -1 -29 1700.83 52.4292  21
   0   1 -29 1785.81 59.4404  22
   0   1  29 1772.65 53.9659  25
   0   1 -30 302.148 22.7985  22
   0   1  30 308.714 18.5887  23
   0  -1 -30 333.670 23.3714  22
   0   1 -30 279.478 20.8008  21
   0  -1 -30 315.670 19.2755  21
   0   1  30 303.726 19.4895  25
   0  -1  30 315.957 21.2369  23
   0   1 -31 2767.86 56.8553  22
   0  -1 -31 2881.27 57.5409  22
   0   1 -31 2885.43 53.7032  21
   0  -1  31 2659.05 50.8147  23
   0   1  31 2533.89 44.3807  25
   0   1 -32 3805.34 80.4073  22
   0  -1 -32 3927.67 80.1185  22
   0   1 -32 3576.59 74.4482  21
   0  -1  32 3689.03 73.5869  23
   0  -1 -33 1665.23 40.9145  22
   0   1 -33 1627.01 41.6196  22
   0  -2   0 263422. 3851.52   3
   0   2   1 70836.8 1052.82   4
   0  -2  -1 70901.3 1098.14   3
   0  -2   2 160906. 2347.67   3
   0  -2  -2 163606. 2347.65   3
   0   2   2 156325. 2290.94   4
   0   2   3 72718.9 1059.52   4
   0  -2   3 72777.5 1122.04   3
   0  -2   4 11381.4 231.828   3
   0  -2  -4 10775.3 219.325  20
   0  -2  -4 10880.8 225.024   1
   0  -2   5 3493.81 111.406   3
   0  -2  -5 3717.33 109.567   1
   0  -2   6 2691.88 97.8861   3
   0  -2  -6 2532.86 91.4214  20
   0  -2  -6 2679.14 95.3807   1
   0  -2   7 31057.0 557.456   3
   0  -2  -7 30507.6 548.770  20
   0  -2  -8 632.154 48.0862  20
   0   2  -8 623.701 49.1930  20
   0  -2  -8 558.776 46.9738   1
   0   2  -9 40414.9 701.965  20
   0  -2  -9 38912.0 693.130  20
   0   2  -9 38816.4 705.519   1
   0  -2  -9 40132.2 697.626   1
   0  -2  -9 39533.2 633.003  30
   0  -2   9 41497.8 636.621  30
   0   2 -10 80.7745 24.5490   1
   0  -2 -10 117.156 25.9823   1
   0   2 -10 81.8137 24.0816  20
   0  -2 -10 101.402 24.1562  20
   0   2  10 77.2729 13.9981  32
   0   2 -10 94.9315 15.1064  32
   0  -2 -10 94.2550 14.1285  30
   0  -2  10 66.3247 12.4983  30
   0   2 -11 67627.7 1137.65   1
   0  -2 -11 68363.8 1125.03   1
   0  -2  11 67857.8 1022.62  29
   0  -2 -11 66585.7 1016.77  29
   0  -2 -11 69726.1 1128.12  20
   0   2 -11 66976.2 1130.76  20
   0  -2 -11 66960.8 1015.80  30
   0  -2  11 67710.0 1019.70  30
   0   2  11 65719.5 1017.91  32
   0   2 -11 68888.1 1021.29  32
   0  -2 -12 24946.2 481.222   1
   0  -2 -12 23513.9 345.539   2
   0   2 -12 23919.6 488.267   1
   0   2  12 22020.3 356.694  26
   0  -2 -12 24183.3 483.755  20
   0   2 -12 24615.5 487.262  20
   0   2  12 21727.4 353.464  32
   0  -2 -12 20879.6 349.454  29
   0  -2 -12 21366.2 351.054  30
   0   2 -13 221.470 40.3956   1
   0  -2 -13 138.380 12.4573   2
   0  -2 -13 118.594 29.6584   1
   0  -2 -13 198.009 37.8625  20
   0   2 -14 26237.6 561.743   1
   0  -2 -14 25964.9 549.448   1
   0  -2 -14 25556.7 399.470   2
   0  -2 -14 26309.9 558.835  20
   0   2 -14 26357.2 556.920  20
   0   2 -15 1336.77 103.596   1
   0  -2 -15 1432.62 102.267   1
   0  -2 -15 1343.42 41.2704   2
   0  -2 -15 1441.67 105.826  20
   0   2 -15 1193.03 97.0355  20
   0   2 -16 439.604 62.2272   1
   0  -2 -16 618.896 27.6715   2
   0  -2 -16 514.432 29.2007  14
   0   2  16 476.766 27.2166  25
   0   2 -16 517.235 67.1520  20
   0  -2 -16 552.774 70.8913  20
   0  -2 -17 100.495 13.0197   2
   0  -2 -17 148.113 38.4980   1
   0   2 -17 76.9823 32.9658   1
   0  -2 -17 106.323 15.4386  14
   0   2  17 133.648 16.3038  25
   0  -2 -17 70.3130 30.2897  20
   0   2 -17 113.656 36.9867  20
   0  -2  18 845.612 34.2899  25
   0   2  18 704.205 35.4491  25
   0   2  18 844.800 35.1928  24
   0   2 -18 778.657 88.7814   1
   0  -2 -18 766.420 85.5950   1
   0  -2 -18 757.422 32.9520   2
   0   2  19 24701.2 401.453  25
   0  -2  19 24380.6 390.391  25
   0   2  19 24414.5 392.622  24
   0  -2 -19 24606.7 591.685   1
   0  -2 -19 23830.0 390.948   2
   0   2 -19 24867.8 609.723   1
   0  -2 -19 25014.1 612.392  20
   0  -2  20 4902.99 106.758  25
   0   2  20 4890.70 107.769  24
   0   2  20 5006.24 115.521  25
   0  -2 -20 4883.68 107.687   2
   0   2 -20 4774.04 238.622   1
   0  -2 -20 4839.15 231.883   1
   0  -2 -20 5186.49 248.639  20
   0   2  21 7991.07 165.679  25
   0  -2  21 8040.24 156.699  25
   0  -2 -21 8253.62 158.091   2
   0   2 -21 8487.51 329.601   1
   0  -2 -21 8087.26 313.664   1
   0  -2 -21 8098.19 329.498  20
   0  -2  22 10511.8 194.372  25
   0   2  22 10532.7 205.017  25
   0  -2 -22 10160.2 366.495   1
   0  -2 -22 10728.9 195.796   2
   0   2 -22 10998.6 388.861   1
   0  -2 -22 10545.8 387.232  20
   0   2  23 13405.3 250.188  25
   0  -2  23 13440.3 238.941  25
   0  -2 -23 14035.7 458.768  20
   0  -2 -23 13669.9 434.296   1
   0  -2 -23 13923.1 241.142   2
   0   2 -23 13807.3 450.593   1
   0   2 -24 1459.72 57.9938  22
   0   2  24 1446.63 56.4219  25
   0  -2  24 1409.40 49.7008  25
   0  -2 -24 1387.61 136.865  20
   0   2 -24 1193.72 126.467   1
   0  -2 -24 1433.53 49.9543   2
   0  -2 -24 1491.05 136.965   1
   0  -2 -25 1588.55 147.762  20
   0   2  25 1636.40 59.6458  25
   0  -2  25 1750.54 63.0803  23
   0   2 -25 1684.45 62.3932  22
   0   2 -26 14.6426 12.3195  22
   0  -2  26 27.5580 12.7821  23
   0   2  26 14.6931 11.2446  25
   0   2 -26 18.4516 11.2331   2
   0   2 -26-5.37987 13.5475  21
   0   2 -27 4074.19 102.446  22
   0   2 -27 4056.09 102.446  21
   0   2  27 4002.46 98.4381  25
   0   2 -27 3824.51 94.9726   2
   0   2 -28 81.9976 15.5660  21
   0   2 -28 89.5853 13.7738   2
   0  -2 -28 85.4181 15.7908  22
   0   2 -28 105.498 17.0347  22
   0  -2  28 102.833 16.3516  23
   0   2  28 64.7572 12.2023  34
   0   2  28 101.538 15.4192  25
   0   2 -29 56.3484 13.0417  21
   0  -2 -29-0.65396 2.60135  21
   0   2 -29 53.1243 10.7977   2
   0  -2 -29 74.1615 14.2334  22
   0   2  29 0.63799 2.42995  23
   0   2 -29 71.4815 13.8667  22
   0  -2  29 110.952 15.4777  23
   0   2  29 54.1936 11.8658  25
   0   2 -30 355.495 23.1855  22
   0  -2 -30 304.481 21.5374  22
   0   2 -30 329.625 22.2821  21
   0  -2  30 327.794 21.8893  23
   0   2  30 342.460 20.7788  25
   0  -2 -31 786.532 30.7693  22
   0   2 -31 724.467 29.7164  21
   0   2 -31 807.621 31.6175  22
   0   2  31 745.576 27.2975  25
   0  -2  31 756.188 30.0505  23
   0   2 -32 166.547 13.4027  21
   0  -2 -32 173.460 13.3022  22
   0   2 -32 189.310 13.9659  22
   0  -2  32 168.483 12.8785  23
   0   2 -33 29.5281 6.27728  22
   0  -3   0-4.58166 11.4612   3
   0  -3  -1 28836.4 502.648   3
   0  -3   1 29363.4 503.606   3
   0  -3  -2 43519.3 706.682   3
   0  -3   2 43994.3 706.275   3
   0  -3   3 7365.31 186.007   3
   0  -3  -3 7617.44 188.349   3
   0  -3  -4 2335.11 98.1359   3
   0  -3   4 2622.40 101.997   3
   0  -3   5 3693.10 129.072   3
   0  -3  -5 3755.87 130.720   3
   0  -3  -5 3493.69 118.878  20
   0  -3   6 380612. 5784.59   3
   0  -3  -6 405285. 5773.29  20
   0  -3   7 103086. 1606.81   3
   0  -3  -7 101190. 1590.51  20
   0  -3  -7 102096. 1597.99   1
   0  -3   8 86289.2 1390.22   3
   0  -3  -8 85956.1 1377.32  20
   0  -3  -8 87242.2 1385.15   1
   0  -3  -9 10240.7 225.619  30
   0  -3   9 10425.9 227.455  30
   0  -3   9 9551.35 261.390   3
   0  -3  -9 9438.59 251.819  20
   0  -3  -9 9787.16 257.685   1
   0  -3 -10 22186.8 464.126  20
   0  -3 -10 23055.3 472.764   1
   0  -3 -10 22557.8 351.387   2
   0  -3  10 23082.7 418.319  30
   0  -3 -10 23893.3 419.875  30
   0  -3 -11 12538.5 318.699  20
   0  -3 -11 12636.1 319.248   1
   0  -3 -11 12601.9 207.572   2
   0   3 -11 12413.6 332.719   1
   0   3 -11 12700.7 268.561  32
   0  -3  11 12749.4 263.952  30
   0   3  11 13036.6 268.116  32
   0  -3 -11 13044.0 263.930  30
   0  -3 -12 1333.18 92.0340   1
   0  -3 -12 1399.20 39.8198   2
   0   3 -12 1478.64 103.447   1
   0  -3 -12 1435.04 66.5326  29
   0   3 -12 1374.56 66.2874  32
   0   3  12 1383.54 65.8853  32
   0  -3 -12 1366.79 63.8966  30
   0  -3  12 1371.52 64.6505  30
   0  -3 -12 1279.66 91.5810  20
   0   3  13 4845.49 130.156  32
   0  -3 -13 4944.14 98.6055   2
   0  -3 -13 5200.71 196.396   1
   0   3 -13 5072.71 204.616   1
   0   3  13 5249.57 135.812  26
   0  -3 -13 5162.33 196.739  20
   0  -3 -14 423.574 58.9639  20
   0  -3 -14 504.867 63.2009   1
   0   3 -14 537.225 66.9809   1
   0  -3 -14 525.905 24.3645   2
   0  -3 -15 9758.26 311.700  20
   0  -3 -15 10269.3 187.777  14
   0  -3 -15 9882.39 175.426   2
   0   3 -15 10163.1 324.430   1
   0  -3 -15 9658.63 307.020   1
   0  -3 -16 8066.37 285.207  20
   0  -3 -16 8128.90 280.511   1
   0   3 -16 7784.28 289.736   1
   0  -3 -16 7804.71 146.359   2
   0  -3 -16 7914.52 158.297  14
   0  -3 -17 304.474 57.2288  20
   0  -3 -17 278.932 54.6185   1
   0  -3 -17 300.151 20.5120   2
   0   3 -17 324.934 59.7327   1
   0   3  17 280.259 21.6219  24
   0  -3 -17 321.953 25.0814  14
   0  -3 -18 130.623 43.3275  20
   0  -3 -18 174.914 47.0127   1
   0  -3 -18 140.291 15.4450   2
   0   3 -18 172.217 48.6583   1
   0   3  18 147.232 18.1515  25
   0   3  18 138.736 16.7093  24
   0  -3 -18 135.898 18.4368  14
   0   3  19 6517.56 137.758  24
   0   3  19 6659.40 143.937  25
   0  -3 -19 6888.46 134.035   2
   0  -3 -19 6462.64 269.543   1
   0   3 -19 6245.10 279.148   1
   0   3 -19 6596.92 140.952  22
   0   3  20 6867.09 142.680  24
   0   3  20 6954.72 149.363  25
   0   3 -20 7024.76 300.516   1
   0  -3 -20 6982.66 138.574   2
   0  -3 -20 6518.70 277.772   1
   0   3 -20 6977.33 146.918  22
   0  -3 -20 6421.60 287.185  20
   0   3  21 8505.23 167.334  24
   0   3  21 8820.38 176.914  25
   0  -3 -21 8551.44 163.271   2
   0   3 -21 8279.61 334.388   1
   0   3 -21 8416.41 172.919  22
   0  -3 -21 8996.54 345.883  20
   0   3  22 11168.7 205.605  24
   0   3  22 11154.1 215.184  25
   0  -3 -22 11087.3 201.089   2
   0   3 -22 11238.1 401.804   1
   0  -3 -22 10897.5 380.263   1
   0   3 -22 11039.2 213.258  22
   0  -3 -22 11329.6 402.432  20
   0   3  23 32.9200 11.9538  24
   0   3  23 32.6217 16.0707  25
   0  -3 -23 80.5361 41.3423   1
   0   3 -23 105.936 45.3167   1
   0  -3  23 32.5913 15.1791  23
   0   3 -23 29.0912 15.2620  22
   0  -3 -23 89.1510 42.1927  20
   0   3  24 14374.4 266.369  25
   0  -3  24 14932.7 270.562  23
   0   3 -24 14597.3 265.676  22
   0  -3 -24 14841.8 473.573  20
   0   3  25 6403.89 139.858  25
   0  -3  25 6174.30 141.099  23
   0   3 -25 6163.16 138.124  22
   0   3  26 2358.18 72.0927  25
   0  -3  26 2510.52 75.7480  23
   0   3  26 2336.88 69.7401  34
   0   3 -26 2322.71 74.1645  21
   0   3 -26 2324.88 72.0648  22
   0   3  27 767.946 37.1168  25
   0  -3  27 667.950 36.7803  23
   0   3 -27 759.033 37.3901  22
   0   3 -27 732.007 38.5138  21
   0   3  27 657.532 33.3187  34
   0  -3  28 1895.33 60.7506  23
   0   3  28 2012.96 60.3574  25
   0   3  28 1845.00 54.9983  34
   0   3 -28 1947.22 61.8693  21
   0  -3 -28 1966.27 59.2181  22
   0   3 -28 1865.73 59.0796  22
   0   3 -28 1962.00 57.2383   2
   0   3  29 606.945 27.3859  34
   0  -3  29 742.587 33.9966  23
   0   3  29 763.548 32.7687  25
   0   3 -29 675.748 31.5857  22
   0  -3 -29 665.344 30.7474  22
   0   3 -29 678.262 32.9790  21
   0   3 -29 646.987 29.0598   2
   0   3 -30 1684.30 48.9905  22
   0  -3 -30 1645.24 47.4500  22
   0   3 -30 1774.78 51.6196  21
   0   3  30 1700.95 48.3689  25
   0  -3  30 1821.97 51.9176  23
   0   3 -31 83.4001 11.3832  21
   0   3 -31 70.7967 10.0649  22
   0  -3 -31 70.5878 9.81157  22
   0   3  31 73.7717 9.60600  25
   0  -3  31 84.2206 11.1951  23
   0   3 -32 91.8840 8.99549  22
   0   3 -32 106.165 10.1192  21
   0  -3  32 82.9389 9.46618  23
   0  -4   0 45084.9 774.861   3
   0   4   0 43941.3 696.444   4
   0  -4  -1 25582.1 488.578   3
   0  -4   1 25685.4 488.727   3
   0  -4   2 28583.8 528.426   3
   0  -4  -2 28560.6 527.202   3
   0  -4  -3 43962.6 718.308   3
   0  -4   3 43318.4 712.718   3
   0  -4   4 12121.2 295.469   3
   0  -4  -4 11797.5 294.453   3
   0   4   4 12055.0 196.866  34
   0  -4  -5 15109.6 350.849   3
   0  -4   5 15506.9 351.327   3
   0  -4  -5 14473.9 324.991  20
   0  -4  -6 281.066 40.9332   3
   0  -4   6 236.152 39.0566   3
   0  -4  -6 263.864 37.0622  20
   0  -4  -6 281.258 15.5986   2
   0  -4  -7 15033.6 353.325   3
   0  -4   7 14386.9 347.720   3
   0  -4  -7 14265.5 327.463  20
   0  -4  -7 14130.1 228.670   2
   0  -4  -8 23687.7 501.619   3
   0  -4   8 23607.7 499.644   3
   0  -4  -8 22775.9 476.443  20
   0  -4  -8 23375.4 361.206   2
   0  -4  -9 19444.9 426.804  20
   0  -4   9 20222.4 450.640   3
   0  -4  -9 18656.5 444.940   3
   0  -4  -9 19669.3 306.371  31
   0  -4   9 19783.8 306.778  31
   0  -4   9 20188.4 408.668  30
   0  -4  -9 20421.1 409.256  30
   0  -4  -9 19356.1 308.717   2
   0  -4 -10 14879.3 359.427  20
   0  -4  10 14522.1 372.503   3
   0  -4 -10 15167.1 381.322   3
   0  -4  10 15060.7 330.247  30
   0  -4 -10 14438.2 235.188  31
   0  -4  10 14923.3 235.741  31
   0  -4 -10 15168.6 331.176  30
   0  -4 -10 14757.6 239.508   2
   0  -4 -11 2899.05 65.3615   2
   0  -4 -11 2987.88 142.124  20
   0  -4 -11 2879.36 117.226  30
   0  -4 -11 2786.68 60.2725  31
   0  -4  11 2776.32 115.919  30
   0   4  11 2857.68 119.770  32
   0   4  11 2790.71 61.1950  33
   0   4 -11 2936.26 122.475  32
   0   4  12 1176.94 74.4655  32
   0   4 -12 1161.62 74.5941  32
   0  -4 -12 1272.10 75.4353  30
   0  -4  12 1402.28 78.5254  30
   0  -4 -12 1297.44 95.7122  20
   0  -4 -12 1324.79 40.6179   2
   0   4 -12 1483.25 111.519   1
   0  -4 -13 4294.35 89.1331   2
   0   4 -13 4038.93 194.846   1
   0  -4 -13 4175.64 97.8116  14
   0   4  13 3927.61 139.257  32
   0  -4 -13 3993.39 137.704  30
   0  -4  13 4382.11 97.0375  23
   0  -4 -13 4275.82 186.186  20
   0  -4 -13 3830.04 137.333  29
   0   4 -14-6.61797 24.0211   1
   0  -4 -14 48.9167 9.72369   2
   0  -4  14 1.03832 7.99691  23
   0  -4 -14 8.81379 9.29435  14
   0  -4 -14 11.4836 18.6411  20
   0  -4 -15 419.158 23.3665   2
   0   4 -15 385.600 67.0908   1
   0   4 -15 382.075 23.5028  22
   0  -4  15 427.757 27.3763  23
   0  -4 -15 384.611 26.9183  14
   0  -4 -15 384.721 60.2883  20
   0   4 -16 185.462 48.2911   1
   0  -4 -16 240.659 18.6105   2
   0  -4  16 229.501 21.9049  23
   0   4 -16 272.357 22.7617  21
   0   4 -16 244.957 20.3923  22
   0  -4 -16 229.107 22.4273  14
   0  -4 -16 260.676 53.2638  20
   0   4 -17 884.173 100.719   1
   0  -4 -17 784.588 33.9229   2
   0   4 -17 802.595 36.7842  22
   0  -4  17 841.863 40.8559  23
   0   4 -17 847.785 40.8181  21
   0  -4 -17 904.223 43.0578  14
   0  -4 -17 959.479 100.358  20
   0  -4 -18 587.059 29.6884   2
   0  -4 -18 601.794 83.4066  20
   0   4 -18 618.265 36.0125  21
   0   4 -18 548.828 31.7031  22
   0  -4  18 640.790 36.3945  23
   0  -4 -18 668.868 37.6740  14
   0   4  19 4390.22 111.861  25
   0   4  19 4599.80 109.890  24
   0   4 -19 4655.86 243.619   1
   0  -4 -19 4521.76 101.138   2
   0  -4 -19 4333.31 228.808  20
   0   4 -19 4581.17 107.190  22
   0  -4  19 4747.04 114.878  23
   0   4 -19 4524.19 112.886  21
   0  -4 -19 4527.36 115.279  14
   0  -4 -20 19530.0 556.611  20
   0   4 -20 20884.2 579.965   1
   0  -4 -20 19992.2 333.621   2
   0   4 -20 20230.6 343.336  22
   0  -4  20 20964.9 353.432  23
   0   4 -20 20243.2 352.395  21
   0   4  20 20341.8 352.319  25
   0   4  20 20413.5 345.716  24
   0  -4 -21 6604.96 297.074  20
   0   4 -21 5928.87 287.080   1
   0   4 -21 6307.30 137.877  22
   0  -4  21 6303.98 144.869  23
   0   4 -21 6293.07 144.354  21
   0   4  21 6566.01 145.032  25
   0   4  21 6398.10 138.108  24
   0  -4 -22 21749.6 608.878  20
   0   4 -22 23109.0 625.470   1
   0   4 -22 22990.6 390.580  21
   0   4 -22 23389.8 382.175  22
   0   4  22 23418.8 380.189  24
   0   4  22 22989.4 388.698  25
   0  -4  22 21092.8 385.262  23
   0  -4 -23 258.246 62.5934  20
   0   4  23 252.823 25.6874  25
   0   4  23 244.079 23.3807  24
   0   4 -23 264.779 27.1936  21
   0   4 -23 252.146 23.6163  22
   0   4  24 29776.6 487.280  34
   0   4  24 29765.5 476.624  24
   0   4  24 30630.2 491.497  25
   0   4 -24 29625.4 483.310  22
   0   4 -24 30338.8 492.864  21
   0   4  25 25300.6 413.223  34
   0   4  25 24888.3 416.481  25
   0   4 -25 25170.2 409.983  22
   0   4 -25 24856.6 417.817  21
   0   4  26 13359.2 239.981  34
   0   4  26 13828.6 244.216  25
   0   4 -26 13293.5 237.831  22
   0   4  27 11147.5 205.665  34
   0  -4 -27 11534.2 202.903  22
   0   4 -27 11662.8 205.933  22
   0   4  27 11875.4 211.377  25
   0   4 -28 14032.6 240.710   2
   0   4  28 14314.8 240.980  34
   0   4 -28 14192.1 240.338  22
   0  -4 -28 13935.1 236.708  22
   0  -4  28 14036.5 247.353  23
   0   4 -29 2077.24 53.0358  22
   0   4  29 2205.65 57.6110  25
   0  -4  29 2207.69 59.4758  23
   0   4 -30 1789.08 35.6610  22
   0   4  30 1821.54 40.0186  25
   0  -4  30 1896.99 43.4168  23
   0   4 -31 180.308 13.1488  21
   0   4  31 160.091 11.4838  25
   0  -4  31 148.658 12.4924  23
   0  -5   0-8.72600 18.0555   3
   0   5   0 6.30449 7.23608   4
   0  -5   0-0.64764 6.60699   2
   0   5   0-0.58842 5.69077  34
   0  -5   1 26.2597 21.3544   3
   0  -5  -1 96.0281 29.2433   3
   0   5  -1 64.5255 15.1509   4
   0  -5  -1 97.0737 11.4622   2
   0   5   1 79.2235 10.1527  34
   0   5  -1 150.969 12.4393  34
   0  -5   2 17053.5 404.588   3
   0   5  -2 16411.2 330.812   4
   0  -5  -2 17811.7 408.755   3
   0  -5  -2 17093.7 274.635   2
   0   5   2 17233.2 274.491  34
   0   5  -2 17100.7 271.001  34
   0  -5   3 6883.42 228.029   3
   0  -5  -3 6815.15 227.898   3
   0  -5  -3 6729.63 124.170   2
   0   5  -3 6907.98 121.121  34
   0   5   3 6661.32 124.443  34
   0  -5   4 27077.0 551.866   3
   0  -5  -4 25738.3 548.342   3
   0  -5  -4 26005.0 399.523   2
   0   5   4 26049.0 401.444  34
   0   5  -4 25221.9 394.252  34
   0  -5  -5 39809.7 745.334  20
   0  -5  -5 43064.7 793.308   3
   0  -5   5 42902.2 788.303   3
   0  -5  -5 40975.4 621.608   2
   0   5   5 41112.2 624.990  34
   0  -5  -6 40871.3 758.795  20
   0  -5   6 41375.3 797.630   3
   0  -5  -6 41823.6 800.073   3
   0  -5  -6 41507.6 628.915   2
   0   5   6 42017.9 633.677  34
   0  -5  -7 91220.3 1503.13  20
   0  -5   7 92424.9 1544.20   3
   0  -5  -7 94721.2 1554.52   3
   0  -5  -7 91547.0 1353.74   2
   0   5   7 92412.9 1360.23  34
   0   5   8 1480.03 47.3471  34
   0  -5  -8 1450.89 107.393   3
   0  -5   8 1370.42 103.968   3
   0  -5  -8 1431.30 43.3557  31
   0  -5   8 1468.79 95.7157  30
   0  -5  -8 1548.41 98.5987  30
   0  -5   8 1511.47 44.2882  31
   0  -5  -8 1472.06 43.9425   2
   0   5   9 43370.0 651.883  34
   0  -5  -9 42066.6 642.804  31
   0  -5   9 44012.0 790.582  30
   0  -5   9 42518.1 643.281  31
   0  -5  -9 43299.4 787.134  30
   0  -5  -9 40763.7 797.369  20
   0  -5   9 40166.5 823.135   3
   0  -5  -9 42415.0 834.515   3
   0  -5  -9 42432.6 643.720   2
   0   5 -10 8010.31 248.025  32
   0   5 -10 7943.16 143.803  33
   0   5  10 7735.17 142.869  33
   0   5  10 8075.86 248.099  32
   0  -5  10 7823.27 239.954  30
   0  -5  10 7851.13 141.709  31
   0  -5 -10 7845.77 240.184  30
   0  -5 -10 7712.13 141.517  31
   0  -5 -10 8075.17 155.125  14
   0  -5  10 7612.97 149.629  23
   0  -5 -10 7936.18 256.090  20
   0  -5  10 7395.15 267.523   3
   0  -5 -10 7587.29 275.223   3
   0  -5 -10 7664.93 143.329   2
   0   5 -11 3040.84 76.8453  21
   0   5 -11 3026.19 70.6335  33
   0   5  11 3031.24 70.3055  33
   0  -5 -11 3013.62 68.9957  31
   0  -5 -11 3148.39 140.064  30
   0   5  11 3010.76 142.567  32
   0  -5  11 2973.20 68.9821  31
   0  -5  11 3092.04 140.624  30
   0   5 -11 2996.40 142.100  32
   0  -5 -11 3072.87 80.8723  14
   0  -5  11 3024.30 77.8641  23
   0  -5 -11 3035.34 153.126  20
   0  -5 -11 2908.92 165.275   3
   0  -5 -11 3072.86 72.1952   2
   0   5 -12 900.723 38.3863  21
   0  -5 -12 1129.72 94.7455  20
   0   5  12 880.420 32.6859  33
   0   5  12 834.396 73.4319  32
   0  -5 -12 1008.85 78.0955  30
   0   5 -12 880.946 75.8021  32
   0  -5 -12 889.721 32.1808  31
   0  -5  12 948.620 75.9189  30
   0  -5 -12 890.106 40.6513  14
   0  -5  12 993.147 40.9801  23
   0  -5 -12 976.424 96.6633   3
   0  -5 -12 872.269 34.4772   2
   0  -5 -13 1434.40 111.756  20
   0   5 -13 1502.30 126.426   1
   0  -5 -13 1540.88 47.9092   2
   0  -5 -13 1534.70 94.7869  30
   0   5  13 1486.50 95.3304  32
   0  -5  13 1632.45 54.9471  23
   0  -5 -13 1477.37 95.2869  29
   0   5 -13 1469.59 52.4113  21
   0  -5 -13 1634.27 128.132   3
   0  -5 -13 1584.18 56.3938  14
   0  -5 -14 1597.54 57.9827  14
   0  -5  14 1631.24 56.7744  23
   0   5 -14 1549.32 130.494   1
   0  -5 -14 1582.09 49.5106   2
   0   5 -14 1574.47 55.0166  21
   0  -5 -14 1552.15 128.377   3
   0  -5 -14 1558.18 120.531  20
   0  -5 -15 943.979 44.5761  14
   0  -5  15 949.304 43.0997  23
   0   5 -15 973.904 43.3959  21
   0  -5 -15 864.574 100.739   3
   0  -5 -15 899.537 36.3675   2
   0   5 -15 968.378 106.379   1
   0  -5 -15 829.074 91.2068  20
   0  -5 -16 23.1394 12.5045  14
   0  -5 -16 32.0862 10.3707   2
   0   5 -16 49.8904 38.1771   1
   0  -5  16 21.8399 11.8030  23
   0   5 -16 31.1876 9.64950  22
   0  -5 -16 32.3097 29.3202   3
   0  -5 -16 35.7158 24.5992  20
   0   5 -16 22.4598 11.1925  21
   0  -5 -17 6697.31 149.636  14
   0  -5  17 6730.06 147.112  23
   0  -5 -17 6713.50 133.958   2
   0   5 -17 6155.06 288.498   1
   0   5 -17 6632.78 135.082  22
   0   5 -17 6699.84 146.185  21
   0  -5 -17 7021.14 300.598   3
   0  -5 -17 6865.75 282.982  20
   0  -5 -18 1881.69 67.4193  14
   0  -5  18 1977.19 68.0073  23
   0  -5 -18 1919.67 57.6616   2
   0   5 -18 1869.32 157.235   1
   0   5 -18 1808.06 58.3222  22
   0   5 -18 1870.13 65.6973  21
   0  -5 -18 1938.81 157.900   3
   0  -5 -18 1884.39 147.268  20
   0  -5 -19 2825.36 87.3865  14
   0  -5  19 2922.10 86.2793  23
   0   5  19 2526.24 82.1589  25
   0   5  19 3159.75 86.8017  24
   0   5 -19 2666.52 189.513   1
   0   5 -19 2780.77 76.4960  22
   0   5 -19 3098.34 87.5532  21
   0  -5 -19 2754.26 190.882   3
   0  -5 -19 2786.06 185.987  20
   0  -5 -20 2248.67 167.262  20
   0   5 -20 2422.62 180.092   1
   0   5  20 2395.46 77.7621  25
   0  -5  20 2366.23 77.0429  23
   0   5  20 2442.49 75.4772  24
   0   5  20 2501.33 77.5255  34
   0   5 -20 2344.91 68.7660  22
   0   5 -20 2383.47 76.5400  21
   0  -5 -20 2432.56 180.014   3
   0  -5 -20 2347.45 78.3637  14
   0   5 -21 3654.10 223.636   1
   0   5 -21 3526.36 98.3123  21
   0   5 -21 3458.11 88.7648  22
   0   5  21 3604.11 99.1317  25
   0   5  21 3764.00 96.1749  24
   0  -5  21 3756.64 100.586  23
   0  -5 -21 3473.26 208.314  20
   0  -5 -21 3188.27 208.915   3
   0   5  21 3763.50 99.4472  34
   0  -5  22 2242.99 74.8137  23
   0   5  22 2274.11 73.7955  25
   0   5  22 2250.49 69.3019  24
   0   5  22 2266.55 72.3717  34
   0   5 -22 2142.80 72.6653  21
   0   5 -22 2098.34 64.4136  22
   0  -5  23 10821.9 207.371  23
   0   5  23 10678.8 206.505  25
   0   5  23 10585.3 197.758  24
   0   5 -23 10596.5 206.181  21
   0   5 -23 10277.1 193.396  22
   0   5  23 10534.4 203.798  34
   0   5  24 81.4775 17.0895  25
   0   5 -24 102.838 17.6715  21
   0   5  24 89.6013 15.9772  34
   0   5 -24 72.4677 13.4022  22
   0  -5  24 87.1282 17.2142  23
   0   5  25 3455.64 82.3191  24
   0  -5  25 3621.87 93.6277  23
   0   5  25 3502.50 89.7127  34
   0   5 -25 3628.07 93.3455  21
   0   5 -25 3540.17 83.0209  22
   0  -5  26 598.943 31.9134  23
   0   5  26 611.543 31.0895  25
   0   5  26 566.065 29.0789  34
   0   5 -26 533.767 24.7721  22
   0   5 -26 556.278 30.9116  21
   0  -5  27 1272.35 46.1194  23
   0   5  27 1230.65 44.5839  25
   0   5  27 1302.13 43.6924  34
   0   5 -27 1150.36 37.1076  22
   0   5 -27 1263.58 45.5294  21
   0   5  28 3108.99 72.0814  25
   0   5 -28 3046.05 72.6750  21
   0   5  28 3003.56 68.8293  34
   0   5  29 60.0470 10.8123  25
   0   5 -29 63.8164 10.6090  21
   0   5 -30 583.571 23.0264  21
   0   5  30 629.352 22.7818  25
   0  -6   0 17352.5 446.474   3
   0   6   0 17454.0 283.506  34
   0  -6  -1 20247.0 490.297   3
   0  -6   1 20479.2 490.163   3
   0   6  -1 20153.5 317.488  34
   0   6   1 19430.7 318.443  34
   0  -6  -1 19710.1 321.695   2
   0  -6   2 25616.8 567.347   3
   0  -6  -2 25536.1 567.764   3
   0   6  -2 23733.8 383.876  34
   0   6   2 24641.7 387.990  34
   0  -6  -2 25075.9 390.003   2
   0  -6  -3 641.997 75.1739   3
   0  -6   3 700.871 79.4718   3
   0   6  -3 658.318 27.8428  34
   0   6   3 707.196 30.7983  34
   0  -6  -3 723.327 30.8904   2
   0  -6   4 5171.24 114.202  18
   0  -6  -4 5750.04 111.279   2
   0   6   4 5447.35 111.129  34
   0   6  -4 5171.26 103.730  34
   0  -6  -4 5496.52 113.745  31
   0  -6  -4 5322.98 215.198  30
   0  -6   4 5413.01 112.804  31
   0  -6   4 5421.81 215.661  30
   0   6  -4 5235.90 168.465   4
   0  -6   4 5130.58 216.355   3
   0  -6  -4 5254.56 220.497   3
   0   6  -5 397.464 45.7902   4
   0  -6  -5 368.814 59.1463   3
   0  -6  -5 424.979 56.1357  20
   0  -6   5 366.771 25.1937  18
   0  -6  -5 405.180 23.0360   2
   0  -6  -5 364.564 25.0902  14
   0  -6   5 405.001 24.4456  31
   0  -6  -5 390.071 24.4556  31
   0  -6   5 368.721 56.9722  30
   0  -6  -5 342.742 54.3625  30
   0   6   5 374.694 23.4657  34
   0  -6  -6 43.5649 28.5926   3
   0  -6   6 67.5004 31.5160   3
   0  -6  -6 142.624 34.5272  20
   0  -6   6 67.9886 12.9387  18
   0   6  -6 65.5331 11.0319  17
   0  -6  -6 118.685 15.6028  14
   0  -6   6 76.0146 30.5487  30
   0  -6  -6 65.3951 27.9929  30
   0  -6   6 64.8123 11.7831  31
   0  -6  -6 65.3128 11.4551  31
   0  -6  -6 61.6951 11.4926   2
   0   6   6 102.195 13.4881  34
   0   6   7 89.2928 13.5247  34
   0  -6  -7 31.1663 12.0730  14
   0  -6  -7 27.2258 20.7400  30
   0  -6   7 59.6671 27.1468  30
   0  -6   7 40.5578 11.2705  23
   0  -6  -7 34.7609 22.8093  20
   0   6  -7 29.0365 10.0688  21
   0  -6   7 81.3441 13.5383  18
   0  -6  -7 68.5915 11.7248   2
   0  -6  -7 39.8693 10.5272  31
   0  -6   7 37.0109 10.4364  31
   0   6  -7 53.0996 10.6274  17
   0  -6  -7 45.0210 25.5815   3
   0  -6  -8 18807.4 326.697  14
   0  -6  -8 17789.5 450.516  20
   0  -6   8 19132.7 321.291  18
   0   6  -8 19317.1 314.118  17
   0  -6  -8 19163.6 315.073   2
   0  -6   8 19158.8 321.450  23
   0  -6   8 19791.5 473.198  30
   0  -6   8 19507.9 317.338  31
   0  -6  -8 19673.8 317.604  31
   0  -6  -8 19093.0 466.863  30
   0   6  -8 19492.2 317.260  21
   0   6   8 19374.3 321.936  34
   0  -6   8 19410.4 497.208   3
   0  -6  -8 19558.1 503.353   3
   0  -6  -9 23695.0 388.708  14
   0   6  -9 23371.0 378.299  21
   0  -6  -9 23677.5 535.223  20
   0  -6   9 23021.2 379.999  18
   0   6  -9 23430.2 372.763  17
   0  -6  -9 23463.9 374.532   2
   0  -6   9 23000.6 382.033  23
   0  -6   9 24768.8 542.077  30
   0  -6  -9 23350.1 375.741  31
   0  -6  -9 23238.9 535.017  30
   0  -6   9 23487.6 375.543  31
   0   6   9 23194.4 382.179  34
   0   6   9 23823.2 378.446  33
   0   6  -9 22963.3 377.729  33
   0   6  -9 23048.5 543.388  32
   0   6   9 23534.0 543.057  32
   0  -6  -9 22720.5 572.255   3
   0  -6   9 23128.8 569.026   3
   0  -6 -10 134.750 36.6678  30
   0  -6  10 106.894 35.8394  30
   0  -6 -10 153.179 18.6872  14
   0  -6 -10 162.553 40.7508  20
   0  -6  10 115.437 15.9229  18
   0   6 -10 161.593 15.8674  17
   0  -6 -10 183.258 17.1704   2
   0  -6  10 201.368 20.2030  23
   0  -6  10 149.636 15.6726  31
   0  -6 -10 144.665 15.4760  31
   0   6 -10 102.623 34.6983  32
   0   6  10 174.324 40.8816  32
   0   6 -10 196.883 18.9966  21
   0   6  10 153.851 16.1371  33
   0   6 -10 154.076 16.9208  33
   0   6  10 149.969 17.9898  34
   0  -6 -10 129.558 41.3665   3
   0  -6  10 199.728 48.1352   3
   0  -6 -11 3443.47 90.8980  14
   0  -6 -11 3061.63 165.613  20
   0  -6  11 3331.20 83.5850  18
   0  -6 -11 3334.90 80.2708   2
   0  -6  11 3455.78 87.9915  23
   0  -6 -11 3197.67 78.4455  31
   0  -6  11 3330.32 79.5167  31
   0  -6  11 3378.90 165.141  30
   0  -6 -11 3397.62 164.715  30
   0   6  11 3390.43 168.686  32
   0   6 -11 3320.36 167.336  32
   0   6 -11 3217.16 83.6127  21
   0   6 -11 3430.56 81.6707  33
   0   6  11 3235.21 80.0105  33
   0   6  11 3283.26 87.1389  34
   0  -6 -11 3275.03 189.745   3
   0  -6 -12 6890.01 147.087  14
   0  -6 -12 6282.84 253.537  20
   0  -6  12 6645.69 136.440  18
   0  -6 -12 6535.92 133.053   2
   0  -6  12 6934.70 143.787  23
   0   6 -12 6678.98 244.155  32
   0  -6 -12 6569.27 130.479  31
   0  -6  12 6753.92 239.235  30
   0  -6  12 6756.68 131.182  31
   0   6  12 6472.41 238.470  32
   0  -6 -12 6379.19 234.675  30
   0   6 -12 6798.55 140.316  21
   0   6  12 6923.87 144.370  34
   0   6 -12 6743.24 132.977  33
   0   6  12 6682.24 132.244  33
   0  -6 -12 7246.06 293.873   3
   0  -6 -13 1972.41 67.5332  14
   0  -6 -13 1955.98 139.685  20
   0  -6  13 1964.51 60.2974  18
   0   6 -13 2218.76 164.215   1
   0  -6 -13 2125.77 59.7804   2
   0   6 -13 1963.47 64.1764  21
   0  -6 -13 2007.41 152.973   3
   0   6  13 1870.65 120.099  32
   0  -6 -13 1891.57 54.2758  31
   0  -6 -13 2026.03 121.923  30
   0   6  13 1968.13 56.1344  33
   0   6  13 1999.56 65.7089  34
   0  -6  13 1959.14 65.4401  23
   0  -6  14 644.439 36.7345  23
   0   6 -14 634.488 91.3572   1
   0  -6 -14 622.024 30.9480   2
   0  -6 -14 596.979 80.3229  20
   0   6 -14 613.497 35.0328  21
   0   6  14 754.224 38.8811  34
   0  -6 -14 606.481 86.3200   3
   0  -6 -14 641.461 37.7554  14
   0  -6  15 635.407 36.8976  23
   0  -6 -15 648.947 31.4627   2
   0   6 -15 757.516 101.699   1
   0  -6 -15 608.689 81.7830  20
   0   6 -15 664.387 36.6429  21
   0   6  15 687.243 38.1219  34
   0  -6 -15 736.483 97.2654   3
   0  -6 -15 641.845 37.8932  14
   0  -6 -16 17.0921 9.50844   2
   0   6 -16-18.0978 27.4813   1
   0   6 -16 72.6109 15.3266  21
   0  -6 -16 29.3701 23.8394  20
   0  -6  16 30.1634 13.2650  23
   0   6  16 26.0565 11.7848  34
   0  -6 -16 8.77401 28.4861   3
   0  -6 -16 20.2763 11.9928  14
   0  -6  17 1668.41 62.1720  23
   0   6 -17 1374.90 139.511   1
   0  -6 -17 1427.75 128.937  20
   0   6 -17 1591.95 59.7612  21
   0   6  17 1621.36 61.1103  34
   0  -6 -17 1483.69 142.555   3
   0  -6 -17 1682.95 63.9393  14
   0  -6  18 3953.06 104.294  23
   0   6 -18 4027.04 233.577   1
   0  -6 -18 3816.65 212.096  20
   0   6 -18 3978.32 102.983  21
   0   6  18 3703.99 101.569  34
   0  -6 -18 3711.36 224.656   3
   0  -6 -18 3890.50 105.282  14
   0  -6 -19 4065.87 108.709  14
   0  -6 -19 3900.38 217.160  20
   0   6 -19 4188.28 106.241  21
   0   6 -19 3879.65 231.764   1
   0  -6  19 4043.91 106.858  23
   0  -6 -19 3758.07 226.137   3
   0   6  20 5495.54 126.016  24
   0  -6  20 5213.35 127.016  23
   0   6 -20 5178.13 124.474  21
   0  -6 -20 5404.74 128.780  14
   0  -6  21 28.5660 13.9693  23
   0   6  21 22.1159 12.5395  24
   0   6 -21 25.9248 13.0602  21
   0  -6  22 1052.43 47.5261  23
   0   6  22 1035.30 43.9970  24
   0   6  22 1090.99 46.7832  34
   0   6 -22 1048.06 46.4401  21
   0   6  23 1.19357 11.4621  25
   0   6  23 30.3508 11.1985  24
   0   6  23 5.87284 9.90714  34
   0  -6  23-3.69733 10.4911  23
   0   6 -23 1.17194 11.5715  21
   0   6  24 337.050 24.5628  34
   0   6 -24 306.104 24.3053  21
   0   6  24 284.135 20.7065  24
   0   6  24 296.111 23.8488  25
   0  -6  24 300.839 24.1022  23
   0   6  25 3393.32 83.0456  34
   0   6 -25 3571.49 85.1842  21
   0   6  25 3422.90 84.7402  25
   0  -6  25 3557.24 86.6628  23
   0   6  25 3273.18 75.5811  24
   0   6  26 5635.86 115.012  34
   0   6 -26 5833.26 116.619  21
   0   6  26 5584.26 115.958  25
   0  -6  26 5845.95 118.495  23
   0   6 -27 2254.54 57.4739  21
   0  -6  27 2243.62 58.6246  23
   0   6  27 2192.94 57.4549  25
   0   6 -28 1020.12 32.6783  21
   0   6  28 956.256 32.2747  25
   0  -6  28 1043.38 33.8967  23
   0   6 -29 207.996 12.5712  21
   0   6  29 196.158 12.5692  25
   0  -6  29 209.848 13.0903  23
   0   7   0 54.4208 10.4946  34
   0  -7   0 6.73527 23.1925  30
   0  -7   0-1.11587 10.0868  31
   0  -7   0-1.19246 14.0262  14
   0  -7   0-14.0682 36.1063   3
   0  -7   1 4639.57 108.691  31
   0  -7   1 4517.09 216.049  30
   0  -7   1 5046.82 113.661  14
   0  -7  -1 4674.87 110.661  14
   0  -7  -1 4664.83 224.039   3
   0  -7   1 4652.19 224.488   3
   0   7  -1 4567.18 99.7885  34
   0   7   1 4635.91 101.877  34
   0  -7   2 3502.55 88.5851  31
   0  -7   2 3363.58 184.576  30
   0   7  -2 3304.92 79.1052  34
   0   7   2 3461.58 83.1038  34
   0  -7  -2 3519.52 192.310   3
   0  -7   2 3323.43 186.755   3
   0  -7   2 3345.59 89.3715  14
   0  -7  -2 3272.93 88.9773  14
   0  -7   3 21634.8 357.561  14
   0  -7  -3 21487.2 357.901  14
   0  -7  -3 20020.0 483.712  20
   0  -7   3 21712.1 355.106  31
   0  -7  -3 21478.3 354.747  31
   0  -7  -3 20851.3 538.248  30
   0  -7   3 21210.7 537.395  30
   0   7   3 21070.3 347.621  34
   0   7  -3 20668.8 339.992  34
   0  -7   3 20930.3 346.640  23
   0  -7   3 21376.7 547.707   3
   0  -7  -3 20767.9 545.740   3
   0  -7   4 358.284 64.6347   3
   0  -7  -4 400.143 69.7331   3
   0  -7  -4 475.496 27.9545   2
   0  -7  -4 425.842 59.8607  20
   0  -7  -4 614.258 78.9552  30
   0  -7   4 457.541 69.8742  30
   0  -7   4 531.003 30.8822  31
   0  -7  -4 593.964 32.3940  31
   0   7   4 514.009 28.7987  34
   0  -7   4 594.150 30.6345  23
   0  -7   4 433.160 30.3199  14
   0  -7  -4 430.755 29.9052  14
   0  -7  -5 4919.55 234.914   3
   0  -7   5 5311.49 240.923   3
   0  -7  -5 4965.83 109.846   2
   0  -7  -5 4962.24 204.480  20
   0  -7   5 5117.19 113.944  31
   0  -7  -5 4923.70 225.853  30
   0  -7   5 5274.05 232.854  30
   0  -7  -5 5059.63 114.187  31
   0   7   5 5089.02 111.725  34
   0   7  -5 4951.04 232.638  32
   0   7   5 5164.03 237.381  32
   0   7  -5 5047.48 115.621  33
   0   7   5 4999.86 115.264  33
   0  -7   5 4886.17 110.236  23
   0  -7  -5 4809.18 117.163  14
   0  -7   5 5024.24 117.424  14
   0  -7   6 558.133 79.6806   3
   0  -7  -6 527.188 67.8512  20
   0   7   6 657.605 84.0045  32
   0   7  -6 562.943 32.8788  33
   0   7   6 584.711 33.0758  33
   0   7  -6 541.181 78.4439  32
   0   7   6 663.194 34.0046  34
   0  -7   6 693.728 36.9910  14
   0  -7  -6 580.508 34.9482  14
   0  -7   6 568.775 31.7484  31
   0  -7  -6 612.118 32.7461  31
   0  -7   6 561.159 76.0109  30
   0  -7  -6 674.081 81.9705  30
   0  -7   6 540.323 30.9438  23
   0  -7  -6 610.394 31.2054   2
   0  -7  -7 43.0480 11.8394  31
   0  -7   7 47.2523 12.2502  31
   0   7   7 28.0863 27.9271  32
   0   7  -7 49.5607 33.5136  32
   0  -7  -7 27.4520 11.7412  14
   0  -7   7 59.6215 14.4320  14
   0  -7   7 46.7475 12.0063  23
   0  -7  -7 22.5379 21.4612  20
   0   7  -7 71.7685 12.0779  21
   0   7   7 54.4866 13.9110  33
   0   7  -7 57.2756 14.2171  33
   0   7   7 64.3880 13.3686  34
   0  -7   7 26.6654 31.5560  30
   0  -7  -7 66.9674 31.6998  30
   0  -7  -7 22.9774 26.3828   3
   0  -7   7 98.2335 38.7937   3
   0  -7  -7 63.1741 13.1430   2
   0  -7  -8 1132.10 100.905  20
   0   7   8 1344.61 50.5822  33
   0   7  -8 1363.35 51.2733  33
   0   7   8 1432.91 52.3143  34
   0  -7  -8 1355.84 48.1392   2
   0  -7   8 1382.71 51.5607  23
   0   7  -8 1396.99 120.287  32
   0  -7  -8 1400.37 117.456  30
   0  -7   8 1386.87 50.1452  31
   0  -7  -8 1299.19 49.1361  31
   0  -7   8 1480.28 119.148  30
   0   7   8 1341.86 118.089  32
   0   7  -8 1333.68 47.4026  21
   0  -7  -8 1350.33 54.3813  14
   0  -7   8 1461.54 126.952   3
   0  -7  -8 1390.15 126.103   3
   0  -7  -9 4090.32 106.576  14
   0   7  -9 4027.14 95.8854  21
   0  -7  -9 3888.04 189.621  20
   0  -7   9 4100.96 101.211  18
   0  -7  -9 4176.58 96.7584   2
   0  -7   9 3997.21 100.712  23
   0  -7  -9 4222.29 204.653  30
   0  -7  -9 4079.45 97.8606  31
   0   7  -9 3993.60 205.042  32
   0   7   9 4209.78 207.485  32
   0  -7   9 4320.78 99.3299  31
   0  -7   9 4099.71 200.512  30
   0   7   9 4289.12 102.628  34
   0   7   9 3953.95 98.1354  33
   0   7  -9 4147.52 100.490  33
   0  -7  -9 3946.34 218.095   3
   0  -7   9 4050.15 215.930   3
   0  -7 -10 381.250 62.3296  30
   0  -7  10 309.088 58.0220  30
   0  -7 -10 438.362 31.6344  14
   0   7 -10 414.567 26.6970  21
   0  -7 -10 386.282 61.0715  20
   0  -7  10 432.857 29.4216  18
   0  -7 -10 419.315 26.1201   2
   0  -7  10 407.660 28.8747  23
   0  -7 -10 399.349 26.6014  31
   0   7  10 388.680 65.0760  32
   0  -7  10 381.072 26.0957  31
   0   7 -10 427.525 67.2590  32
   0   7  10 389.985 27.9082  34
   0   7  10 427.023 27.8985  33
   0   7 -10 435.765 28.4393  33
   0   7 -10 419.659 59.3050   4
   0  -7 -10 370.748 71.0072   3
   0  -7  10 348.953 66.5277   3
   0  -7  11 462.202 68.6918  29
   0  -7 -11 558.801 31.3954  28
   0  -7 -11 669.682 81.5695  29
   0  -7 -11 608.416 36.6432  14
   0   7 -11 604.323 32.5714  21
   0  -7 -11 574.357 74.6772  20
   0  -7  11 520.971 31.8960  18
   0  -7 -11 605.173 31.5174   2
   0  -7  11 547.334 32.7813  23
   0  -7  11 571.938 30.7215  31
   0   7  11 578.209 77.2027  32
   0  -7 -11 459.864 66.7661  30
   0  -7 -11 534.011 29.6263  31
   0   7 -11 507.392 72.6069  32
   0  -7  11 496.631 71.1640  30
   0   7  11 610.726 34.6803  34
   0   7 -11 596.109 32.2788  33
   0   7  11 555.397 31.4193  33
   0  -7 -11 572.814 85.7774   3
   0   7 -11 579.385 70.8467   4
   0  -7  12 527.803 29.7753  28
   0  -7 -12 551.253 73.0269  29
   0  -7 -12 518.640 29.6838  28
   0  -7 -12 536.275 35.4915  14
   0  -7  12 529.407 32.9796  23
   0  -7  12 576.806 30.2713  31
   0  -7 -12 551.781 29.6327  31
   0   7  12 490.908 68.8481  32
   0  -7 -12 502.571 68.8853  30
   0   7 -12 597.442 33.1821  21
   0  -7 -12 495.830 71.0669  20
   0  -7  12 519.070 31.0979  18
   0  -7 -12 512.001 29.0126   2
   0   7 -12 602.792 91.7151   1
   0   7  12 589.875 34.7363  34
   0   7 -12 535.045 30.1454  33
   0   7  12 544.194 30.3358  33
   0   7 -12 403.331 62.8228   4
   0  -7 -12 628.887 89.3279   3
   0  -7 -13 1246.89 45.2215  28
   0  -7 -13 1332.77 55.4853  14
   0   7 -13 1337.27 50.7435  21
   0  -7 -13 1206.34 109.967  20
   0  -7  13 1273.09 48.5143  18
   0  -7 -13 1295.68 46.6140   2
   0   7 -13 1231.64 131.440   1
   0  -7 -13 1168.55 43.5449  31
   0   7  13 1228.32 45.0071  33
   0   7  13 1318.63 53.5120  34
   0  -7  13 1246.11 51.9477  23
   0   7  13 1287.98 46.9688  27
   0   7 -13 1375.37 116.355   4
   0  -7 -13 1218.41 125.767   3
   0  -7 -14 349.362 23.8332   2
   0   7 -14 420.481 78.2394   1
   0   7  14 336.304 27.5055  34
   0   7 -14 378.608 27.7532  21
   0  -7  14 313.164 26.4541  23
   0  -7 -14 320.728 59.3467  20
   0   7 -14 252.423 53.6066   4
   0  -7 -14 319.743 69.3231   3
   0  -7 -14 427.175 31.8904  14
   0   7 -15 3474.93 219.227   1
   0   7  15 3597.91 96.7695  34
   0   7 -15 3544.79 92.9268  21
   0  -7  15 3472.85 95.3790  23
   0  -7 -15 3027.66 180.871  20
   0   7 -15 3186.39 184.261   4
   0  -7 -15 3347.53 210.554   3
   0  -7 -15 3648.86 99.5406  14
   0   7 -16 9.28284 28.1902   1
   0   7 -16 4.96165 11.3028  21
   0  -7  16 45.2196 14.2441  23
   0  -7 -16 10.0855 12.5963  14
   0   7  16 20.7131 12.8782  34
   0  -7 -16 17.9182 27.2072   3
   0   7 -16 6.97135 22.6329   4
   0  -7 -17 6143.44 142.264  14
   0   7  17 6220.86 140.370  34
   0  -7  17 6385.74 141.965  23
   0   7 -17 6251.45 137.289  21
   0  -7 -18 19393.6 336.111  14
   0   7  18 19134.7 333.616  34
   0   7  18 19364.9 334.035  25
   0  -7  18 19309.8 334.255  23
   0   7 -18 18967.6 328.762  21
   0  -7 -19 20068.2 343.735  14
   0   7  19 19642.7 341.037  34
   0   7  19 19597.4 340.785  25
   0  -7  19 19714.5 341.232  23
   0   7  19 19919.0 341.537  24
   0   7 -19 20032.4 337.791  21
   0  -7 -20 1204.68 50.6894  14
   0   7 -20 1291.37 49.6707  21
   0   7  20 1270.60 50.6866  24
   0  -7  20 1314.48 52.3972  23
   0   7  20 1215.11 50.3507  25
   0   7  20 1327.72 52.2685  34
   0   7 -21 1244.17 47.4076  21
   0  -7  21 1221.81 48.9286  23
   0   7  21 1163.52 46.4004  24
   0   7  21 1198.44 48.2141  25
   0   7 -22 2334.87 65.3423  21
   0  -7  22 2167.04 65.9687  23
   0   7  22 2179.65 63.2203  24
   0   7 -23 719.634 32.6242  21
   0   7  23 714.441 31.3871  24
   0  -7  23 750.596 34.7211  23
   0  -7  24-1.76388 8.70805  23
   0   7  24 10.1039 7.73156  24
   0   7  24 12.0733 8.51492  34
   0   7 -24-1.57378 8.07845  21
   0   7  25 240.256 14.3943  24
   0  -7  25 275.127 18.9289  23
   0   7  25 258.371 17.9217  34
   0   7 -25 249.460 17.2701  21
   0   7 -26 462.659 21.2352  21
   0  -7  26 474.628 20.8123  14
   0  -7  26 494.936 22.7673  23
   0   7 -27 1596.12 38.1815  21
   0  -7  27 1654.62 40.6534  23
   0   8   0 50545.7 770.343  34
   0   8   0 49904.6 786.736  33
   0  -8   0 49210.1 1039.14   3
   0  -8   0 51425.8 1039.99  30
   0   8   0 50636.6 1054.40  32
   0  -8   0 50712.7 784.292  31
   0  -8   0 50512.3 787.067  14
   0   8  -1 72742.0 1113.70  33
   0   8   1 71518.2 1097.76  34
   0   8  -1 72817.0 1094.38  34
   0  -8   1 72212.6 1386.39   3
   0  -8  -1 74289.9 1388.91   3
   0   8  -1 75438.2 1401.77  32
   0  -8   1 75112.3 1385.62  30
   0  -8   1 73848.8 1111.47  31
   0  -8  -1 73624.1 1113.98  14
   0  -8   1 74293.5 1113.92  14
   0   8   2 1344.53 49.6662  34
   0   8  -2 1355.04 56.4685  33
   0  -8   2 1300.71 127.453   3
   0  -8  -2 1231.62 129.102   3
   0   8   2 1134.26 122.998  32
   0  -8   2 1313.10 126.312  30
   0  -8   2 1408.60 55.9346  31
   0  -8  -2 1489.77 135.375  30
   0   8  -2 1395.69 136.022  32
   0  -8   2 1416.30 57.2164  14
   0  -8  -2 1273.41 56.0691  14
   0   8   3 30457.1 501.587  33
   0   8  -3 30873.2 502.155  33
   0   8   3 30082.1 489.730  34
   0  -8  -3 30855.3 503.935  14
   0  -8   3 31596.3 503.868  14
   0  -8  -3 31154.5 741.374   3
   0  -8   3 30935.3 733.303   3
   0  -8  -3 31315.4 734.631  30
   0  -8  -3 30724.7 499.768  31
   0   8   3 29917.4 735.256  32
   0   8  -3 29827.5 735.421  32
   0  -8   3 30804.0 500.062  31
   0  -8   3 30611.9 726.697  30
   0  -8   4 2.56664 12.1481  31
   0  -8  -4 9.01279 11.6381  31
   0   8  -4 16.5692 35.5792  32
   0   8   4 8.24999 32.8025  32
   0  -8  -4 47.3913 36.2634  30
   0  -8   4 23.6165 33.8080  30
   0   8   4 10.8701 13.9505  33
   0   8  -4 6.82217 12.7244  33
   0  -8   4-16.5555 42.4899   3
   0  -8  -4-8.38510 45.1417   3
   0  -8   4 1.37380 14.1928  14
   0  -8  -4 4.17832 18.0871  14
   0   8   5 253.452 60.8630  32
   0  -8  -5 182.258 21.0760  31
   0  -8   5 171.319 20.7370  31
   0   8  -5 189.041 52.5798  32
   0   8  -5 163.699 21.6508  33
   0   8   5 183.026 21.8684  33
   0   8   5 198.908 20.6612  34
   0  -8   5 169.151 19.2708  23
   0  -8   5 124.829 45.7235  30
   0  -8  -5 172.324 49.3012  30
   0  -8  -5 93.0231 40.0925   3
   0  -8   5 150.365 48.9488   3
   0  -8   5 161.186 21.6418  14
   0  -8  -5 130.626 21.3409  14
   0  -8   6 4230.36 103.214  31
   0   8  -6 4060.75 222.820  32
   0   8   6 3776.05 213.774  32
   0  -8  -6 3925.08 212.906  30
   0  -8  -6 4019.46 102.095  31
   0  -8   6 3969.25 213.131  30
   0  -8   6 3940.84 97.5631  23
   0   8   6 4097.90 104.043  33
   0   8   6 3946.15 99.3021  34
   0   8  -6 4043.97 104.315  33
   0  -8   6 4098.51 224.356   3
   0  -8  -6 4163.38 230.908   3
   0  -8  -6 3910.11 105.754  14
   0  -8   6 3970.80 104.973  14
   0  -8  -7 897.104 102.466  30
   0  -8   7 938.645 105.684  30
   0   8  -7 985.731 110.894  32
   0   8   7 1026.00 112.318  32
   0  -8  -7 922.155 43.4540  31
   0  -8   7 1045.66 45.7338  31
   0   8   7 981.368 45.9783  33
   0   8  -7 1020.51 46.5423  33
   0   8   7 933.282 43.0630  34
   0  -8   7 941.695 42.4029  23
   0  -8   7 1017.79 47.3292  14
   0  -8  -7 1034.96 48.7481  14
   0  -8   7 1024.75 112.808   3
   0  -8  -7 930.134 110.972   3
   0  -8  -8 8.69097 31.5444   3
   0  -8   8-16.7438 30.3864   3
   0  -8  -8 14.7116 11.1689  31
   0  -8   8 6.10165 11.0289  31
   0   8   8-7.78776 28.2662  32
   0   8  -8-7.85673 28.5165  32
   0   8   8 5.12077 11.9373  33
   0   8   8 1.24616 8.93243  34
   0   8  -8-1.29151 11.8590  33
   0  -8   8 13.0773 10.7443  23
   0  -8  -8 25.6665 13.6931  14
   0  -8   8-2.78407 13.0781  14
   0  -8  -8-7.50418 22.7880  30
   0  -8   8 7.46859 20.9976  30
   0  -8  -9 392.636 75.0329   3
   0  -8   9 269.633 62.0355   3
   0   8  -9 214.003 54.2025  32
   0   8   9 272.378 59.0140  32
   0  -8   9 264.300 23.5058  31
   0  -8  -9 243.798 22.4473  31
   0  -8   9 286.497 26.7598  14
   0  -8  -9 247.228 24.8253  14
   0   8  -9 278.644 24.4100  33
   0   8   9 239.645 23.4810  33
   0   8   9 248.943 23.2985  34
   0   8  -9 270.935 21.0987  21
   0  -8   9 226.567 53.1826  30
   0  -8  -9 306.340 62.8830  29
   0  -8  -9 249.587 56.6407  30
   0  -8  -9 245.589 23.2951  28
   0  -8   9 214.690 52.1955  29
   0  -8   9 257.341 23.6855  28
   0  -8   9 253.083 23.0747  23
   0  -8  10 113.243 18.5691  14
   0  -8 -10 107.175 18.8350  14
   0   8 -10 123.153 17.5470  33
   0   8  10 113.686 17.0404  34
   0   8  10 108.485 16.6726  33
   0   8 -10 108.587 14.9045  21
   0  -8  10 84.1680 15.6379  23
   0   8  10 65.5856 34.5201  32
   0  -8  10 114.966 16.9164  31
   0   8 -10 95.8307 38.8028  32
   0  -8 -10 113.036 16.5001  31
   0  -8 -10 79.0099 39.0547   3
   0  -8  10 102.911 16.4701  28
   0  -8 -10 127.972 42.4289  30
   0  -8 -10 106.242 16.1153  28
   0  -8  10 118.214 39.8047  29
   0  -8  10 120.438 39.0273  30
   0  -8 -10 81.0138 34.8870  29
   0  -8  11 4.18713 12.4091  14
   0  -8 -11 2.84856 11.0878  14
   0  -8  11 28.8941 11.7145  23
   0   8 -11-1.03634 8.57808  21
   0   8 -11 3.47386 10.0347  33
   0   8  11 20.5733 10.4130  33
   0   8  11-2.61619 10.4025  34
   0  -8 -11 6.99890 21.2538  29
   0  -8 -11 27.7567 11.4194  28
   0  -8  11 1.16401 8.96282  28
   0  -8 -11 13.5987 23.4124  30
   0  -8  11 4.40826 9.79852  31
   0  -8 -11 19.8675 10.2924  31
   0   8  11-6.95996 25.2618  32
   0  -8 -11 8.80852 24.7649   3
   0   8  12 170.033 18.9509  27
   0   8 -12 189.446 19.7559  27
   0  -8  12 179.574 18.7072  28
   0  -8 -12 163.540 17.8264  28
   0  -8  12 201.108 22.9938  14
   0  -8 -12 172.530 22.1091  14
   0   8 -12 169.247 18.3218  21
   0  -8 -12 211.241 55.3929   3
   0   8 -12 179.027 55.2054   1
   0  -8 -12 187.341 18.4883   2
   0  -8 -12 178.579 17.9081  16
   0  -8  12 189.031 17.9054  16
   0  -8  12 169.300 20.2591  23
   0  -8  12 179.076 18.3569  31
   0  -8 -12 171.576 18.2920  31
   0   8  12 177.758 20.4402  34
   0   8 -12 190.471 19.2162  33
   0   8  12 195.147 19.6771  33
   0   8 -13 297.462 22.8660  21
   0  -8 -13 237.344 19.9529  28
   0   8  13 254.304 23.6199  34
   0   8  13 261.714 21.2010  33
   0  -8  13 236.789 18.5759  16
   0   8  13 232.871 20.5557  27
   0  -8  13 272.793 25.5389  14
   0  -8 -13 272.037 25.8824  14
   0  -8  13 288.737 24.8978  23
   0  -8 -13 247.475 19.9910  31
   0   8  14 9.16155 11.1455  34
   0  -8  14 35.2662 12.9343  23
   0  -8 -14 24.6803 11.6759  14
   0   8 -14 15.9360 10.5655  21
   0  -8  14 41.7118 13.7307  14
   0   8 -15 4111.85 97.4807  21
   0  -8 -15 4259.05 106.820  14
   0  -8  15 4268.62 106.148  14
   0  -8  15 3948.39 101.678  23
   0   8  15 4062.70 103.506  34
   0   8  16 43.9971 13.8499  34
   0  -8  16 32.7133 13.5654  23
   0  -8 -16 30.9256 12.9896  14
   0   8 -16 40.0971 12.9385  21
   0  -8  16 44.1882 13.4494  14
   0   8 -17 608.107 32.1471  21
   0   8  17 680.249 36.1057  34
   0  -8  17 655.651 35.6562  23
   0   8  17 682.760 36.1843  25
   0  -8 -17 676.309 36.7718  14
   0   8 -18 3583.54 86.1554  21
   0   8  18 3568.10 91.6746  34
   0   8  18 3689.84 91.6367  25
   0  -8  18 3540.78 90.5617  23
   0  -8  18 3561.71 91.2193  14
   0  -8 -18 3644.65 92.4725  14
   0   8 -19 1854.02 55.5111  21
   0   8  19 1896.30 60.5239  34
   0   8  19 1959.25 61.4069  24
   0   8  19 1882.63 59.5334  25
   0  -8  19 1913.64 59.7431  23
   0  -8 -19 1965.97 61.2475  14
   0  -8  19 1863.25 59.5423  14
   0   8 -20 342.695 22.1533  21
   0  -8  20 313.701 22.8876  14
   0   8  20 305.678 22.2735  25
   0   8  20 328.455 23.5113  24
   0  -8  20 293.705 22.1495  23
   0   8  20 298.375 22.4260  34
   0  -8  21 15.6735 9.63921  23
   0   8  21-0.87551 9.04520  25
   0   8  21 3.41386 9.39701  24
   0  -8  21 12.6465 9.07894  14
   0   8 -21 32.2549 9.63133  21
   0   8  21 6.38793 8.31494  34
   0   8 -22 447.142 22.0780  21
   0  -8  22 439.009 23.0492  14
   0   8  22 449.209 22.9599  24
   0  -8  22 462.220 24.2542  23
   0   8  22 481.326 24.7195  25
   0   8  22 426.506 23.7186  34
   0  -8  23 14.2450 7.01905  14
   0   8 -23 9.69638 6.72172  21
   0   8  23 29.5802 8.10733  24
   0   8  23 16.0459 7.75476  25
   0  -8  23 32.2571 8.84798  23
   0  -8  24 66.9228 8.10959  14
   0   8 -24 70.3826 8.18908  21
   0  -8  24 70.3638 9.55453  23
   0   8  24 86.0700 10.3025  25
   0   8  25 128.996 10.5190  25
   0  -9   0 4.14205 12.9724  31
   0   9   0-8.84212 30.4465  32
   0  -9   0-34.3478 49.2793   3
   0  -9   0-16.9664 37.7105  30
   0   9   0 2.89853 13.0988  33
   0  -9   0-29.1212 19.5590  14
   0  -9   1 155.674 21.9517  31
   0   9  -1 106.069 44.2710  32
   0   9  -1 151.977 22.0750  33
   0  -9  -1 163.449 59.2790   3
   0  -9   1 94.6946 51.3836   3
   0  -9   1 110.050 45.6208  30
   0  -9  -1 171.033 23.4942  14
   0  -9   1 130.133 21.4784  14
   0   9   2 5564.50 121.575  34
   0   9  -2 5909.78 136.377  33
   0  -9   2 5760.20 133.870  14
   0  -9  -2 5616.78 133.563  14
   0  -9   2 5346.03 263.024  30
   0  -9   2 5863.43 134.378  31
   0   9   2 5726.13 276.976  32
   0   9  -2 6106.47 285.245  32
   0  -9  -2 6055.24 278.644  30
   0  -9   2 6074.41 283.077   3
   0  -9  -2 5896.19 279.239   3
   0   9   3 36688.7 583.909  34
   0   9  -3 37125.5 600.429  33
   0   9   3 37578.2 600.410  33
   0  -9  -3 36326.0 846.750   3
   0  -9   3 37400.8 853.562   3
   0  -9   3 37381.6 598.828  14
   0  -9  -3 37022.6 599.079  14
   0  -9  -3 36683.9 844.435  30
   0   9   3 36638.5 851.352  32
   0   9  -3 37388.5 857.155  32
   0  -9   3 38478.3 598.896  31
   0  -9  -3 37841.6 598.213  31
   0  -9   3 37383.1 844.468  30
   0  -9  -4 1104.83 50.3070  14
   0  -9   4 1015.53 48.0444  14
   0   9   4 1057.17 49.5826  33
   0   9  -4 1105.15 50.4155  33
   0   9   4 1004.63 42.6701  34
   0  -9  -4 942.996 111.574   3
   0  -9   4 726.821 103.079   3
   0   9  -4 965.667 113.814  32
   0  -9   4 1083.50 48.5841  31
   0  -9  -4 982.242 46.7851  31
   0   9   4 901.869 109.906  32
   0  -9   4 1027.85 115.530  30
   0  -9  -4 1039.47 116.679  30
   0  -9   4 980.882 113.701  29
   0  -9  -4 1097.34 50.4380  28
   0  -9  -4 1034.09 117.690  29
   0  -9   4 1064.60 49.6294  28
   0  -9   5 189.565 21.9819  14
   0  -9  -5 217.397 23.3677  28
   0  -9   5 207.318 23.9551  28
   0  -9  -5 183.885 23.3831  14
   0  -9  -5 207.575 22.5686  31
   0  -9   5 200.185 22.7939  31
   0   9   5 162.047 20.9158  33
   0   9  -5 185.099 22.0810  33
   0   9   5 210.335 20.6685  34
   0  -9  -6 202.854 23.1805  14
   0  -9   6 203.218 22.7575  14
   0  -9   6 160.402 20.7062  31
   0  -9  -6 192.220 21.3681  31
   0   9  -6 176.692 21.7939  33
   0   9   6 219.014 20.7966  34
   0   9   6 178.359 21.8891  33
   0  -9   6 191.343 22.5716  28
   0  -9  -6 223.140 23.5070  28
   0  -9   7 243.025 24.3754  14
   0  -9  -7 279.439 25.1075  14
   0  -9  -7 280.167 24.7979  28
   0  -9   7 304.211 26.7125  28
   0  -9   7 256.976 23.6891  31
   0  -9  -7 279.583 24.8777  31
   0   9   7 249.642 22.0521  34
   0   9   7 264.548 24.6577  33
   0   9  -7 255.796 24.4505  33
   0   9   8 85.7660 15.5617  34
   0   9  -8 100.685 17.0406  33
   0   9   8 84.6995 16.0733  33
   0  -9   8 69.2685 16.3745  28
   0  -9  -8 78.1441 15.2586  28
   0  -9  -8 57.5582 15.2584  14
   0  -9   8 111.468 17.6077  14
   0  -9   8 99.7295 16.6795  31
   0  -9  -8 101.333 16.5663  31
   0  -9   8 78.0830 14.1054  23
   0  -9   9 609.374 34.4807  28
   0  -9  -9 570.852 33.6282  28
   0  -9  -9 632.950 36.7091  14
   0  -9   9 624.339 36.2361  14
   0   9   9 581.460 32.8767  34
   0   9  -9 618.070 34.9435  33
   0   9   9 606.287 34.3617  33
   0  -9   9 582.242 31.3803  23
   0   9  -9 641.921 36.0301  27
   0   9   9 628.547 36.3149  27
   0  -9   9 631.831 34.3661  31
   0  -9  -9 623.237 34.3067  31
   0  -9 -10 298.498 23.4959  31
   0  -9  10 289.341 23.1945  31
   0  -9  10 276.917 24.3975  14
   0  -9 -10 301.469 25.5820  14
   0  -9  10 313.982 22.8131  16
   0  -9 -10 319.893 23.2836  16
   0   9  10 293.197 23.8746  34
   0   9 -10 300.551 23.9191  33
   0   9  10 263.422 22.6539  33
   0  -9  10 300.000 23.0042  23
   0   9  10 319.740 25.5505  27
   0   9 -10 299.677 24.4066  27
   0  -9 -10 289.765 24.0936  28
   0  -9  10 290.480 24.1359  28
   0  -9  11 407.248 26.0309  31
   0  -9 -11 394.547 25.6574  31
   0  -9  11 413.887 29.0607  14
   0  -9 -11 516.241 31.9878  14
   0   9  11 419.052 27.9939  34
   0   9 -11 394.824 26.4901  33
   0   9  11 359.679 25.2587  33
   0  -9  11 388.826 26.1762  28
   0  -9 -11 430.105 27.0533  28
   0  -9  11 422.263 27.0637  23
   0   9  11 396.817 27.1841  27
   0   9 -11 415.166 27.5132  27
   0  -9  11 390.588 24.0907  16
   0  -9 -11 430.125 25.4638  16
   0  -9  12-2.03746 8.90488  23
   0   9  12 0.94050 9.03160  33
   0   9  12 5.72465 9.65673  34
   0   9 -12-2.86173 8.55118  33
   0  -9 -12-5.63757 8.42287  28
   0  -9  12 6.68924 8.97782  28
   0  -9  12 4.80869 10.1395  14
   0  -9  12 4.79558 7.89152  16
   0  -9 -12-2.47574 8.73268  16
   0   9  12 2.95883 8.76858  27
   0  -9 -12 7.26617 8.53311  31
   0  -9  12 0.91426 8.19572  31
   0  -9 -12 12.1422 10.4290  14
   0   9  12-2.48045 8.59353  15
   0   9 -12 1.74176 8.54032  15
   0  -9  13 17.2035 8.25225  16
   0  -9  13 29.8509 11.1945  23
   0   9  13 15.6329 10.0151  34
   0  -9  13 51.8931 13.9485  14
   0   9 -13 15.9380 9.14184  15
   0  -9 -13 24.4761 12.6244  14
   0  -9  14 44.2330 12.1650  23
   0  -9 -14 46.6098 13.4420  14
   0   9  14 59.5128 13.3408  34
   0  -9  14 67.5328 13.6599  14
   0  -9  15 3221.99 79.7220  23
   0   9  15 3347.79 81.8477  25
   0  -9 -15 3360.11 84.3834  14
   0  -9  15 3358.15 83.6471  14
   0   9 -15 3119.04 72.6919  21
   0   9  15 3380.68 84.1378  34
   0  -9  16 135.622 15.4207  23
   0   9  16 169.405 17.3830  25
   0  -9 -16 136.404 16.6225  14
   0  -9  16 121.158 15.4887  14
   0   9  16 136.705 16.5522  34
   0   9 -16 129.222 13.1878  21
   0   9 -17 4.86333 7.41853  21
   0  -9  17 4.79836 8.66063  23
   0   9  17 11.0207 9.63344  25
   0   9  17 23.9992 11.4206  24
   0  -9 -17 1.76963 8.67814  14
   0  -9  17 0.86584 8.72162  14
   0   9  18 137.631 15.1683  34
   0   9  18 151.191 15.4591  25
   0  -9  18 124.003 14.1605  23
   0   9  18 150.375 16.7108  24
   0  -9  18 140.907 14.9154  14
   0   9 -18 121.529 12.1027  21
   0   9  19 13156.0 216.825  34
   0   9 -19 12172.0 201.888  21
   0   9  19 13020.0 213.127  25
   0  -9  19 12295.2 209.656  23
   0   9  19 13533.7 218.012  24
   0  -9  19 12399.5 210.337  14
   0   9  20 3615.38 77.2314  24
   0  -9  20 3547.50 72.6313  23
   0   9  20 3721.00 75.7075  25
   0  -9  20 3439.92 72.0471  14
   0  -9  21 888.405 27.1467  23
   0   9  21 959.253 30.0797  25
   0   9  22 751.751 23.3494  25
   0  10   0 203.135 22.4855  33
   0 -10   0 160.115 20.2370  14
   0 -10   0 226.585 23.4321  28
   0 -10   0 200.281 22.0564  31
   0  10  -1 180.641 21.8611  33
   0 -10   1 182.026 21.6586  31
   0 -10   1 152.487 20.6992  14
   0 -10  -1 161.198 21.5388  14
   0 -10   1 190.322 22.6872  28
   0 -10  -2 13904.8 247.699  14
   0 -10   2 13273.0 245.790  14
   0  10  -2 13862.1 252.432  33
   0 -10   2 14141.0 250.984  31
   0  10  -2 13866.5 254.865  27
   0 -10  -2 13395.5 251.178  28
   0 -10   2 13819.0 253.250  28
   0 -10  -3 827.570 40.5618  14
   0 -10   3 842.847 40.5571  14
   0  10  -3 833.239 41.5815  33
   0  10   3 862.915 42.1730  33
   0 -10   3 899.347 42.1841  31
   0 -10  -3 886.848 42.5881  31
   0  10   3 887.686 44.4370  27
   0  10  -3 890.522 43.9095  27
   0 -10   3 987.421 45.5635  28
   0 -10  -3 817.333 41.5721  28
   0 -10   4 944.110 42.6531  14
   0 -10  -4 957.078 42.5698  14
   0 -10  -4 1008.14 44.3359  31
   0 -10   4 1070.66 45.7859  31
   0  10  -4 1028.92 46.3067  27
   0  10   4 1010.43 46.2754  27
   0 -10   4 901.005 43.4161  28
   0 -10  -4 1065.89 46.6146  28
   0  10   4 983.894 45.0086  33
   0  10  -4 1034.88 45.5833  33
   0 -10  -5 40.3086 13.0890  28
   0 -10   5 41.5608 13.4691  28
   0 -10  -5 30.5802 11.4321  16
   0 -10   5 41.6538 12.8854  16
   0  10   5 57.9542 14.5453  33
   0  10  -5 38.8101 13.5081  33
   0 -10   5 53.6586 13.9896  31
   0 -10  -5 31.5792 11.8696  31
   0 -10  -5 39.2931 12.0322  14
   0 -10   5 36.8276 13.3235  14
   0  10  -5 29.2005 12.2049  27
   0  10   5 44.4326 13.9113  27
   0 -10  -6 129.832 16.8177  16
   0 -10   6 140.866 17.5693  16
   0 -10  -6 171.177 18.8616  14
   0 -10   6 145.147 17.9481  14
   0  10  -6 160.232 19.1269  33
   0  10   6 123.296 17.3061  33
   0 -10  -6 131.505 17.2203  31
   0 -10   6 139.011 17.8844  31
   0 -10  -6 125.695 17.6827  28
   0 -10   6 115.322 16.8689  28
   0  10   6 137.877 18.7289  27
   0  10  -6 92.7182 16.0786  27
   0 -10  -7 283.379 22.0084  16
   0 -10   7 345.806 23.8051  16
   0 -10   7 287.697 23.4224  14
   0 -10  -7 283.804 23.0204  14
   0  10   7 332.747 25.2344  33
   0  10  -7 273.735 22.8960  33
   0  10   7 299.212 21.2161  34
   0 -10   7 302.893 23.7984  31
   0 -10  -7 277.790 22.4391  31
   0 -10   7 304.542 24.0844  28
   0 -10  -7 271.166 22.8515  28
   0  10  -7 339.831 25.7953  27
   0  10   7 323.766 25.4279  27
   0 -10  -8 3449.95 81.9733  16
   0 -10   8 3370.95 80.7268  16
   0 -10   8 3281.10 83.9230  14
   0 -10  -8 3375.96 85.1251  14
   0  10  -8 3316.65 84.9901  33
   0  10   8 3471.45 85.9245  33
   0  10   8 3242.53 79.4272  34
   0 -10  -8 3356.82 84.0370  31
   0 -10   8 3327.92 83.6618  31
   0 -10  -8 3413.71 85.7442  28
   0 -10   8 3404.40 85.7079  28
   0  10  -8 3312.07 85.7707  27
   0  10   8 3395.69 86.7946  27
   0 -10   9 424.942 24.2026  16
   0 -10  -9 428.550 24.4907  16
   0  10  -9 432.949 25.2661  15
   0  10   9 429.438 24.8323  15
   0 -10   9 411.525 26.4830  14
   0 -10  -9 412.773 26.0808  14
   0  10   9 354.639 22.8130  34
   0  10  -9 407.294 25.7481  33
   0  10   9 422.855 26.0950  33
   0 -10   9 472.351 26.7741  31
   0 -10  -9 396.246 25.0855  31
   0 -10   9 471.261 27.3495  28
   0 -10  -9 382.762 25.1109  28
   0  10   9 438.665 27.1183  27
   0  10  -9 421.538 26.6856  27
   0 -10  10 821.436 32.2635  16
   0 -10 -10 870.515 33.4847  16
   0 -10  10 836.493 35.9805  14
   0  10 -10 859.686 33.8402  15
   0  10  10 894.165 33.8607  15
   0 -10 -10 793.648 35.2034  14
   0  10  10 861.158 35.4229  33
   0  10 -10 815.876 34.8207  33
   0  10  10 811.235 34.1014  34
   0 -10  10 833.224 34.4527  31
   0 -10 -10 826.358 34.3503  31
   0 -10 -10 813.832 34.4111  28
   0 -10  10 833.651 35.0642  28
   0  10 -10 882.865 36.5839  27
   0  10  10 852.994 35.8523  27
   0 -10  11 410.291 23.2639  28
   0 -10 -11 433.559 23.7256  28
   0  10  11 426.333 22.0454  15
   0  10 -11 435.171 22.6987  15
   0 -10  11 421.609 25.1146  14
   0 -10 -11 410.207 24.7914  14
   0 -10  11 367.998 21.6822  31
   0 -10 -11 383.307 22.1715  31
   0  10  11 427.531 23.3194  33
   0  10  11 446.221 24.7634  34
   0 -10  11 420.811 21.5073  16
   0 -10 -11 410.284 21.7354  16
   0  10  11 395.298 21.5847  25
   0  10  11 420.195 24.3519  27
   0  10  12 2387.73 51.7725  34
   0  10 -12 2269.25 43.1754  15
   0 -10 -12 2407.08 53.3095  14
   0 -10  12 2437.80 52.5249  14
   0  10  12 2300.86 46.7013  25
   0 -10  13 1050.04 36.7613  14
   0 -10 -13 1075.77 37.6630  14
   0  10  13 1020.83 34.0726  25
   0  10  13 1073.93 37.4621  34
   0  10  14 2.94725 6.79978  25
   0 -10  14 10.7421 7.78301  14
   0 -10 -14 8.27676 7.95642  14
   0  10  14 3.57968 6.97310  34
   0  10  15 182.077 13.1388  25
   0  10  15 153.995 15.7253  24
   0 -10  15 131.659 12.7592  14
   0 -10 -15 154.651 13.1572  14
   0  10  16 918.351 28.8417  25
   0 -10  16 950.675 29.1066  14
   0  10  17 111.859 12.1794  24
   0  10  17 106.546 9.35320  25
   0  10  18 85.2749 9.66856  24
   0  11   0 6.93272 9.94642  15
   0 -11   0 2.49243 9.34310  16
   0  11   0 1.93104 9.53304  33
   0 -11   0 0.93410 10.2274  31
   0 -11   0-10.1248 10.3675  14
   0  11   0 4.02337 10.3902  27
   0 -11   1 2257.86 63.4167  28
   0 -11   1 2042.43 55.1226  14
   0 -11  -1 2117.49 55.9286  14
   0  11   1 2228.14 60.9161  15
   0 -11  -1 2241.07 60.1543  16
   0 -11   1 2205.71 62.1049  31
   0  11  -1 2201.93 64.1583  27
   0  11  -1 2077.37 61.4972  33
   0 -11  -2 457.302 26.9981  28
   0 -11   2 491.260 27.9670  28
   0 -11  -2 431.948 23.2046  14
   0  11   2 506.421 26.7479  15
   0 -11   2 408.253 22.5902  14
   0 -11  -2 444.344 25.2012  16
   0 -11   2 455.223 26.4676  31
   0 -11  -2 483.805 27.1985  31
   0  11  -2 421.808 26.7958  27
   0  11  -2 450.198 26.9632  33
   0  11   2 436.196 26.3224  33
   0 -11  -3 2962.33 75.2081  28
   0 -11   3 2993.68 75.7617  28
   0 -11   3 2875.74 67.9181  14
   0  11  -3 3122.49 73.9220  15
   0 -11  -3 2821.42 67.6842  14
   0  11   3 3026.40 72.9569  15
   0 -11  -3 3056.69 72.6760  16
   0 -11   3 2982.04 71.7473  16
   0 -11   3 2976.63 74.5307  31
   0 -11  -3 2983.96 74.6124  31
   0  11   3 3048.19 77.1089  27
   0  11  -3 3018.07 76.7597  27
   0  11  -3 2952.72 75.4023  33
   0  11   3 2988.70 75.4295  33
   0 -11  -4 8092.75 154.198  28
   0 -11   4 8361.25 155.239  28
   0  11  -4 8345.85 151.558  15
   0  11   4 8447.90 151.538  15
   0 -11   4 7804.58 144.609  14
   0 -11   4 8201.36 149.472  16
   0 -11  -4 8308.22 150.251  16
   0 -11  -4 8369.51 153.885  31
   0 -11   4 8325.91 153.954  31
   0  11  -4 8306.21 156.137  27
   0  11   4 8158.41 155.587  27
   0  11   4 8190.87 154.366  33
   0  11  -4 8260.50 154.764  33
   0 -11  -5 349.805 22.5049  28
   0 -11   5 376.743 23.2442  28
   0  11   5 385.967 22.5058  15
   0 -11  -5 298.242 18.8797  14
   0 -11   5 316.427 19.3242  14
   0  11  -5 353.543 21.7027  15
   0 -11   5 374.428 21.7467  16
   0 -11  -5 371.612 21.8745  16
   0 -11   5 344.936 22.3221  31
   0 -11  -5 346.316 22.2452  31
   0  11  -5 385.240 24.0163  27
   0  11   5 334.775 22.7911  27
   0  11   5 360.712 22.9677  33
   0  11  -5 369.993 23.4358  33
   0 -11   6 1689.32 49.6342  28
   0 -11  -6 1569.82 48.2065  28
   0 -11  -6 1535.62 43.3109  14
   0  11   6 1670.80 47.2191  15
   0 -11   6 1484.48 42.8383  14
   0  11  -6 1717.85 47.8578  15
   0 -11   6 1637.74 46.0161  16
   0 -11  -6 1633.83 46.3105  16
   0 -11   6 1671.08 48.8993  31
   0 -11  -6 1603.06 47.9663  31
   0  11  -6 1617.41 49.4340  27
   0  11   6 1681.07 50.2574  27
   0  11  -6 1612.75 48.9801  33
   0  11   6 1629.39 49.0111  33
   0 -11  -7 3348.36 76.3440  28
   0 -11   7 3536.83 77.9991  28
   0 -11   7 3314.08 75.5665  31
   0 -11  -7 3368.63 75.9778  31
   0 -11  -7 3505.27 74.3255  16
   0 -11   7 3552.02 74.0110  16
   0 -11   7 3183.21 70.0720  14
   0 -11  -7 3384.08 71.5858  14
   0  11  -7 3410.85 74.9649  15
   0  11   7 3632.86 75.1709  15
   0  11  -7 3415.52 77.8234  27
   0  11   7 3473.71 78.0880  27
   0  11  -7 3313.96 76.2471  33
   0  11   7 3415.26 76.6708  33
   0 -11  -8 144.093 12.8597  16
   0 -11   8 152.803 13.1087  16
   0 -11  -8 138.350 12.1906  14
   0  11  -8 163.141 13.9394  15
   0  11   8 136.666 12.7438  15
   0 -11   8 134.063 11.9431  14
   0 -11   9 1566.48 39.1995   8
   0 -11  -9 1543.61 39.3461   8
   0 -11   9 1511.09 38.4140  16
   0 -11  -9 1478.74 38.7706  16
   0  11  -9 1562.16 39.9927  15
   0  11   9 1520.61 39.1813  15
   0 -11 -10 157.840 10.5794   8
   0  11 -10 162.531 11.1553  15
   0 -11 -10 162.237 10.7661  16
   0  11  14 34.3953 6.80832  24
   0 -12   0 597.192 21.7597   8
   0 -12   0 637.170 21.9094  16
   0  12   0 610.676 22.4020  15
   0 -12  -1 114.578 10.0598   8
   0 -12  -1 128.582 10.8893  16
   0  12   1 131.160 10.8033  15
   0 -12   2 46.7110 7.55170   8
   0 -12  -2 41.3931 7.08337   8
   0 -12  -2 45.9162 7.49055  16
   0 -12   2 44.7480 7.64054  16
   0  12   2 50.2432 7.80514  15
   0 -12  -3 2256.37 48.0096   8
   0 -12   3 2260.24 47.8272   8
   0 -12  -3 2318.41 48.0382  16
   0 -12   3 2172.49 47.1481  16
   0  12   3 2286.17 48.2311  15
   0  12  -3 2261.91 48.4461  15
   0 -12  -4 193.922 11.4062   8
   0 -12   4 208.085 11.6889   8
   0 -12  -4 196.219 11.4172  16
   0 -12   4 207.179 11.3107  16
   0  12  -4 194.791 11.5924  15
   0  12   4 215.502 11.8173  15
   1   0 -33 8.94477 5.55396  22
  -1   0  33 9.03034 4.85223  23
  -1   0  32 1487.46 41.3938  23
   1   0 -32 1532.63 42.6485  22
   1   0 -31 3.15063 8.57653  22
  -1   0  31-2.31535 8.45026  23
   1   0 -30 3402.04 84.3500  22
   1   0 -30 3714.14 83.6393   2
   1   0 -29 6.44781 10.0962  22
   1   0 -29 1.98834 9.61503   2
   1   0 -28 32.1665 12.5395  22
   1   0 -28 31.4532 12.1707   2
   1   0 -28 26.5904 9.75290  21
   1   0 -27 1.28500 11.6135  22
   1   0 -27 1.22355 10.9686   2
   1   0 -27 12.9156 9.81984  21
   1   0 -26 934.662 45.1167  22
   1   0 -26 913.936 39.1729  21
   1   0 -26 911.719 43.3937   2
   1   0 -25 33.3872 14.3708  22
   1   0 -25 8.82559 35.0906   1
   1   0 -25-12.1418 12.1930   2
   1   0 -25 7.49854 10.1396  21
   1   0 -25 33.8713 13.8112  19
   1   0 -24 15911.0 280.362  19
   1   0 -24 15595.5 283.286   2
   1   0 -24 15547.0 267.924  17
   1   0 -24 15351.2 271.416  21
   1   0 -24 15809.0 284.417  22
   1   0 -23 3.81122 10.6161  19
   1   0 -23 26.3442 13.3154  22
   1   0 -23 21.1030 10.1192  21
   1   0 -23 6.03236 20.7716   4
   1   0 -23 2.74544 10.9165   2
   1   0 -23 1.04103 9.55968  17
   1   0 -22 6655.76 141.329  19
   1   0 -22 6702.46 144.787   2
   1   0 -22 6292.15 245.581   4
   1   0 -22 6501.90 134.633  17
   1   0 -22 6176.78 142.797  22
   1   0 -22 6416.17 135.485  21
   1   0 -21 25.9633 12.4662  22
   1   0 -21 6.45928 10.0566   2
   1   0 -21 1.06392 8.63483  21
   1   0 -21-1.04151 8.01916  17
   1   0 -21-3.60698 11.1259  19
   1   0 -20 8211.72 163.978  19
   1   0 -20 8207.93 166.840  22
   1   0 -20 8139.86 158.756  17
   1   0 -20 8264.40 166.731   2
   1   0 -19 7.62073 8.76551  19
   1   0 -19 38.2822 11.3906  22
   1   0 -18 1096.83 41.4678  17
   1   0 -18 1110.58 43.4640  19
   1   0 -17 1.76915 7.79863  17
   1   0 -17 1.91639 8.51895  19
   1   0 -17 12.0808 20.7990  20
   1   0 -16 110349. 1759.11  20
   1   0 -16 99029.1 1746.23   1
   1   0 -15 87.1325 30.5695  20
   1   0 -15-5.33409 21.2104   1
   1   0 -14 101779. 1666.12  20
   1   0 -14 101420. 1674.64   1
   1   0 -13 33.8399 22.2646  20
   1   0 -13 111.110 32.2735   1
   1   0 -12 197521. 2909.31  20
   1   0 -12 182686. 2906.47   1
   1   0 -11 18.1822 15.6170   1
   1   0 -11 1.32240 6.25848   5
   1   0 -11 13.7442 14.2197  20
   1   0 -10 13057.9 247.133   5
   1   0 -10 13487.8 247.985   6
   1   0 -10 13545.3 309.442   1
   1   0 -10 12819.7 300.813  20
   1   0  -9 3.18718 7.97286  26
   1   0  -9-2.90647 9.43559   1
   1   0  -9 1.45056 5.76757   6
   1   0  -9 5.92583 7.79221   5
   1   0  -9 24.3934 13.9123  20
   1   0  -8 14097.5 268.943  26
   1   0  -8 14263.0 272.183  29
   1   0  -8 14504.6 301.707   1
   1   0  -8 13172.6 260.174   5
   1   0  -8 14288.2 264.509   6
   1   0  -8 14228.0 287.455   4
   1   0  -8 14221.5 294.492  20
   1   0  -7 12.1751 9.14919  29
   1   0  -7 2.25064 8.56852   1
   1   0  -7 26.0491 9.94971   6
   1   0  -7 26.4514 10.5656  26
   1   0  -7 1.98851 8.23013   4
   1   0  -7 1.51723 6.74576   5
   1   0  -6 1763.47 69.2362  29
   1   0  -6 1591.84 69.8968   1
   1   0  -6 1672.84 63.8540   6
   1   0  -6 1547.75 61.4481   5
   1   0  -6 1606.38 64.9227  26
   1   0  -6 1604.56 67.9438   4
   1   0  -5 1.77714 7.35497  29
   1   0  -5-3.28738 6.53594   1
   1   0  -5 3.06199 7.66011   6
   1   0  -5 5.00239 7.65599  26
   1   0  -5 23.5147 10.0176   4
   1   0  -5 34.4133 10.1602   5
   1   0  -4 8426.47 184.912  29
   1   0  -4 8314.94 171.157   1
   1   0  -4 8064.66 175.873   6
   1   0  -4 7940.71 173.941   5
   1   0  -4 8358.57 181.494  26
   1   0  -4 8064.45 177.204   4
   1   0  -3 27.9251 11.5079  29
   1   0  -3 5.32783 5.99219   1
   1   0  -3 5.01369 8.57880  26
   1   0  -3 7.51536 7.31982   5
   1   0  -3 1.50304 7.52023   4
   1   0  -3 1.51884 7.79666   6
   1   0  -2 3874.59 84.8170   1
   1   0  -2 3854.01 108.738  26
   1   0  -2 4031.67 105.579   4
   1   0  -2 3787.36 68.3542   3
   1   0  -2 4040.82 106.672   6
   1   0  -1 3.32146 8.73514  26
   1   0  -1 3.76582 3.37450   1
   1   0   0 210997. 3112.51  29
   1   0   1 19.1596 11.8314  29
   1   0   1 24.1448 10.9589   5
   1   0   2 30973.5 525.395   5
   1   0   2 32287.3 528.772   6
   1   0   2 31982.5 534.302  26
   1   0   3 3.32146 11.5959  26
   1   0   3 14.0599 13.8303  29
  -1   0  -3 11.9190 3.93682   1
   1   0   3 13.7276 11.3471   6
   1   0   3 10.5287 10.7826   5
  -1   0  -3 23.7556 10.8191  20
   1   0   4 848809. 12752.7   5
  -1   0  -4 882971. 12712.4   1
   1   0   5 19.4128 17.2094  29
  -1   0  -5 25.5841 10.7812   1
   1   0   5 133.376 22.5504   6
   1   0   5 111.294 22.6557  26
  -1   0  -5 12.2778 16.9852  20
   1   0   6 576558. 8575.92  29
  -1   0  -6 564530. 8551.90   1
   1   0   6 613523. 8569.89   6
   1   0   6 587255. 8565.01   5
  -1   0  -6 636169. 8595.09  20
   1   0   6 590763. 8572.32  26
   1   0   7 22.7070 14.5418  26
   1   0   7 12.1543 15.1797  29
  -1   0  -7 33.1973 15.1009   1
   1   0   7 27.1661 13.7517   6
   1   0   7-1.50406 11.4539   5
  -1   0  -7 29.5202 17.6789  20
  -1   0  -8 219247. 3269.16   1
   1   0   8 219272. 3253.05   5
   1   0   8 223861. 3253.57   6
   1   0   8 222687. 3265.99  29
  -1   0  -8 223900. 3308.48  20
   1   0   8 222202. 3260.14  26
   1   0   9 12.5466 8.47203   6
  -1   0  -9 5.85644 13.0202  20
   1   0   9 18.3685 10.9759  26
  -1   0  -9 2.13304 9.79750   1
  -1   0 -10 842.262 55.6915   1
   1   0  10 748.981 39.8070   5
  -1   0 -11-2.79433 10.6372   1
  -1   0 -11 3.69661 16.4325  20
  -1   0 -12 33127.1 610.761   1
  -1   0 -12 34118.9 649.976  20
  -1   0 -13-3.50632 13.3475   1
  -1   0 -13 4.58390 18.9697  20
  -1   0 -14 464.069 52.0399   1
  -1   0 -14 287.570 50.0996  20
   1   0  15 0.92940 7.31312  25
  -1   0 -15 8.54117 18.3402   1
  -1   0 -15-5.52307 17.9299  20
   1   0  16 13885.5 241.285  25
   1   0  16 13536.3 239.287  24
   1   0  16 13699.8 238.436  18
  -1   0 -16 14318.4 359.890   1
  -1   0 -16 14207.5 395.326  20
   1   0  17 1.07320 8.71005  25
   1   0  17-4.11217 9.06342  24
   1   0  17-3.93931 8.75568  18
  -1   0 -17 5.06345 16.4379   1
  -1   0 -17 13.0653 22.4939  20
   1   0  18 94.2768 15.4995  24
   1   0  18 104.276 16.4353  25
  -1   0 -18 126.799 45.7594  20
   1   0  18 90.7270 14.5618  18
  -1   0 -18 125.171 35.3634   1
   1   0  19-2.26199 10.3854  24
   1   0  19 1.21186 11.4704  25
  -1   0 -19 30.1714 28.7136  20
   1   0  19 19.4494 10.0460  23
   1   0  19 1.07348 9.54435  18
  -1   0 -19 40.5473 28.2070   1
   1   0  20 47095.8 737.154  25
   1   0  20 47706.3 732.422  24
  -1   0 -20 49728.1 1000.49  20
   1   0  20 46465.5 724.149  23
   1   0  20 47192.9 728.964  18
  -1   0 -20 48370.4 928.504   1
   1   0  21 1.31800 11.6197  25
   1   0  21 1.19607 10.8095  24
  -1   0 -21-8.37699 30.4048  20
   1   0  21 11.4683 10.9674  23
   1   0  21 1.11545 11.0134  18
  -1   0 -21-6.32699 25.1560   1
   1   0  22 7537.27 149.378  23
  -1   0 -22 7440.05 315.314  20
   1   0  22 7364.16 150.687  18
   1   0  22 7261.20 158.075  25
   1   0  23 13.6765 11.6452  23
   1   0  23-2.71656 12.7613  25
   1   0  23 6.47912 11.6273  18
  -1   0 -24 16220.1 506.368  20
   1   0  24 16645.7 283.901  18
   1   0  24 16607.3 283.479  23
   1   0  24 16729.4 296.988  25
   1   0  25 9.08581 12.6414  25
   1   0  25 4.78266 9.05374  23
   1   0  26 13.5017 11.6242  25
   1   0  26 40.7964 11.2786  23
   1   0  27-4.53227 9.98951  25
   1   0  28 254.400 21.4777  25
   1   0  29 1.74806 8.33309  25
   1   0  30 233.470 17.1809  25
  -1   0 -30 269.747 20.0030  22
  -1   0 -31 8.80607 7.57808  22
  -1   0 -31-2.50809 7.01463  21
   1   0  31 3.22628 5.78968  25
  -1   0 -32 103.227 9.78579  21
  -1   0 -32 110.128 10.6895  22
  -1  -1  33 68.8735 8.17799  23
   1   1 -33 73.8632 8.76631  22
  -1  -1  32 838.925 30.1092  23
   1  -1 -32 796.968 27.8189  22
  -1   1  32 856.599 27.9181  23
   1  -1 -31 806.306 31.0454  22
  -1  -1  31 768.777 31.8407  23
   1   1 -30 3873.03 81.9180  21
   1  -1 -30 4124.32 91.3581  22
  -1  -1  30 4149.72 93.7000  23
   1  -1 -30 4024.06 87.9163   2
   1   1 -30 4130.54 91.2253   2
   1   1 -29 1841.90 52.3142  21
   1  -1 -29 1793.88 56.8022  22
   1   1 -29 1809.42 57.2062   2
   1  -1 -29 1771.90 54.9924   2
   1  -1 -28 9468.51 182.880  22
   1   1 -28 9433.72 175.749  21
   1  -1 -28 9609.29 181.696   2
   1   1 -28 9633.83 183.707   2
   1  -1 -27 10503.3 198.060  22
   1   1 -27 9873.72 189.646  21
   1   1 -27 10167.9 197.529   2
   1  -1 -27 10481.2 196.535   2
   1  -1 -26 665.628 35.2042  19
   1   1 -26 658.819 35.0274  21
   1  -1 -26 606.417 36.0667  22
   1   1 -26 722.855 39.0263   2
   1  -1 -26 662.909 36.6548   2
   1  -1 -25 7355.48 151.939   2
   1  -1 -25 6742.19 150.177  22
   1   1 -25 6841.98 145.442  21
   1  -1 -25 6885.62 146.010  19
   1   1 -25 7028.58 152.528   2
   1   1 -25 6658.65 268.964   4
   1  -1 -25 6833.12 138.895  17
   1  -1 -24 911.192 44.3298   2
   1  -1 -24 908.287 44.8677  22
   1   1 -24 907.635 42.3330  21
  -1   1  24 852.574 37.4177  25
   1  -1 -24 906.565 42.2418  19
   1   1 -24 947.350 44.9487  19
   1   1 -24 912.507 45.1166   2
   1   1 -24 902.685 96.7534   4
   1  -1 -24 867.254 38.9922  17
   1  -1 -23 891.021 43.8352   2
   1  -1 -23 929.255 44.3697  22
   1   1 -23 843.334 41.1243  21
  -1   1  23 895.904 38.5994  25
   1   1 -23 1006.97 46.0962  19
   1  -1 -23 904.650 42.5612  19
   1   1 -23 761.746 89.4437   4
   1   1 -23 882.059 38.1991  17
   1  -1 -23 896.128 40.1504  17
   1  -1 -22 82.6527 16.5277   2
   1  -1 -22 74.4176 15.0951  22
   1  -1 -22 67.6626 12.2476  21
   1   1 -22 67.4127 15.1708  21
  -1   1  22 68.1917 12.6780  25
   1   1 -22 63.4711 14.2977  19
   1  -1 -22 121.322 17.0850  19
   1   1 -22 66.9102 12.9462  17
   1  -1 -22 60.4560 12.7837  17
   1   1 -21 256.941 23.1912  21
   1  -1 -21 215.955 22.0596  22
   1  -1 -21 255.151 23.0448  19
   1   1 -21 222.648 22.3508  19
   1  -1 -21 201.719 52.8063  20
  -1   1  21 268.220 21.3501  25
   1   1 -21 241.109 20.4630  17
   1  -1 -21 324.182 24.0636  17
   1  -1 -21 254.935 23.8404   2
   1  -1 -20 9.75956 9.80182   2
   1  -1 -20 9.30106 15.0976   4
   1   1 -20 2.24469 8.73733  21
  -1   1  20 4.82612 7.75540  25
   1  -1 -20 1.06159 9.19950  17
   1   1 -20 5.95568 8.21593  17
   1   1 -20 13.1288 9.97329  19
   1  -1 -20-1.12755 10.1906  19
   1  -1 -19 376.485 26.8271   2
   1   1 -19 360.969 25.1434  21
   1  -1 -19 401.726 26.9374  19
   1  -1 -19 356.254 50.1801   4
  -1   1  19 383.829 24.0630  25
   1  -1 -19 359.821 24.7589  17
   1   1 -19 445.939 25.7177  17
   1  -1 -18 81.9070 13.7172   2
   1   1 -18 80.1772 13.0091  21
   1  -1 -18 51.3732 28.5669  20
   1  -1 -18 50.5519 22.7051   4
   1   1 -18 86.1505 14.2780  19
   1  -1 -18 81.7952 13.7083  19
  -1   1  18 75.1461 11.7466  25
   1   1 -18 69.0038 11.6671  17
   1  -1 -17 18365.6 308.934   2
   1   1 -17 17942.3 302.696  17
   1  -1 -17 18570.7 468.135  20
   1  -1 -17 18549.1 306.593  19
   1   1 -17 18745.2 308.421  19
   1  -1 -16 29766.8 473.379   2
   1   1 -16 30375.3 472.619  19
   1  -1 -16 29637.8 470.701  19
   1  -1 -16 31389.2 643.973  20
   1   1 -16 29216.3 653.130   1
   1  -1 -15 46100.2 694.423   2
   1  -1 -15 43798.6 851.579  20
   1  -1 -15 43972.9 864.635   1
   1   1 -15 45219.9 876.341   1
   1  -1 -14 5702.02 114.633   2
   1  -1 -14 5705.59 205.337  20
   1  -1 -14 5958.35 217.006   1
   1   1 -14 5770.67 216.328   1
   1  -1 -13 61131.7 1022.57   1
   1   1 -13 59654.9 1027.24   1
   1  -1 -13 58101.8 859.365   2
   1  -1 -13 59887.9 1004.41  20
   1  -1 -12 18121.2 388.802  20
   1   1 -12 17034.0 309.518  26
   1  -1 -12 17585.6 313.600  29
   1  -1 -12 18108.0 401.066   1
   1   1 -12 17737.7 402.982   1
   1   1 -12 16465.1 303.855   5
   1  -1 -12 16881.8 304.435   6
   1  -1 -12 17126.9 277.233   2
   1  -1 -11 14790.2 336.473  20
   1   1 -11 15442.5 286.518  26
   1  -1 -11 15884.3 290.471  29
   1  -1 -11 15420.3 351.902   1
   1   1 -11 15913.4 358.686   1
   1   1 -11 14175.7 275.880   5
   1  -1 -11 15457.9 281.260   6
   1  -1 -11 14743.5 244.240   2
   1  -1 -11 15069.0 308.105   4
   1  -1 -10 21963.6 431.427  20
   1   1 -10 22008.9 392.713  26
   1  -1 -10 22739.5 397.364  29
   1   1 -10 22598.9 453.827   1
   1  -1 -10 22434.6 449.576   1
   1  -1 -10 22173.6 386.788   6
   1   1 -10 21605.7 385.687   5
   1  -1 -10 21788.8 404.583   4
   1  -1  -9 18505.1 371.310  20
   1   1  -9 18977.8 348.797  26
   1  -1  -9 19481.2 351.339  29
   1   1  -9 18789.3 391.377   1
   1  -1  -9 19882.1 391.833   1
   1  -1  -9 18303.8 339.831   6
   1   1  -9 18994.4 342.982   5
   1  -1  -9 18804.3 350.414   4
   1  -1  -8 17145.2 333.111  20
   1   1  -8 17334.4 323.719  26
   1  -1  -8 17416.0 324.722  29
   1   1  -8 17240.1 353.144   1
   1  -1  -8 17225.4 349.239   1
   1   1  -8 16322.1 313.682   5
   1  -1  -8 17363.0 316.986   6
   1  -1  -8 17026.1 317.525   4
   1  -1  -7 10016.1 216.108  20
   1   1  -7 10460.6 220.449  26
   1  -1  -7 10361.0 219.393  29
   1  -1  -7 10525.8 233.487   1
   1   1  -7 10193.2 234.942   1
   1   1  -7 10096.5 212.406   5
   1  -1  -7 9952.94 209.297   5
   1  -1  -7 10143.9 211.782   6
   1  -1  -7 9955.02 205.907   4
   1  -1  -6 14013.7 266.195  20
   1   1  -6 14479.0 287.446   1
   1  -1  -6 14118.0 283.327   1
   1   1  -6 14639.0 281.142  26
   1  -1  -6 13693.6 276.891  29
   1  -1  -6 14076.6 261.747   4
   1  -1  -6 13775.3 270.334   6
   1   1  -6 14003.1 272.172   5
   1  -1  -6 14038.2 268.712   5
   1  -1  -5 3086.53 85.2875  20
   1   1  -5 2988.57 99.5976  32
   1   1  -5 3122.21 99.0222   1
   1  -1  -5 3089.95 97.0212   1
   1   1  -5 3215.60 101.785  26
   1  -1  -5 3121.20 100.100  29
   1  -1  -5 2993.20 86.1094   4
   1  -1  -5 2887.33 93.2532   6
   1   1  -5 2982.86 94.5695   5
   1  -1  -5 3055.94 93.5014   5
   1   1  -5 3077.44 93.0550   6
   1   1  -4 20473.0 372.107  32
   1  -1  -4 20384.6 355.571   1
   1   1  -4 20387.8 358.475   1
   1   1  -4 20803.3 372.864  26
   1  -1  -4 20445.6 370.681  29
   1  -1  -4 20233.9 368.662  30
   1  -1  -4 19792.7 344.203   4
   1  -1  -4 20096.7 348.424   3
   1   1  -4 20429.7 363.277   5
   1   1  -4 20555.5 359.022   6
   1  -1  -4 19803.8 361.225   6
   1  -1  -4 19599.9 358.323   5
   1   1  -3 1501.94 67.3371  32
   1  -1  -3 1496.17 55.5858   1
   1   1  -3 1571.11 58.5030   1
   1   1  -3 1581.98 68.4857  26
   1  -1  -3 1569.96 67.7934  30
   1  -1  -3 1502.38 67.1834  29
   1  -1  -3 1598.73 55.7629   3
   1  -1  -3 1517.87 55.4917   4
   1   1  -3 1482.00 61.1557   6
   1  -1  -3 1477.92 61.9049   5
   1  -1  -3 1549.00 64.1143   6
   1   1  -3 1697.00 67.2498   5
   1   1  -2 35489.6 597.319  32
   1  -1  -2 36360.1 561.734   1
   1  -1  -2 35651.5 562.324   3
   1  -1  -2 34384.2 566.056   4
   1   1  -2 36925.3 599.556  26
   1  -1  -2 36758.4 592.322  26
   1  -1  -2 35459.6 587.504   6
   1   1  -2 35518.6 583.446   6
   1  -1  -1 2277.55 65.0647   3
   1  -1  -1 2196.66 68.3784   4
   1   1  -1 2171.33 82.3799  26
   1  -1  -1 2198.03 79.6984  26
   1   1  -1 2201.95 82.7050  32
   1  -1   0 30470.4 504.833  29
   1  -1   0 31047.1 504.870  30
  -1  -1   0 28481.1 432.621   3
   1  -1   0 30193.9 468.299   3
   1  -1   0 28864.6 476.526   4
   1  -1   1 37781.7 605.191  29
   1  -1   1 37223.6 604.763  30
   1  -1   1 36660.7 590.483   5
   1   1   1 36654.4 595.344   5
   1  -1   1 35905.7 579.904   4
   1  -1   1 38119.9 572.607   3
  -1  -1  -1 35459.9 543.620   3
  -1   1  -1 35131.6 537.424  20
  -1   1  -2 460575. 6618.78  20
   1   1   2 451039. 6677.41  26
   1  -1   2 449108. 6674.66  29
   1  -1   2 441108. 6673.39  30
   1   1   2 449316. 6675.72  32
   1  -1   2 468913. 6664.72   5
   1   1   2 465024. 6664.52   6
   1  -1   2 462521. 6668.14   6
   1   1   2 459893. 6667.84   5
   1   1   2 458160. 6668.41   4
   1  -1   2 459753. 6647.62   3
   1  -1   2 468981. 6655.83   4
  -1   1  -3 189548. 2751.11  20
   1   1   3 185299. 2797.22  26
   1  -1   3 186357. 2797.36  29
   1  -1   3 193508. 2796.29  30
   1   1   3 188725. 2796.38  32
   1   1   3 185442. 2781.28   6
   1  -1   3 187727. 2786.93   6
   1   1   3 187675. 2786.59   5
   1  -1   3 186483. 2781.66   5
   1   1   3 189771. 2789.31   4
   1  -1   3 191624. 2775.47   3
  -1   1  -4 6457.34 139.578  20
   1   1   4 6778.20 162.823  32
   1   1   4 6411.41 160.298  26
   1   1   4 6480.53 158.997   4
   1   1   4 6415.44 154.371   5
   1   1   4 6385.86 151.967   6
   1  -1   4 6658.84 153.700   5
   1  -1   4 6453.48 154.865   6
   1  -1   4 6542.14 162.220  29
   1  -1   5 25235.4 433.829   6
   1   1   5 24424.1 431.289   5
   1  -1   5 24178.7 427.606   5
   1   1   5 25875.4 443.048  26
   1  -1   5 25774.8 443.727  29
  -1  -1  -5 24796.7 407.753   1
  -1   1  -5 24830.8 417.361   1
  -1  -1  -5 24770.1 451.885  20
  -1   1  -5 25406.2 426.412  20
   1   1   5 25340.5 441.798   4
   1  -1   6 86683.6 1344.37   6
   1  -1   6 87586.2 1341.46   5
   1   1   6 87895.9 1344.61   5
   1   1   6 88381.1 1353.86  26
   1  -1   6 89960.5 1356.76  29
  -1  -1  -6 89189.2 1328.84   1
  -1   1  -6 88620.7 1338.02   1
  -1   1  -6 87676.2 1349.93  20
  -1  -1  -6 87768.8 1376.85  20
   1  -1   7 9408.95 205.656   6
   1   1   7 9756.39 206.925   5
   1   1   7 10011.4 214.276  26
   1  -1   7 10259.2 217.157  29
  -1   1  -7 9930.64 210.999   1
  -1  -1  -7 10246.5 205.897   1
  -1   1  -7 9944.73 222.589  20
  -1  -1  -7 9709.46 236.216  20
   1  -1   8 2285.54 79.6435   6
   1   1   8 2169.24 77.3238   5
   1   1   8 2230.67 82.2059  26
   1  -1   8 2301.05 85.2788  29
  -1  -1  -8 2246.61 82.6534   1
  -1   1  -8 2337.68 87.9445   1
  -1   1  -8 2505.85 98.0974  20
  -1  -1  -8 2117.97 99.5517  20
   1   1   9 9685.13 207.959   5
   1  -1   9 10074.9 210.958   6
   1   1   9 10279.4 216.976  26
   1  -1   9 10678.0 222.782  29
  -1  -1  -9 10620.2 232.197   1
  -1   1  -9 10873.5 238.967   1
  -1   1  -9 10440.8 250.984  20
  -1  -1  -9 10817.5 262.538  20
   1   1  10 2546.59 83.4532   5
   1  -1  10 2865.58 88.0331   6
   1   1  10 2628.01 87.6084  26
   1  -1  10 2994.50 95.6436  29
  -1   1 -10 2811.07 109.914   1
  -1  -1 -10 2843.91 105.921   1
  -1  -1 -10 2940.58 125.825  20
  -1   1 -10 2823.06 119.482  20
   1   1  11 9220.47 191.646   5
   1  -1  11 9228.72 191.363   6
   1   1  11 9574.97 197.283  26
   1  -1  11 10097.5 204.151  29
  -1  -1 -11 9985.14 270.025  20
  -1   1 -11 9852.41 258.446  20
  -1  -1 -11 9774.26 236.676   1
  -1   1 -11 9546.41 241.702   1
  -1   1 -12 782.824 62.9998   1
  -1  -1 -12 775.375 60.0266   1
   1  -1  12 676.502 35.2323   6
  -1  -1 -12 793.077 70.6324  20
  -1   1 -12 767.577 67.3242  20
   1   1  12 744.875 38.5493  26
  -1  -1 -13 615.123 66.8859  20
  -1   1 -13 531.827 60.4893  20
  -1   1 -13 511.025 54.6123   1
  -1  -1 -13 559.600 54.4330   1
  -1  -1 -14 11248.8 327.086  20
  -1   1 -14 10786.9 312.132  20
  -1  -1 -14 10984.4 289.784   1
  -1   1 -14 11265.0 299.726   1
   1   1  15 466.020 26.6252  25
   1   1  15 418.565 25.6041  24
   1  -1  15 409.124 25.1296  25
  -1   1 -15 387.004 56.5319  20
  -1  -1 -15 463.922 64.8164  20
  -1   1 -15 368.732 51.5521   1
  -1  -1 -15 387.597 51.3991   1
  -1  -1 -16 5073.90 193.587   1
  -1   1 -16 4871.30 196.350   1
  -1   1 -16 5105.31 214.147  20
  -1  -1 -16 4533.27 213.125  20
   1  -1  16 4652.33 108.090  25
   1  -1  16 4983.71 108.531  24
   1   1  16 5488.24 113.069  25
   1   1  16 4843.47 109.336  24
   1  -1  16 4875.32 105.790  23
   1  -1  16 5043.64 107.519  18
  -1  -1 -17 1068.86 89.6834   1
  -1   1 -17 1198.28 97.3249   1
  -1   1 -17 1088.38 100.233  20
  -1  -1 -17 1115.29 107.263  20
   1   1  17 1236.95 47.0636  25
   1  -1  17 1210.77 47.0142  25
   1   1  17 1155.80 45.3888  24
   1  -1  17 1164.43 43.6380  23
   1  -1  17 1118.13 42.8208  18
  -1   1 -18 2657.82 151.234   1
  -1  -1 -18 2819.33 150.380   1
  -1   1 -18 2759.57 166.712  20
  -1  -1 -18 2497.87 166.202  20
   1   1  18 2932.35 80.0152  24
   1  -1  18 2699.64 77.9466  25
   1  -1  18 2823.31 75.7170  23
   1  -1  18 2763.74 74.8911  18
   1  -1  19 2.11919 9.42293  18
   1   1  19 35.4877 12.5382  18
   1   1  19 8.20226 7.93563  34
   1  -1  19 16.1564 9.57844  23
   1   1  19 31.8519 12.7037  24
   1  -1  19 13.1667 11.3311  25
   1   1  19 14.8473 11.8835  25
  -1  -1 -19 7.83093 23.7812  20
  -1   1 -19 21.9136 23.7143  20
  -1  -1 -19 45.6744 29.3065   1
  -1   1 -19 18.0084 22.8519   1
  -1  -1 -20 11128.7 351.626   1
  -1   1 -20 11704.6 362.151   1
   1  -1  20 12053.7 219.186  23
   1   1  20 11742.9 225.123  25
   1   1  20 11870.4 222.624  24
   1  -1  20 12426.7 225.828  25
  -1   1 -20 11898.2 396.672  20
  -1  -1 -20 11867.8 407.752  20
   1  -1  20 11971.4 218.150  18
   1   1  20 11937.6 219.855  18
  -1  -1 -21 329.985 58.2994   1
  -1   1 -21 359.533 62.9993   1
   1  -1  21 317.411 26.6543  25
   1   1  21 382.131 30.1799  25
   1   1  21 448.551 30.7841  24
  -1   1 -21 397.149 71.0474  20
  -1  -1 -21 319.939 68.2486  20
   1  -1  21 359.901 26.0963  18
   1   1  21 378.050 27.7745  18
   1  -1  21 377.222 27.3662  23
   1   1  22 20055.9 352.536  25
   1  -1  22 19942.5 349.760  25
   1   1  22 20885.5 348.488  24
   1  -1  22 20329.4 344.372  23
   1  -1  22 20724.8 341.202  18
   1   1  22 20394.1 343.330  18
  -1   1 -22 20631.1 569.111  20
  -1  -1 -22 19420.5 569.886  20
   1  -1  23 2633.32 75.3889  23
   1  -1  23 2603.78 78.6986  25
   1   1  23 2565.30 76.2969  24
   1   1  23 2441.59 79.6378  25
   1   1  23 2593.73 73.8915  18
   1  -1  23 2513.24 71.2549  18
  -1   1 -23 2477.74 177.868  20
  -1  -1 -23 2366.34 180.065  20
   1   1  24 8995.32 182.577  25
   1  -1  24 8996.03 179.721  25
   1  -1  24 8751.60 173.202  23
   1   1  24 8961.43 171.278  18
  -1  -1 -24 8979.54 356.783  20
   1   1  25 3479.56 84.8503  18
   1   1  25 3510.79 95.2550  25
   1  -1  25 3419.90 87.3145  23
   1  -1  25 3543.61 93.6681  25
   1  -1  26 516.453 31.4449  25
   1   1  26 531.154 32.8557  25
   1  -1  26 495.000 28.3968  23
   1  -1  27 1289.40 47.9197  25
   1  -1  27 1142.92 41.9086  23
   1   1  27 1264.43 49.1603  25
   1  -1  28 41.8650 9.82888  23
   1   1  28 11.3597 10.9351  25
   1  -1  28 25.5676 10.6009  25
   1   1  29 4.47725 8.96316  25
   1  -1  29 13.5748 8.64978  25
  -1  -1 -30 368.093 22.9147  22
  -1   1 -30 380.520 22.2876  22
  -1   1 -30 363.561 22.5148  21
   1   1  30 373.720 21.5025  25
  -1  -1 -31 0.67105 8.00428  22
  -1   1 -31 6.17037 6.82982  22
  -1   1 -31 1.93218 7.50243  21
  -1  -1 -31 2.73073 6.42334  21
   1   1  31-1.71913 6.89826  25
  -1   1 -32 7.00853 5.25051  22
  -1  -1 -32 9.41376 6.46014  22
  -1   1 -32 11.0380 6.31374  21
   1   2 -33 1013.22 27.9423  22
  -1  -2  33 972.849 27.4808  23
   1   2 -32 696.505 26.0326  22
  -1  -2  32 655.350 25.4816  23
   1   2 -31 74.2814 9.14767  21
   1  -2 -31 73.9257 9.73243  22
   1   2 -31 98.3703 12.4419  22
   1   2 -30 77.7830 10.9402  21
   1   2 -30 46.2299 11.3482  22
   1  -2 -30 62.2468 10.5503  22
   1  -2 -30 46.4611 9.79968   2
   1   2 -30 63.3223 11.7036   2
   1  -2 -29 1302.85 44.0677  22
   1   2 -29 1306.52 47.8378  22
   1   2 -29 1311.93 44.1789  21
   1   2 -29 1309.83 47.3230   2
   1  -2 -29 1255.05 43.1023   2
  -1   2  28 27.3204 9.59713  25
   1   2 -28 34.5622 12.0074  21
   1  -2 -28 50.2365 12.0308  22
   1   2 -28 51.9876 13.9810  22
   1   2 -28 38.2617 12.8633   2
   1  -2 -28 37.3051 11.4487   2
  -1   2  27 3088.84 77.0449  25
   1  -2 -27 3299.34 79.7636  19
   1  -2 -27 3287.76 84.6145  22
   1   2 -27 3210.00 88.3088  22
   1   2 -27 3247.82 84.9202  21
   1   2 -27 3290.15 88.5330   2
   1  -2 -27 3135.94 83.2244   2
   1   2 -26 57.1934 15.1345   2
   1  -2 -26 55.1793 14.1982   2
   1  -2 -26 49.2522 13.2809  22
   1   2 -26 39.4162 13.0310  21
  -1   2  26 56.1601 12.2589  25
   1  -2 -26 53.1947 12.6173  19
   1  -2 -26 53.6470 12.3616  17
   1   2 -25 1164.22 51.5818  22
   1  -2 -25 1158.32 48.8311  22
   1   2 -25 1159.16 49.1019  21
   1  -2 -25 1199.08 50.0958   2
  -1   2  25 1273.49 47.1691  25
   1  -2 -25 1186.95 47.0250  19
   1  -2 -25 1222.05 46.1995  17
   1  -2 -24 6722.61 142.811  17
   1  -2 -24 7260.45 150.542  22
   1   2 -24 7057.52 154.928  22
   1   2 -24 6847.71 149.942  21
  -1   2  24 7241.87 145.237  25
   1  -2 -24 6904.32 150.570   2
   1   2 -24 6817.79 286.575   4
   1  -2 -24 7026.06 145.577  19
   1  -2 -23 15115.9 272.534  17
   1   2 -23 15481.0 284.245  22
   1  -2 -23 15858.7 279.090  22
   1   2 -23 15674.4 279.964  21
  -1   2  23 15202.6 272.350  25
   1  -2 -23 16026.0 281.130   2
   1   2 -23 15910.5 464.116   4
   1  -2 -23 16031.7 275.880  19
   1  -2 -23 15715.6 472.207  20
   1   2 -22 824.580 41.6053  21
   1  -2 -22 924.001 42.0698  22
   1   2 -22 757.564 41.8546  22
   1  -2 -22 830.383 41.7542   2
  -1   2  22 778.570 38.1818  25
   1  -2 -22 773.617 38.5722  19
   1  -2 -22 811.442 99.8756  20
   1  -2 -22 851.370 39.6225  17
   1   2 -22 803.456 36.0354  17
   1  -2 -21 9490.19 184.625  22
   1   2 -21 9410.15 186.020  21
   1   2 -21 9517.36 190.319  22
   1  -2 -21 9421.94 186.988   2
  -1   2  21 9256.57 181.088  25
   1  -2 -21 8751.64 335.776  20
   1  -2 -21 9345.84 182.182  19
   1   2 -21 9657.60 189.133  19
   1   2 -21 9389.14 176.426  17
   1  -2 -21 9620.25 182.963  17
   1   2 -20 883.791 43.1638  22
   1   2 -20 736.107 38.7690  21
  -1   2  20 863.262 40.2770  25
   1  -2 -20 952.153 41.8823  19
   1   2 -20 807.576 40.4935  19
   1  -2 -20 899.434 103.735  20
   1   2 -20 812.909 36.4016  17
   1   2 -19 3987.44 97.2967  21
   1   2 -19 3931.49 99.7628  22
   1  -2 -19 3738.41 95.5119   2
  -1   2  19 3715.67 92.2852  25
   1  -2 -19 3820.20 93.6509  19
   1  -2 -19 3825.68 198.820  20
   1   2 -19 4168.60 99.9014  19
   1   2 -19 3805.86 90.5570  17
   1   2 -18 108.033 14.0594  17
   1  -2 -18 122.515 16.4608  19
   1   2 -18 103.882 16.1065  22
   1  -2 -18 126.082 16.9583  14
   1  -2 -18 126.160 16.8428   2
   1   2 -17 212.219 18.0073  17
   1  -2 -17 146.764 38.1990  20
   1  -2 -17 173.156 17.3124  19
   1   2 -17 172.031 18.1298  19
   1   2 -17 166.582 17.9019  21
   1   2 -17 171.820 18.4185  22
   1  -2 -17 148.379 17.7746  14
   1  -2 -17 186.312 18.1347   2
   1   2 -17 187.711 47.2746   1
   1   2 -16 769.778 32.4800  17
   1   2 -16 645.810 32.5547  19
   1  -2 -16 685.696 31.8129  19
   1  -2 -16 614.431 70.6892  20
   1  -2 -16 645.983 32.7875  14
   1   2 -16 535.147 72.8092   1
   1  -2 -16 696.599 32.8659   2
   1   2 -16 678.382 33.3259  22
   1   2 -16 765.014 34.2936  21
   1   2 -15 1252.29 44.5972  19
   1  -2 -15 1328.81 98.5404  20
   1  -2 -15 1219.16 68.0389   4
   1  -2 -15 1304.21 103.298   1
   1   2 -15 1205.88 102.753   1
   1  -2 -15 1275.75 44.3020   2
   1   2 -15 1228.35 44.6159  22
   1  -2 -14 15503.1 258.177   2
   1   2 -14 15791.8 409.784   1
   1  -2 -14 15744.3 397.983   1
   1  -2 -14 14836.1 307.787   4
   1  -2 -14 14983.6 375.786  20
   1  -2 -13 88.7813 17.6076  29
   1  -2 -13 101.072 28.2676  20
   1   2 -13 106.465 30.8292   1
   1  -2 -13 85.0254 28.7297   1
   1  -2 -13 111.436 13.0500   2
   1  -2 -13 79.3127 17.6709   4
   1  -2 -12 23463.8 430.053  29
   1  -2 -12 24322.1 483.693  20
   1   2 -12 23590.0 513.602   1
   1  -2 -12 24084.2 373.371   2
   1  -2 -12 24863.1 511.037   1
   1   2 -12 23665.2 430.204  26
   1  -2 -12 23499.1 418.151   4
   1  -2 -12 23394.7 420.902   6
   1   2 -12 22407.9 419.590   5
   1  -2 -11 11210.2 244.119  29
   1  -2 -11 10928.5 290.251   1
   1   2 -11 11573.9 302.879   1
   1  -2 -11 11124.1 188.562   2
   1   2 -11 10935.9 244.543  26
   1  -2 -11 11281.5 273.284  20
   1   2 -11 10950.7 237.540   5
   1  -2 -11 11416.0 239.220   6
   1  -2 -11 10544.0 221.320   4
   1  -2 -10 25.8556 12.9453  29
   1  -2 -10 19.9956 7.63573   2
   1   2 -10 69.8125 22.7027   1
   1  -2 -10 21.5410 16.4881   1
   1   2 -10 33.7324 13.5548  26
   1   2 -10 31.2542 13.2406  32
   1  -2 -10 28.3663 14.9260  20
   1  -2 -10 29.7105 13.3480   6
   1  -2 -10 38.5088 10.4879   4
   1   2 -10 34.8266 12.9885   5
   1  -2  -9 34771.3 594.420  30
   1  -2  -9 34391.1 594.415  29
   1  -2  -9 33353.1 623.758   1
   1  -2  -9 33950.5 517.051   2
   1   2  -9 33915.0 635.290   1
   1   2  -9 36028.3 599.761  26
   1   2  -9 36228.5 599.072  32
   1  -2  -9 33987.4 595.318  20
   1  -2  -9 34307.1 584.058   6
   1  -2  -9 32635.5 546.508   4
   1   2  -9 34282.0 585.184   5
   1  -2  -8 2751.70 102.114  30
   1  -2  -8 2697.28 101.759  29
   1  -2  -8 2800.04 113.143   1
   1   2  -8 2639.67 115.514   1
   1   2  -8 2686.86 103.155  26
   1   2  -8 2773.13 103.156  32
   1  -2  -8 2644.61 95.9893  20
   1  -2  -8 2766.20 98.5169   6
   1  -2  -8 2588.50 74.7518   4
   1  -2  -7 79858.6 1259.97  29
   1  -2  -7 82202.4 1261.41  30
   1  -2  -7 79904.2 1272.05   1
   1   2  -7 81395.2 1283.21   1
   1   2  -7 81861.6 1265.64  26
   1   2  -7 82474.0 1263.19  32
   1  -2  -7 81040.8 1233.17  20
   1  -2  -7 81321.0 1251.34   6
   1  -2  -7 76642.1 1197.65   4
   1  -2  -6 994.314 59.7350  29
   1  -2  -6 928.334 57.4965  30
   1  -2  -6 986.180 59.4293   1
   1   2  -6 1003.38 61.1460  26
   1  -2  -6 902.944 45.0287  20
   1   2  -6 911.173 57.2672  32
   1  -2  -6 957.573 38.2174   4
   1   2  -6 998.134 62.4324   4
   1  -2  -6 1075.11 62.0703   3
   1  -2  -5 51184.3 819.443  29
   1  -2  -5 50517.7 817.342  30
   1  -2  -5 50427.3 811.029   1
   1   2  -5 51040.6 821.055  26
   1  -2  -5 48448.5 762.406  20
   1   2  -5 50356.5 819.401  32
   1  -2  -5 51352.2 813.399   3
   1   2  -5 51051.5 823.963   4
   1  -2  -5 47407.0 751.110   4
   1  -2  -4 20498.0 391.126  29
   1  -2  -4 21109.9 390.713  30
   1  -2  -4 21136.7 378.623   1
   1   2  -4 21435.9 395.027  26
   1   2  -4 20873.3 391.936  32
  -1  -2   4 20555.8 351.977   3
   1  -2  -4 21085.6 381.024   3
   1  -2  -4 19749.6 330.727   4
   1   2  -4 21012.3 390.762   4
   1  -2  -4 19661.9 328.233  20
   1  -2  -3 175763. 2556.97  29
   1  -2  -3 170086. 2554.31  30
   1   2  -3 175828. 2561.33  26
   1   2  -3 179330. 2559.65  32
  -1  -2   3 171740. 2503.77   3
   1  -2  -3 167945. 2536.83   3
   1  -2  -3 167157. 2487.57   4
   1   2  -3 178728. 2551.60   4
   1  -2  -3 167342. 2463.77  20
   1  -2  -2 1349.48 62.7388   3
  -1  -2   2 1291.22 48.3496   3
   1   2  -2 1254.11 63.1000   4
   1  -2  -2 1248.11 44.7347   4
   1   2  -2 1239.78 67.0108  26
   1   2  -2 1217.28 66.0279  32
  -1  -2   1 81527.8 1223.26   3
   1  -2  -1 81479.7 1258.46   3
   1   2  -1 83994.9 1266.93   4
   1   2  -1 81841.1 1281.73  26
   1   2  -1 79541.9 1277.76  32
   1  -2   0 139443. 2120.42  29
   1  -2   0 141877. 2119.49  30
   1   2   0 141781. 2105.25   4
  -1  -2   0 142188. 2065.38   3
   1  -2   0 134455. 2098.20   3
   1  -2   1 318025. 4622.96  29
   1  -2   1 313280. 4619.82  30
   1  -2   1 314157. 4602.68   3
   1   2   1 312315. 4606.15   4
  -1  -2  -1 314041. 4570.76   3
   1   2   2 182940. 2732.41  26
   1  -2   2 188648. 2730.58  30
   1  -2   2 179549. 2730.76  29
   1  -2   2 178434. 2714.27   3
  -1  -2  -2 178924. 2683.74   3
   1   2   2 188872. 2713.93   4
   1   2   2 182729. 2729.69  32
   1   2   3 15952.1 328.641  26
   1  -2   3 16677.8 323.535   3
   1   2   3 16558.8 313.909   4
   1  -2   3 16679.9 329.444  30
   1  -2   3 16257.7 328.874  29
   1   2   3 16237.8 327.786  32
   1  -2   4 4.75603 11.2587  29
   1  -2   4-2.33287 12.5635  30
   1   2   4 7.24757 13.5883  26
   1   2   4 2.35821 12.4081  32
   1  -2   4 64.8792 17.4428   3
   1   2   4 86.6190 17.3589   4
  -1   2  -4 63.7357 12.0483  20
   1  -2   5 76603.5 1215.94  30
   1  -2   5 78756.5 1217.86  29
   1   2   5 77561.8 1217.41  26
   1   2   5 76909.5 1214.57  32
   1  -2   5 76062.5 1217.42   3
   1   2   5 75812.3 1200.37   4
  -1   2  -5 77548.7 1174.18  20
   1  -2   6 5723.38 160.921  29
   1  -2   6 5627.72 158.877  30
  -1   2  -6 5873.18 145.162  20
  -1  -2  -6 5564.52 171.975  20
   1   2   6 5614.61 160.592  26
   1  -2   6 5880.48 168.076   3
   1   2   6 5568.53 150.065   4
   1   2   6 5639.49 158.670  32
   1   2   7 89245.5 1425.01  26
   1   2   7 92286.0 1425.08  32
   1  -2   7 93476.9 1426.80  30
   1  -2   7 92013.8 1429.81  29
   1  -2   7 89571.8 1413.81   6
  -1   2  -7 92454.8 1412.66  20
  -1  -2  -7 92752.6 1460.01  20
  -1  -2  -8 9110.60 250.612  20
  -1   2  -8 9481.67 227.742  20
   1  -2   8 10164.6 229.855  30
   1  -2   8 9714.29 229.672  29
   1   2   8 9990.47 230.024  26
   1   2   8 9935.25 227.561  32
  -1  -2  -8 9627.04 222.885   1
  -1   2  -8 10101.4 236.286   1
   1   2   8 9519.70 218.450   5
   1  -2   8 9305.06 216.261   6
  -1  -2  -9 39330.5 732.816  20
  -1   2  -9 40920.4 698.920  20
   1  -2   9 41940.1 683.886  30
   1  -2   9 41391.5 685.532  29
   1   2   9 39451.3 602.670  34
   1   2   9 39881.9 682.033  26
   1   2   9 40906.5 682.031  32
  -1   2  -9 41171.8 706.463   1
  -1  -2  -9 42625.8 691.814   1
   1   2   9 38912.7 668.338   5
   1  -2   9 38868.1 667.628   6
   1   2  10 7203.21 182.880   5
   1  -2  10 7413.61 183.171   6
   1  -2  10 7741.02 194.242  29
   1   2  10 7512.29 191.717  26
  -1  -2 -10 7666.91 234.119  20
  -1   2 -10 7554.27 213.332  20
  -1  -2 -10 7863.51 206.675   1
  -1   2 -10 7576.23 215.741   1
   1  -2  11 957.549 53.0223   6
   1   2  11 889.728 51.3327   5
   1  -2  11 951.231 56.6797  29
   1   2  11 930.753 54.9834  26
   1   2  11 976.622 32.6641  34
  -1  -2 -11 998.191 80.0139  20
  -1   2 -11 1074.32 74.8229  20
  -1   2 -11 1027.09 74.3785   1
  -1  -2 -11 1073.56 69.3630   1
   1   2  12 17.7633 11.1000  26
   1  -2  12 21.4766 10.6761   6
  -1  -2 -12 10.2990 13.0702   1
  -1   2 -12 7.76783 14.0986   1
  -1  -2 -12 14.3142 18.1647  20
  -1   2 -12 11.9409 18.8376  20
  -1   2 -13 22266.3 482.613   1
  -1  -2 -13 22476.3 467.953   1
  -1  -2 -13 22811.9 517.558  20
  -1   2 -13 22190.5 486.500  20
   1   2  14 8162.31 157.693  25
  -1  -2 -14 8329.85 248.699   1
  -1   2 -14 8785.96 263.180   1
  -1  -2 -14 8597.72 284.686  20
  -1   2 -14 8394.23 264.853  20
   1  -2  15 13497.1 232.229  18
   1  -2  15 13232.9 233.826  23
   1  -2  15 13214.1 233.906  25
   1   2  15 13373.7 236.250  24
  -1  -2 -15 13639.5 346.846   1
  -1   2 -15 13838.1 363.694   1
  -1  -2 -15 13376.3 391.647  20
  -1   2 -15 13385.1 365.884  20
   1  -2  16 6562.69 131.088  18
   1   2  16 6228.05 125.898  34
   1  -2  16 6670.76 133.406  23
   1   2  16 6287.69 134.411  24
   1  -2  16 6383.97 132.972  25
  -1  -2 -16 6178.99 224.244   1
  -1   2 -16 6388.05 235.490   1
  -1  -2 -16 6270.68 257.174  20
  -1   2 -16 6699.49 249.149  20
   1  -2  17 2109.38 61.9206  18
   1   2  17 2067.24 58.5603  34
   1  -2  17 2077.52 63.3195  23
   1   2  17 2118.45 65.5696  24
   1  -2  17 1977.37 63.0656  25
  -1  -2 -17 1917.02 122.421   1
  -1   2 -17 2006.63 130.493   1
  -1  -2 -17 1831.08 140.372  20
  -1   2 -17 1872.02 131.901  20
   1  -2  18 10.4378 9.29360  18
   1   2  18 21.7004 8.26277  34
   1   2  18 54.0486 14.3354  24
   1  -2  18 22.8728 11.4545  25
  -1   2 -18 47.3746 30.0890  20
  -1  -2 -18 23.2848 28.1757  20
  -1  -2 -18 5.53040 19.0496   1
  -1   2 -18 49.0309 26.3256   1
  -1  -2 -19 619.332 76.9525   1
  -1   2 -19 746.926 87.5087   1
   1  -2  19 737.436 37.9653  25
   1  -2  19 731.646 37.7866  23
   1   2  19 731.413 38.5899  24
   1   2  19 921.645 42.8729  25
   1   2  19 742.000 34.3448  34
   1  -2  19 757.597 36.6052  18
  -1  -2 -19 772.428 98.6274  20
  -1  -2 -20 3210.69 171.828   1
  -1   2 -20 3045.02 176.325   1
   1  -2  20 3107.95 85.6535  23
   1   2  20 3107.16 86.5032  24
   1  -2  20 3039.24 85.4530  25
   1   2  20 3072.16 88.0822  25
   1   2  20 3013.74 78.4636  34
   1  -2  20 3103.03 81.8954  18
  -1  -2 -20 3351.31 205.757  20
  -1   2 -20 2986.57 182.368  20
  -1   2 -21 1493.64 125.944   1
   1   2  21 1339.34 48.0459  34
   1  -2  21 1419.62 51.6825  18
   1   2  21 1499.15 55.0005  18
  -1  -2 -21 1366.60 134.058  20
   1   2  21 1457.29 57.8216  25
   1  -2  21 1530.21 56.6815  25
   1  -2  21 1315.16 52.7078  23
   1   2  21 1484.07 56.9697  24
   1   2  22 21096.3 359.242  34
   1  -2  22 22104.6 374.541  25
   1   2  22 22902.1 377.709  24
   1   2  22 22300.0 380.105  25
   1  -2  22 22674.6 374.560  23
   1  -2  22 22020.5 365.375  18
   1   2  22 22367.7 371.219  18
  -1  -2 -22 22334.7 618.219  20
   1   2  23 17944.5 311.021  34
   1  -2  23 19521.9 328.909  25
   1   2  23 19462.7 328.941  24
   1  -2  23 19275.3 327.332  23
   1   2  23 19012.8 332.820  25
   1  -2  23 18666.5 316.175  18
   1   2  23 19099.2 322.650  18
  -1  -2 -23 19250.8 562.775  20
   1   2  24 1522.18 53.5406  18
   1  -2  24 1586.02 57.8791  25
   1  -2  24 1461.53 54.8506  23
   1   2  24 1651.99 57.7546  24
   1   2  24 1497.69 59.8174  25
   1   2  25 30.4388 13.6892  25
   1  -2  25 59.7556 14.2497  25
   1   2  25 54.2834 14.3545  24
   1  -2  25 56.5796 13.2056  23
   1   2  25 46.7539 11.9052  18
   1   2  26 32.3160 13.3885  25
   1  -2  26 25.9215 11.0256  25
   1  -2  26 26.6961 11.1732  23
   1  -2  27 34.6783 11.5507  25
   1   2  27 23.8631 11.8897  25
   1  -2  27 39.0888 11.3796  23
  -1   2 -27 20.1192 10.5338  22
   1  -2  28 801.231 33.2401  23
   1   2  28 862.990 38.0721  25
  -1   2 -28 847.132 36.6275  22
   1   2  29 1250.80 43.2406  25
   1  -2  29 1122.49 36.6946  23
  -1   2 -29 1209.15 41.2377  22
   1   2  30 1132.91 34.1200  25
  -1   2 -30 1032.19 31.2865  22
  -1   2 -31 631.171 22.8244  22
  -1  -2 -31 650.106 25.6773  22
   1   2  31 592.806 23.9821  25
  -1  -2 -32 1.23521 5.02407  22
  -1   2 -32 9.65893 5.53832  21
   1   3 -32 281.083 14.7957  22
   1   3 -31 162.619 11.9253  21
   1   3 -31 158.964 13.3709  22
  -1  -3  31 163.909 14.1643  23
  -1  -3  30 465.634 24.0706  23
   1   3 -30 458.176 23.1424  22
   1   3 -30 453.193 21.5186  21
  -1   3  30 449.319 22.2428  34
   1   3 -30 452.050 22.7229   2
   1   3 -29 696.611 32.3178  22
   1  -3 -29 592.295 25.4052  22
   1   3 -29 618.789 29.2355  21
  -1  -3  29 715.546 33.1726  23
  -1   3  29 646.339 26.1616  25
   1  -3 -29 648.279 27.8490   2
   1   3 -29 671.736 31.7003   2
  -1  -3  28 1643.83 54.8819  23
   1  -3 -28 1558.97 46.8684  22
   1   3 -28 1493.51 50.9538  21
   1   3 -28 1624.43 54.0533  22
   1   3 -28 1584.49 53.8592   2
   1  -3 -28 1545.11 48.9378   2
  -1   3  28 1626.84 48.1068  25
  -1   3  27 110.882 14.7907  25
   1  -3 -27 113.139 13.6013  17
  -1  -3  27 129.790 18.4188  23
   1   3 -27 139.165 17.6975  21
   1  -3 -27 132.568 15.1465  22
   1   3 -27 119.171 17.0438  22
   1   3 -27 129.599 17.8784   2
   1  -3 -27 118.320 15.5737   2
   1   3 -27 115.322 12.8515   9
   1   3 -26 290.941 25.5301  22
   1  -3 -26 261.710 21.3590  22
   1   3 -26 252.104 23.5450  21
  -1  -3  26 316.991 25.9875  23
   1  -3 -26 255.234 19.9654  19
  -1   3  26 293.525 22.6387  25
   1  -3 -26 282.106 23.1412   2
   1  -3 -26 278.613 21.2846  17
   1   3 -25 2285.36 71.4506  21
   1   3 -25 2204.78 71.1515  22
   1  -3 -25 2106.04 64.0823  22
   1  -3 -25 2157.93 62.8125  19
  -1   3  25 2250.22 66.9734  25
   1  -3 -25 2145.63 67.2500   2
   1  -3 -25 2156.26 64.2930  17
   1   3 -24 5001.59 118.774  21
   1   3 -24 4798.15 117.777  22
   1  -3 -24 4636.28 108.975  22
   1  -3 -24 4744.33 108.076  19
  -1   3  24 4795.77 112.267  25
   1  -3 -24 4792.50 113.617   2
   1  -3 -24 4822.19 110.988  17
   1  -3 -23 2232.98 71.0739   2
   1   3 -23 2347.27 74.5050  21
   1   3 -23 2175.45 72.9493  22
   1  -3 -23 2132.44 66.3875  22
  -1   3  23 2145.76 68.5377  25
   1  -3 -23 2346.66 164.003  20
   1  -3 -23 2093.71 65.7114  19
   1   3 -23 2241.86 163.542   4
   1  -3 -23 2214.60 68.2172  17
   1   3 -22 12610.9 235.646  22
   1  -3 -22 12005.5 224.450  22
   1   3 -22 12392.7 234.309  21
  -1   3  22 12421.6 229.347  25
   1  -3 -22 12601.4 225.875  19
   1  -3 -22 12250.2 403.125  20
   1   3 -22 11871.7 403.746   4
   1  -3 -22 12359.4 231.592   2
   1  -3 -21 683.792 35.7116  19
   1  -3 -21 657.420 88.2838  20
   1   3 -21 712.041 39.8934  22
   1   3 -21 682.956 38.8166  21
   1  -3 -21 717.812 35.9173  22
   1   3 -21 699.227 33.5429  17
  -1   3  21 694.104 37.4126  25
   1  -3 -21 770.450 39.6441   2
   1  -3 -20 4817.20 113.943   2
   1   3 -20 4676.27 114.518  21
   1   3 -20 4647.34 114.562  22
   1  -3 -20 4797.70 118.436  14
   1  -3 -20 4573.09 107.549  19
   1  -3 -20 4669.31 226.925  20
   1   3 -20 4678.34 104.603  17
   1  -3 -19 1004.31 44.1637   2
   1   3 -19 943.873 44.4592  21
   1   3 -19 913.577 43.9420  22
   1  -3 -19 988.149 46.7374  14
   1  -3 -19 994.972 42.3582  19
   1  -3 -19 889.193 95.0580  20
   1   3 -19 921.188 38.5818  17
   1  -3 -18 88237.5 1376.95   2
   1   3 -18 92544.6 1381.16  22
   1   3 -18 93267.6 1382.11  21
   1  -3 -18 92673.8 1386.58  14
   1  -3 -18 92750.6 1373.23  19
   1  -3 -18 94194.2 1601.38  20
   1   3 -18 93429.2 1369.61  17
   1   3 -17 1222.27 117.410   1
   1  -3 -17 1205.36 46.4792   2
   1   3 -17 1141.25 46.4407  22
   1   3 -17 1163.91 46.8023  21
   1  -3 -17 1209.40 49.0690  14
   1   3 -17 1267.16 48.7788  19
   1  -3 -17 1159.49 44.8268  19
   1  -3 -17 1077.55 97.1070  20
   1   3 -17 1142.02 42.8811  17
   1   3 -16 1779.14 134.578   1
   1  -3 -16 1735.62 55.9864   2
   1   3 -16 1601.59 54.8584  22
   1   3 -16 1651.89 56.0390  21
   1  -3 -16 1623.41 57.3492  14
   1  -3 -16 1549.21 111.244  20
   1  -3 -16 1736.22 53.9959  19
   1   3 -16 1644.87 51.6789  17
   1   3 -15 198.453 46.8574   1
   1  -3 -15 156.321 42.0354   1
   1  -3 -15 154.962 16.5808   2
   1   3 -15 135.995 15.8005  22
   1   3 -15 166.646 17.8511  21
   1  -3 -15 136.348 16.4624  14
   1  -3 -15 151.463 15.9618  19
   1   3 -15 167.836 15.9521  17
   1   3 -14 19165.9 486.098   1
   1  -3 -14 19170.8 470.403   1
   1  -3 -14 18738.9 315.653   2
   1  -3 -14 19100.4 441.607  20
   1   3 -14 18807.8 317.540  21
   1   3 -14 19219.1 317.062  22
   1  -3 -14 19864.4 321.672  14
   1  -3 -13 39.1011 16.0359  29
   1   3 -13 5.72125 17.3809   1
   1  -3 -13 41.5797 23.1095   1
   1  -3 -13 43.2754 9.94650   2
   1  -3 -13 45.8596 15.4816   6
   1  -3 -13 24.8581 16.4801  20
   1   3 -13 62.8986 17.6784  26
   1   3 -13 15.7477 12.4306   5
   1  -3 -12 2.97173 11.3193  29
   1  -3 -12 73.5036 21.3464  30
   1   3 -12 5.32902 14.9874   1
   1  -3 -12 25.1299 8.58709   2
   1  -3 -12 19.2857 16.6062   1
   1  -3 -12 163.323 26.0787   6
   1   3 -12 113.003 24.7902  32
   1  -3 -12 11.1758 13.5267  20
   1   3 -12 159.653 27.2991  26
   1   3 -12 2.75865 11.4229   5
   1  -3 -11 660.349 51.8569   6
   1  -3 -11 658.492 65.2458   1
   1  -3 -11 730.866 29.6378   2
   1   3 -11 588.885 65.1618   1
   1  -3 -11 646.002 53.5052  29
   1  -3 -11 531.030 49.1267  30
   1  -3 -11 568.793 53.4207  20
   1   3 -11 553.245 51.5929  26
   1   3 -11 609.691 53.1277  32
   1   3 -10 5306.40 167.699  32
   1   3 -10 5211.69 195.309   1
   1  -3 -10 5044.37 185.164   1
   1  -3 -10 5273.84 103.898   2
   1  -3 -10 5036.86 163.814  29
   1  -3 -10 5158.72 164.536  30
   1  -3 -10 5197.11 162.055  20
   1   3 -10 5221.76 168.455  26
   1  -3 -10 5373.20 190.266   3
   1   3  -9 34573.1 633.680  32
   1  -3  -9 35632.1 662.553   1
   1  -3  -9 35173.0 534.251   2
   1   3  -9 34950.0 674.255   1
   1  -3  -9 34468.1 631.885  29
   1  -3  -9 35160.4 633.118  30
   1  -3  -9 34697.9 614.194  20
   1   3  -9 35865.8 638.761  26
   1  -3  -9 34824.6 662.642   3
   1   3  -8 10178.5 253.393  32
   1  -3  -8 9950.89 170.369   2
   1  -3  -8 9824.20 248.539  30
   1  -3  -8 9917.13 249.873  29
   1  -3  -8 9665.76 223.339  20
   1   3  -8 9744.05 250.035  26
   1  -3  -8 9591.53 262.534   3
   1  -3  -7 2886.80 118.090  30
   1   3  -7 2987.99 122.084  32
   1  -3  -7 3361.73 129.716   1
   1  -3  -7 3016.55 65.4098   2
   1  -3  -7 2817.86 95.5977  20
   1   3  -7 3071.37 123.689  26
   1  -3  -7 2897.63 125.119   3
   1   3  -7 3041.96 126.529   4
   1  -3  -7 2913.46 119.218  29
   1  -3  -6 55452.7 932.042  29
   1  -3  -6 53258.0 867.054  20
   1   3  -6 56810.7 939.180  26
   1  -3  -6 55916.0 930.822  30
   1   3  -6 55894.6 937.647  32
   1   3  -6 58444.3 942.395   4
  -1  -3   6 55711.7 906.837   3
   1  -3  -6 56413.0 939.946   3
   1  -3  -5 2171.88 101.729  29
   1  -3  -5 2082.04 67.4225  20
   1   3  -5 2170.28 102.623  26
   1  -3  -5 2148.53 100.219  30
   1   3  -5 2212.08 102.479  32
   1  -3  -5 2287.17 102.975   3
   1   3  -5 2153.39 98.3534   4
  -1  -3   5 2231.43 89.9273   3
   1  -3  -4 9.14985 13.1097  29
   1  -3  -4 11.8637 12.7492  30
   1  -3  -4 113.871 13.3720  20
   1   3  -4 22.1698 17.0590  26
   1   3  -4 30.7927 18.0298  32
   1  -3  -4 41.3202 18.2509   3
  -1  -3   4 150.553 22.1798   3
   1   3  -4 2.78879 11.5540   4
   1  -3  -3 2908.24 119.854  29
   1  -3  -3 2768.55 64.3005  20
   1   3  -3 3082.84 122.876  26
   1   3  -3 2996.29 120.966  32
   1  -3  -3 2983.87 117.956  30
   1   3  -3 2994.59 112.561   4
   1  -3  -3 3129.97 118.459   3
  -1  -3   3 3092.87 101.816   3
   1   3  -2 153439. 1838.51   4
  -1  -3   2 149861. 1805.52   3
   1  -3  -2 149498. 1849.86   3
   1   3  -2 154408. 1871.81  32
   1   3  -2 151323. 1873.60  26
   1   3  -1 41523.0 690.152   4
   1  -3  -1 39867.2 701.075   3
  -1  -3   1 41234.9 671.353   3
   1   3  -1 40016.6 714.418  32
   1   3  -1 40424.1 717.726  26
   1  -3   0 184317. 2830.39  30
   1   3   0 190867. 2803.46   4
  -1  -3   0 188480. 2783.92   3
   1  -3   0 181641. 2819.04   3
   1  -3   0 191573. 2836.34  29
   1  -3   1 43582.6 755.166  30
   1  -3   1 43793.1 758.566  29
  -1  -3  -1 43926.2 718.968   3
   1  -3   1 43463.4 749.553   3
   1   3   1 43833.3 730.221   4
   1   3   2 268.685 36.4470  32
   1  -3   2 236.829 33.8490  30
   1  -3   2 350.792 40.2505  29
   1   3   2 290.258 32.2715   4
   1  -3   2 234.940 33.1022   3
  -1  -3  -2 249.342 29.6421   3
   1   3   2 242.292 35.5885  26
   1   3   3 1058.85 70.6366  32
   1  -3   3 1167.49 72.1429  30
   1   3   3 1120.02 72.8942  26
   1  -3   3 1053.36 69.2640  29
   1  -3   3 1118.73 69.9436   3
  -1  -3  -3 1167.91 63.3184   3
   1   3   3 1059.72 59.2365   4
   1   3   4 28032.4 435.142  34
   1  -3   4 29505.1 536.738  30
   1   3   4 28629.1 537.795  32
   1   3   4 28919.0 540.590  26
   1  -3   4 28208.9 536.081  29
   1   3   4 29147.6 503.025   4
  -1  -3  -4 29053.0 514.662   3
   1  -3   4 29120.8 539.314   3
   1   3   5 430.600 20.2190  34
   1  -3   5 482.069 46.8091  30
   1   3   5 409.889 45.1717  32
   1   3   5 367.932 43.0608  26
   1  -3   5 420.253 44.5902  29
   1  -3   5 476.482 48.1400   3
  -1  -3  -5 428.234 41.6793   3
   1   3   5 456.763 38.8700   4
   1   3   6 13151.7 215.336  34
   1   3   6 12776.6 300.615  32
   1  -3   6 13365.4 302.946  30
   1   3   6 12958.2 303.520  26
   1  -3   6 13185.1 315.430   3
   1   3   6 13119.7 274.005   4
   1  -3   6 13830.0 306.668  29
   1  -3   7 25964.4 487.698  30
   1  -3   7 24937.9 485.903  29
   1   3   7 25200.3 389.960  34
   1   3   7 24622.4 485.728  32
  -1  -3  -7 24738.5 514.394  20
   1   3   7 24889.6 488.743  26
   1  -3   7 25656.1 508.146   3
   1  -3   8 2357.42 105.641  29
   1  -3   8 2112.05 99.7982  30
   1   3   8 2156.37 54.2658  34
   1   3   8 2096.38 99.8068  32
  -1  -3  -8 2206.40 117.345  20
   1   3   8 2123.28 101.281  26
   1  -3   8 2221.37 115.140   3
   1   3   9 776.870 61.2580  26
   1   3   9 1027.17 34.6752  34
   1  -3   9 954.173 66.5056  29
   1  -3   9 977.173 66.6948  30
  -1  -3  -9 866.291 75.8683  20
   1   3   9 999.949 67.6893  32
  -1  -3 -10 22386.6 502.588  20
  -1   3 -10 23227.6 482.364   1
   1   3  10 22754.4 359.461  34
   1  -3  10 23206.7 451.325  30
   1  -3  10 22906.2 450.618  29
   1   3  10 22353.8 447.217  32
   1  -3  10 23123.3 440.242   6
   1   3  10 22041.2 447.669  26
  -1  -3 -11 13094.7 363.651  20
  -1   3 -11 14013.0 347.987   1
   1   3  11 13888.4 232.777  34
   1  -3  11 14029.2 313.378  29
   1  -3  11 14069.3 312.832  30
   1   3  11 13661.2 309.702  32
   1  -3  11 13940.6 300.217   6
   1   3  11 13514.2 299.702   5
   1   3  11 13997.8 311.685  26
   1   3  12 57234.4 951.211  26
   1   3  12 58954.1 863.577  34
   1  -3  12 56251.3 934.983   6
   1   3  12 54551.9 931.843   5
   1  -3  12 56632.6 951.686  29
  -1  -3 -12 58926.2 1052.80  20
  -1   3 -12 57316.4 1020.03   1
   1   3  13 163.067 16.4352  34
   1   3  13 179.135 17.7681  25
   1   3  13 167.618 18.4151  24
  -1  -3 -13 174.131 45.2669  20
  -1   3 -13 197.726 41.7816   1
  -1   3 -14 16337.1 415.703   1
   1  -3  14 16244.0 277.173  25
   1   3  14 16438.3 275.005  34
   1  -3  14 16585.0 280.053  23
   1   3  14 15952.0 278.668  25
   1   3  14 16241.8 281.739  24
  -1  -3 -14 17153.3 448.299  20
   1  -3  14 16439.9 276.509  18
  -1   3 -15 742.310 80.1541   1
   1  -3  15 852.920 37.9921  25
   1   3  15 910.785 38.1332  34
   1  -3  15 922.416 40.0119  23
   1   3  15 980.893 42.3489  24
   1   3  15 872.998 39.4380  25
  -1  -3 -15 823.165 91.2184  20
   1  -3  15 878.679 37.9866  18
  -1   3 -16 8316.93 288.283   1
   1  -3  16 8333.32 165.496  25
   1   3  16 8535.99 163.336  34
   1  -3  16 8920.09 170.042  23
   1   3  16 8389.85 167.571  25
   1   3  16 8483.25 170.282  24
  -1  -3 -16 8507.38 315.252  20
   1  -3  16 8315.36 163.643  18
  -1   3 -17 361.504 60.2319   1
   1  -3  17 335.971 24.9686  25
   1   3  17 315.813 23.8428  34
   1  -3  17 398.752 27.8912  23
   1   3  17 358.168 27.3455  24
   1   3  17 286.267 24.1831  25
  -1  -3 -17 475.735 75.4105  20
   1  -3  17 384.050 25.5313  18
  -1   3 -18 2352.43 153.384   1
   1  -3  18 2659.35 76.2490  25
   1   3  18 2588.14 72.6262  34
   1  -3  18 2676.82 77.5396  23
   1   3  18 2628.36 78.4973  24
   1   3  18 2360.76 74.7405  25
  -1  -3 -18 2692.54 181.075  20
   1  -3  18 2552.59 72.5117  18
  -1   3 -19 262.057 56.0442   1
   1  -3  19 185.633 20.2098  25
   1   3  19 213.147 20.1934  34
   1   3  19 214.190 22.3163  24
   1  -3  19 197.607 21.1424  23
  -1  -3 -19 259.182 61.9931  20
   1  -3  19 186.441 19.7069  18
  -1   3 -20 1153.52 111.947   1
   1  -3  20 959.581 43.7224  25
   1   3  20 1023.50 42.9518  34
   1  -3  20 952.746 45.2655  23
   1   3  20 959.822 45.6825  24
  -1  -3 -20 1110.33 121.536  20
   1  -3  20 921.101 41.3018  18
   1  -3  21 390.371 28.6938  25
   1  -3  21 368.933 29.2483  23
   1   3  21 402.872 30.2488  24
   1   3  21 398.661 26.7648  34
  -1  -3 -21 449.135 81.6763  20
   1  -3  21 351.641 26.2442  18
   1  -3  22 52.4315 14.7407  23
   1  -3  22 39.2294 13.5189  25
   1   3  22 42.8162 15.3772  24
  -1  -3 -22 27.7607 30.0507  20
   1  -3  22 32.1952 12.7514  18
   1  -3  23 506.930 31.7759  25
   1   3  23 450.360 28.0021  34
   1  -3  23 508.377 32.9153  23
   1   3  23 514.665 32.8961  24
   1   3  23 448.032 32.7180  25
  -1  -3 -23 533.588 89.2484  20
   1   3  23 502.756 31.2588  18
   1  -3  24 1241.71 48.2519  25
   1   3  24 1189.61 49.2268  24
   1  -3  24 1148.51 49.1936  23
   1   3  24 1303.13 53.4111  25
   1   3  24 1130.49 43.1860  34
  -1   3 -24 1159.83 47.3804  22
   1   3  24 1154.47 45.7564  18
  -1   3 -25 1.07134 11.8596  22
   1  -3  25 7.15177 11.1158  23
   1   3  25 23.9329 10.1911  18
   1   3  25 10.2377 12.0240  25
   1   3  25 15.6897 11.2886  24
  -1   3 -26 6938.97 136.573  22
   1   3  26 6380.37 127.498  18
   1   3  26 6851.86 143.052  25
   1  -3  26 6708.67 139.005  23
   1   3  26 6574.20 135.435  24
   1   3  27 27.8786 12.7950  25
  -1   3 -27 43.8938 14.3098  21
   1  -3  27 22.0980 10.5260  23
  -1   3 -27 18.2903 10.0532  22
   1   3  28 1282.52 45.7463  25
   1  -3  28 1164.85 41.0574  23
  -1   3 -28 1250.86 45.6153  21
  -1   3 -28 1256.25 40.7049  22
   1   3  29 89.0276 13.4772  25
  -1   3 -29 87.2123 13.5559  21
  -1   3 -29 124.410 12.4292  22
   1  -3  29 79.3062 11.0240  23
   1  -3  30 5836.25 108.228  23
   1   3  30 6836.40 118.793  25
  -1   3 -30 5838.72 107.289  22
  -1   3 -30 6742.75 119.598  21
  -1  -3 -30 6725.85 117.775  22
   1   3  31 353.812 17.0249  25
  -1   3 -31 360.604 17.7845  21
   1   4 -31 2.37827 4.98385  21
  -1  -4  31 5.14967 5.66937  23
   1   4 -31 0.83718 4.78047  22
   1   4 -30 1123.35 34.1352  22
   1   4 -30 1169.48 34.4024  21
  -1  -4  30 1115.12 36.0313  23
  -1   4  29 7.59939 6.36676  25
  -1   4  29 5.41095 7.68483  34
   1   4 -29 11.8953 8.23026  21
   1   4 -29 18.4650 8.34534   2
   1   4 -29 10.9402 7.89868  22
  -1  -4  29 7.31976 8.50565  23
   1  -4 -28 800.119 31.0043   2
  -1   4  28 829.620 32.3018  25
  -1  -4  28 861.655 36.5330  23
  -1   4  28 874.283 36.1340  34
   1   4 -28 791.759 35.2187   2
   1   4 -28 874.850 35.7413  21
   1   4 -28 791.791 33.9187  22
   1   4 -28 818.371 28.8684   9
   1   4 -27 125.287 13.6471   9
  -1   4  27 120.270 14.8956  25
   1   4 -27 106.266 15.5634  21
   1   4 -27 117.046 15.6465  22
  -1  -4  27 120.475 16.3547  23
   1  -4 -27 87.0053 12.7844   2
   1  -4 -27 97.4709 12.4287  17
  -1   4  26-7.06963 9.90411  25
   1   4 -26 24.1206 12.4371  21
   1  -4 -26 0.95500 8.83722   2
   1  -4 -26 5.22650 8.65856  17
   1   4 -26-2.19866 10.0150  22
  -1  -4  26 4.68780 10.5058  23
  -1   4  25 1095.29 45.0573  25
   1  -4 -25 1056.85 43.2321   2
   1  -4 -25 1077.03 42.9003  17
   1   4 -25 1121.30 46.7049  22
  -1  -4  25 1201.28 49.0967  23
   1   4 -25 1061.33 47.0502  21
  -1   4  24 13009.1 236.163  25
   1   4 -24 12786.5 237.689  22
  -1  -4  24 13087.6 241.155  23
   1   4 -24 12886.3 241.127  21
   1  -4 -24 12986.8 233.702   2
   1  -4 -24 12727.1 231.919  17
   1   4 -23 1455.70 57.0621  22
   1   4 -23 1538.84 59.6834  21
  -1  -4  23 1645.87 60.5913  23
   1  -4 -23 1427.20 50.2629  19
  -1   4  23 1568.82 57.8362  25
   1  -4 -23 1517.73 55.6687   2
  -1   4  22 64782.2 992.698  25
   1   4 -22 66130.1 994.998  22
   1   4 -22 66103.4 999.034  21
   1  -4 -22 64880.8 980.977  19
   1   4 -22 63417.5 1258.97   4
   1  -4 -22 63943.9 989.374   2
   1  -4 -21 66262.0 1020.36   2
   1   4 -21 66996.1 1028.11  21
   1   4 -21 68075.2 1025.53  22
   1  -4 -21 66924.0 1012.73  19
   1  -4 -21 64305.1 1298.80   3
   1   4 -21 66988.6 1006.58  17
   1  -4 -21 67629.2 1033.93  14
   1  -4 -20 19198.6 327.961   2
   1   4 -20 18729.3 328.805  22
   1   4 -20 18912.4 332.469  21
   1  -4 -20 17947.8 492.550  20
   1  -4 -20 19217.2 321.244  19
   1  -4 -20 18349.4 540.083   3
   1   4 -20 18994.6 316.416  17
   1  -4 -20 19355.4 337.801  14
   1  -4 -19 17057.3 300.015   2
   1   4 -19 17367.3 306.619  21
   1   4 -19 17431.2 302.361  22
   1  -4 -19 16868.4 464.042  20
   1  -4 -19 17304.6 294.581  19
   1  -4 -19 17127.7 507.876   3
   1   4 -19 16841.8 290.210  17
   1  -4 -19 17300.0 309.234  14
   1   4 -18 52487.1 1094.48   1
   1  -4 -18 53921.7 818.514   2
   1   4 -18 52633.8 823.207  21
   1   4 -18 52720.1 819.970  22
   1  -4 -18 51186.3 1011.45  20
   1  -4 -18 53273.6 812.804  19
   1  -4 -18 52872.1 1076.10   3
   1   4 -18 52620.5 809.136  17
   1  -4 -18 54405.2 828.979  14
   1   4 -17 5754.28 271.063   1
   1  -4 -17 5986.67 130.012   2
   1   4 -17 5917.92 130.703  22
   1  -4 -17 5770.10 234.034  20
   1  -4 -17 5992.33 126.789  19
   1  -4 -17 5473.75 254.929   3
   1   4 -17 5903.12 124.184  17
   1  -4 -17 6127.12 137.489  14
   1  -4 -16 28.8516 12.5072  14
   1   4 -16-15.6947 31.2024   1
   1  -4 -16 5.56004 11.3485   2
   1  -4 -16 5.52984 17.9546  20
   1  -4 -16 7.16346 10.1088  19
   1   4 -16 27.2013 10.2241  17
   1   4 -15 12861.2 225.544  17
   1   4 -15 12735.3 401.915   1
   1  -4 -15 12826.9 229.397   2
   1   4 -15 12952.4 230.341  22
   1  -4 -15 12708.9 227.162  19
   1  -4 -15 12856.0 353.906  20
   1  -4 -15 12687.7 390.504   3
   1  -4 -15 12957.4 236.810  14
   1  -4 -14-1.18982 9.05867  14
   1   4 -14 1.00574 7.99774  22
   1  -4 -14 4.71169 14.3081  20
   1  -4 -14 2.87673 8.87347  19
   1   4 -14 7.01063 22.7592   1
   1  -4 -14-2.02453 8.53786   2
   1   4 -14 4.57207 8.26415  17
   1   4 -14 9.92388 12.0065   5
   1  -4 -13 119.857 15.9847  14
   1  -4 -13 123.280 27.5074  30
   1  -4 -13 112.885 27.7060  29
   1  -4 -13 116.012 26.9022   6
   1   4 -13 100.877 26.3998  26
   1   4 -13 98.6056 13.7402  22
   1  -4 -13 129.247 30.5290  20
   1  -4 -13 103.166 14.0115  19
   1   4 -13 119.119 14.2792  17
   1   4 -13 100.037 27.2753  32
   1  -4 -13 184.261 43.4898   3
   1   4 -13 79.3830 31.3515   1
   1  -4 -13 181.911 17.4093   2
   1   4 -12 92.4614 13.0422  22
   1  -4 -12 82.1472 24.2075  20
   1  -4 -12 102.419 13.2880   2
   1   4 -12 68.5410 30.3655   1
   1  -4 -12 78.0454 22.4260  29
   1  -4 -12 65.4581 9.55294  28
   1  -4 -12 115.904 27.7181  30
   1  -4 -12 74.4263 21.1704   6
   1   4 -12 100.062 27.5891  26
   1  -4 -12 92.2577 31.7617   3
   1  -4 -12 82.7510 14.2216  14
   1   4 -12 82.6568 24.7728  32
   1  -4 -12 82.9542 10.0778  31
   1   4 -11 88.0952 26.0810  32
   1  -4 -11 133.693 12.3951  31
   1   4 -11 127.096 12.5051  33
   1   4 -11 126.434 30.4077  26
   1   4 -11 158.556 13.6785  27
   1  -4 -11 151.681 30.9032  20
   1  -4 -11 125.038 34.2389   3
   1  -4 -11 170.977 13.9639  28
   1  -4 -11 173.225 33.2695  30
   1  -4 -11 198.798 35.4089  29
   1   4 -11 105.466 33.0104   1
   1  -4 -11 150.330 15.3960   2
   1  -4 -10 5664.15 110.640  31
   1   4 -10 5934.99 199.083  32
   1   4 -10 6198.03 114.069  33
   1   4 -10 5791.48 201.397  26
   1   4 -10 6023.78 114.232  27
   1  -4 -10 5532.16 176.309  20
   1   4 -10 5890.82 214.933   4
   1  -4 -10 5841.16 220.635   3
   1  -4 -10 5555.86 194.265  29
   1  -4 -10 5737.67 112.099  28
   1  -4 -10 6052.29 199.399  30
   1   4 -10 5968.82 228.696   1
   1  -4 -10 5935.08 117.940   2
   1  -4  -9 250.827 16.3389  31
   1   4  -9 223.369 38.3285  32
   1  -4  -9 272.322 40.9313  30
   1   4  -9 259.041 17.1933  33
   1   4  -9 254.890 17.4300  27
   1   4  -9 311.237 45.3326  26
   1  -4  -9 330.920 37.9874  20
   1   4  -9 208.125 39.3752   4
   1  -4  -9 228.660 42.6821   3
   1  -4  -9 224.857 16.0951  28
   1  -4  -9 288.118 42.5012  29
   1  -4  -9 272.697 18.6890   2
   1   4  -8 3369.71 147.932  32
   1  -4  -8 3559.94 76.8235  31
   1  -4  -8 3533.42 147.281  30
   1   4  -8 3573.45 78.1749  33
   1   4  -8 3756.05 79.8932  27
   1   4  -8 3577.39 152.027  26
   1  -4  -8 3575.52 121.426  20
  -1  -4   8 3563.78 143.892   3
   1  -4  -8 3935.98 166.649   3
   1   4  -8 3475.79 152.572   4
   1  -4  -8 3591.92 149.654  29
   1  -4  -8 3528.67 77.6302  28
   1  -4  -8 3712.30 80.6374   2
   1  -4  -7 510.669 23.2832  31
   1   4  -7 413.168 51.0005  32
   1  -4  -7 495.295 53.9973  30
   1   4  -7 542.225 24.4493  33
   1   4  -7 445.352 53.6687  26
   1   4  -7 512.020 24.1808  27
   1  -4  -7 451.633 38.5194  20
   1   4  -7 465.191 53.3019   4
  -1  -4   7 453.316 48.4757   3
   1  -4  -7 451.030 55.8184   3
   1  -4  -7 496.848 54.4900  29
   1  -4  -7 468.135 23.0736  28
   1  -4  -7 506.225 24.3398   2
   1  -4  -6 24469.6 391.751  31
   1   4  -6 25992.4 523.810  32
   1  -4  -6 25162.5 515.474  30
   1   4  -6 25985.4 394.110  33
   1   4  -6 25207.1 395.292  27
   1   4  -6 25282.6 523.261  26
   1  -4  -6 23296.1 433.766  20
   1   4  -6 26276.2 514.556   4
  -1  -4   6 26672.0 498.604   3
   1  -4  -6 26467.0 531.674   3
   1  -4  -6 25738.0 520.660  29
   1  -4  -6 25205.3 393.216  28
   1  -4  -6 25207.5 393.636   2
   1   4  -5 12998.0 322.600  32
   1  -4  -5 12436.3 314.982  30
   1  -4  -5 12489.7 210.650  31
   1   4  -5 12677.6 212.203  33
   1   4  -5 12803.7 213.578  27
   1   4  -5 12542.0 322.575  26
   1  -4  -5 11678.6 239.817  20
   1   4  -5 13066.1 308.358   4
  -1  -4   5 13316.9 299.799   3
   1  -4  -5 12913.8 324.359   3
   1  -4  -5 12506.0 318.256  29
   1  -4  -5 12587.2 212.042  28
   1  -4  -5 13015.5 211.701   2
   1  -4  -4 48197.9 832.489  30
   1   4  -4 46945.4 837.801  32
   1  -4  -4 45665.4 694.388  31
   1   4  -4 47655.9 696.072  34
   1   4  -4 46397.4 696.283  33
   1   4  -4 46583.0 697.953  27
   1   4  -4 48052.4 842.009  26
   1  -4  -4 43666.9 719.649  20
   1  -4  -4 47171.7 833.569   3
  -1  -4   4 49931.4 802.192   3
   1   4  -4 46169.5 809.597   4
   1  -4  -4 46653.8 696.236  28
   1  -4  -4 47484.6 835.232  29
   1  -4  -4 44561.2 692.914   2
   1   4  -3 29.7615 8.79352  33
   1  -4  -3 55.0916 10.6794  20
  -1  -4   3 26.2852 16.7660   3
   1  -4  -3-3.83890 18.1720   3
   1   4  -3 12.5214 14.8200   4
   1  -4  -3 26.6917 19.0816  30
   1  -4  -3 14.2019 6.99867  28
   1  -4  -3 19.8065 17.6142  29
   1   4  -3 15.9540 18.8797  32
   1  -4  -3 18.6564 7.43270  31
   1  -4  -2 215.801 18.1371  20
   1   4  -2 328.436 19.1921  33
   1   4  -2 341.661 19.0019  34
   1   4  -2 301.050 44.5078  32
   1  -4  -2 256.311 39.8673   3
  -1  -4   2 288.052 37.0491   3
   1   4  -2 273.717 36.2159   4
   1   4  -1 33689.5 582.829   4
   1  -4  -1 33580.3 617.365   3
  -1  -4   1 32915.4 582.707   3
   1   4  -1 33101.1 489.299  34
   1   4  -1 32855.8 490.156  33
   1   4  -1 33003.2 623.869  32
   1  -4   0 59861.4 894.453   2
   1   4   0 62930.7 897.123  34
   1  -4   0 61925.7 898.264  28
   1  -4   0 62470.7 1041.14  29
  -1  -4   0 62329.8 998.040   3
   1  -4   0 59587.2 1030.59   3
   1   4   0 63730.6 994.560   4
   1  -4   0 61380.6 896.720  31
   1  -4   0 62014.2 1036.60  30
   1   4   1 68437.7 1005.04  34
   1  -4   1 67549.7 1149.38  29
   1  -4   1 66562.9 1005.73  28
   1  -4   1 67899.1 1002.25   2
   1   4   1 68552.4 1095.21   4
   1  -4   1 69431.5 1141.74   3
  -1  -4  -1 68498.3 1106.25   3
   1  -4   1 67738.0 1004.13  31
   1  -4   1 67859.6 1142.09  30
   1   4   2 1919.66 51.0553  33
   1   4   2 1977.58 51.0776  34
   1  -4   2 1957.85 51.5724  28
   1  -4   2 1876.66 106.101  29
   1  -4   2 2004.67 50.0027   2
   1  -4   2 1815.19 102.084  30
   1  -4   2 1972.45 50.7112  31
   1   4   2 1854.80 105.419  32
  -1  -4  -2 1942.55 95.1306   3
   1   4   2 1919.63 86.7253   4
   1  -4   2 1849.99 104.724   3
   1  -4   3 3308.35 72.0895   2
   1   4   3 3516.57 75.0125  34
   1   4   3 3374.16 74.4849  33
  -1  -4  -3 3558.37 133.394   3
   1   4   3 3380.50 116.784   4
   1  -4   3 3453.95 145.145   3
   1  -4   3 3436.47 145.980  29
   1  -4   3 3391.41 74.4168  28
   1   4   3 3262.79 74.7509  27
   1   4   3 3116.11 140.615  26
   1  -4   3 3653.70 148.077  30
   1  -4   3 3316.42 73.0022  31
   1   4   3 3387.03 145.845  32
   1   4   4 25911.9 405.672  33
  -1  -4  -4 26033.2 510.148   3
   1  -4   4 26219.9 537.317   3
   1   4   4 26260.5 474.591   4
   1  -4   4 26245.9 532.770  29
   1  -4   4 26022.6 406.303  28
   1   4   4 26026.3 407.257  27
   1   4   4 26494.2 536.519  26
   1  -4   4 27012.5 530.415  30
   1  -4   4 26164.9 404.962  31
   1   4   4 26168.3 531.455  32
   1   4   5 5024.42 100.688  33
   1  -4   5 5112.77 188.846   3
  -1  -4  -5 5290.88 176.107   3
   1   4   5 4985.04 146.498   4
   1  -4   5 5168.66 184.472  29
   1  -4   5 5204.99 101.763  28
   1   4   5 5265.73 187.088  26
   1   4   5 5099.50 102.244  27
   1  -4   5 5182.98 100.663  31
   1  -4   5 5310.32 183.670  30
   1   4   5 5016.00 181.724  32
   1   4   6 561.041 25.1109  33
   1  -4   6 579.697 61.5428   3
  -1  -4  -6 576.720 55.7989   3
   1   4   6 621.350 46.6691   4
   1  -4   6 578.016 25.6493  28
   1  -4   6 701.337 64.7954  29
   1   4   6 552.218 25.8399  27
   1   4   6 550.115 58.9151  26
   1  -4   6 546.938 56.9610  30
   1  -4   6 582.529 24.9057  31
   1   4   6 545.028 58.7624  32
   1   4   7 6146.38 119.773  34
   1   4   7 6092.84 116.830  33
  -1  -4  -7 5968.15 203.233   3
   1  -4   7 6247.76 117.492  28
   1  -4   7 6395.73 207.860  29
   1   4   7 5885.67 205.642  26
   1   4   7 6123.65 118.244  27
   1  -4   7 6225.96 116.051  31
   1  -4   7 6161.33 202.667  30
   1   4   7 5975.12 203.246  32
   1   4   8 55925.4 839.575  33
   1   4   8 57157.6 846.013  34
   1  -4   8 57489.4 1017.57   3
  -1  -4  -8 57251.5 991.835   3
   1  -4   8 56930.6 983.344  29
   1  -4   8 55677.0 839.927  28
   1   4   8 55406.8 841.056  27
   1   4   8 55663.5 982.287  26
   1   4   8 56331.2 979.242  32
   1  -4   8 56495.9 838.832  31
   1  -4   8 58612.7 981.534  30
   1   4   9 2734.73 68.1126  34
   1   4   9 2614.36 62.7111  33
   1  -4   9 2651.83 142.782   3
  -1  -4  -9 2736.94 137.724   3
   1  -4   9 2652.71 127.049  29
   1  -4   9 2729.53 128.530  30
   1  -4   9 2722.74 63.6527  28
   1   4   9 2598.07 63.5230  27
   1   4   9 2833.88 132.418  26
   1   4   9 2483.50 123.129  32
   1  -4   9 2614.89 62.3193  31
   1   4  10 6539.54 121.983  33
   1   4  10 6647.08 129.914  34
  -1  -4 -10 7053.89 236.110   3
   1  -4  10 6530.58 122.010  28
   1  -4  10 6490.05 210.106  29
   1  -4  10 6362.57 208.423  30
   1   4  10 6505.55 211.499  26
   1   4  10 6513.63 122.812  27
   1   4  10 6452.24 208.505  32
   1  -4  10 6461.46 121.214  31
  -1  -4 -11 23286.9 528.153   3
   1  -4  11 23424.4 377.425  18
  -1   4 -11 23012.8 528.332   1
   1   4  11 23021.4 365.115  33
   1   4  11 24278.6 378.159  34
   1  -4  11 23452.9 487.119  30
   1  -4  11 23144.1 488.276  29
   1   4  11 23250.3 485.373  32
   1   4  11 23177.5 487.913  26
   1   4  11 23103.5 366.106  27
   1   4  12 28188.7 561.923  26
   1  -4  12 28083.8 544.454   6
   1   4  12 28895.8 453.373  34
   1  -4  12 28680.7 565.463  29
   1  -4  12 27943.2 558.909  30
   1  -4  12 28369.8 452.759  18
  -1   4 -12 29001.8 622.041   1
   1   4  12 28494.8 452.017  25
   1  -4  12 28269.4 457.140  23
   1   4  12 28118.1 556.559  32
   1   4  13 11537.7 295.418  26
   1  -4  13 12093.2 215.817  18
  -1   4 -13 12010.9 354.153   1
   1   4  13 11423.7 292.320  32
   1   4  13 12341.2 216.427  34
   1  -4  13 11335.4 281.834   6
   1  -4  13 12159.6 220.131  23
   1   4  13 12068.0 216.342  25
  -1  -4 -13 11914.2 213.012  14
   1   4  14 9732.67 183.579  34
  -1  -4 -14 9570.32 181.483  14
   1   4  14 9724.13 184.490  25
   1  -4  14 9730.45 187.966  23
   1  -4  14 9757.04 182.575  18
  -1   4 -14 9517.52 316.323   1
   1   4  15 8904.19 170.582  34
  -1  -4 -15 8429.24 167.901  14
  -1   4 -15 8347.81 299.184   1
   1  -4  15 8727.78 168.857  18
   1   4  15 8615.94 170.987  25
   1  -4  15 8771.84 174.739  23
   1   4  15 8852.06 176.605  24
   1   4  16 75.2736 15.6154  24
   1   4  16 29.3811 11.8529  25
   1   4  16 25.4350 11.1953  34
   1  -4  16 33.6150 12.9487  23
   1  -4  16 55.4044 13.4714  18
  -1   4 -16 13.5090 27.9578   1
   1   4  17 93.3819 16.1388  25
   1   4  17 77.5894 16.2911  24
   1   4  17 86.9032 15.3345  34
   1  -4  17 80.4422 16.1209  23
   1  -4  17 147.982 18.6117  18
  -1   4 -17 63.0720 30.1257   1
   1  -4  18 1447.39 57.8997  23
   1   4  18 1566.01 60.1099  24
   1   4  18 1554.06 58.8796  25
   1   4  18 1604.17 56.9158  34
   1  -4  18 1685.87 56.9703  18
  -1   4 -18 1385.13 122.642   1
   1   4  19 68.3123 16.0923  25
   1   4  19 45.1010 13.9431  24
   1   4  19 93.2353 15.6405  34
  -1   4 -19 49.3887 12.5971  22
   1  -4  19 40.7883 14.1004  23
   1  -4  19 93.1259 15.8281  18
  -1   4 -19 29.3980 29.2345   1
   1   4  20 294.288 26.5322  24
   1  -4  20 267.775 25.5803  23
   1   4  20 301.192 26.4028  25
   1   4  20 282.348 23.6971  34
  -1   4 -20 246.760 21.5782  22
   1  -4  20 246.551 22.0368  18
   1   4  21 127.651 19.3516  24
   1  -4  21 160.498 20.2222  23
   1   4  21 138.884 19.3700  25
   1   4  21 141.375 17.7293  34
  -1   4 -21 139.181 16.8182  22
  -1  -4 -21 176.863 52.0962   3
   1  -4  21 146.587 17.8696  18
   1   4  22 468.572 29.3733  34
  -1   4 -22 442.912 27.3148  22
   1  -4  22 485.499 28.1789  18
   1  -4  22 431.319 31.9950  23
   1   4  22 539.341 34.3508  24
   1   4  23 4121.29 98.6933  34
  -1   4 -23 4179.93 105.802  21
  -1   4 -23 4027.32 94.6770  22
   1  -4  23 4141.44 105.887  23
   1   4  23 4200.10 104.795  24
   1   4  24 594.796 31.0652  34
  -1   4 -24 576.954 34.7806  21
  -1   4 -24 625.638 30.7952  22
   1   4  24 643.438 32.7703  18
   1  -4  24 647.336 36.5505  23
   1   4  24 702.195 36.3897  24
   1   4  25 409.131 24.5433  34
   1   4  25 440.017 25.5748  18
   1  -4  25 456.418 29.4767  23
   1   4  25 449.462 28.1327  24
  -1   4 -25 465.850 30.2805  21
  -1   4 -25 432.733 24.5902  22
   1   4  26 1047.66 36.5338  18
  -1   4 -26 1167.08 45.3360  21
  -1   4 -26 1004.12 36.0075  22
   1  -4  26 1111.82 43.8328  23
   1   4  26 1055.17 40.7875  24
  -1   4 -27 200.262 19.6528  21
   1   4  27 175.528 16.4125  24
   1  -4  27 197.016 18.2092  23
   1   4  27 207.798 19.2454  25
  -1   4 -28 3864.17 86.4187  21
   1   4  28 3898.08 87.0752  25
   1  -4  28 3875.66 84.5293  23
  -1   4 -29 2646.58 61.7294  21
   1  -4  29 2454.95 57.5920  23
   1   4  29 2524.61 61.0094  25
  -1   4 -30 9395.14 158.510  21
   1   4  30 9573.36 158.867  25
   1   5 -30 791.007 25.4119  21
  -1  -5  30 870.228 26.8976  23
   1   5 -29 4.64458 5.69213  22
  -1  -5  29 5.62639 6.84506  23
  -1   5  29 0.47205 5.47229  25
   1   5 -29 8.93679 6.80420  21
  -1  -5  28 129.695 13.7502  23
  -1   5  28 110.468 12.2661  25
  -1   5  28 105.811 12.7393  34
   1   5 -28 128.900 13.8623  21
   1   5 -28 104.913 11.8574  22
   1   5 -28 108.258 13.4016   2
   1   5 -28 123.298 11.3830   9
   1  -5 -27 31.7836 7.89159  17
  -1   5  27 27.5274 9.30529  25
  -1   5  27 21.7359 9.19192  34
   1   5 -27 31.1037 10.4120  21
  -1  -5  27 37.2989 10.4049  23
   1   5 -27 31.4119 9.68470  22
   1   5 -27 44.2292 9.54523   9
   1  -5 -26 946.529 35.1302  17
   1   5 -26 921.186 36.9571  22
   1   5 -26 981.380 40.6537  21
  -1  -5  26 985.673 40.1613  23
  -1   5  26 991.573 38.8665  25
   1  -5 -26 949.280 35.3325   2
   1  -5 -25 4115.22 94.5231  17
   1  -5 -25 4248.56 94.5938   2
  -1  -5  25 4236.12 100.736  23
  -1   5  25 4254.09 99.1091  25
   1   5 -25 4269.18 97.6217  22
   1   5 -25 4272.32 102.003  21
   1  -5 -24 1.00101 9.40584   2
  -1   5  24 6.90189 10.6458  25
  -1  -5  24 37.8460 13.3703  23
   1   5 -24 12.7635 10.2879  22
   1  -5 -23 8683.62 170.084   2
  -1   5  23 8741.97 175.938  25
  -1  -5  23 9118.66 177.558  23
   1   5 -23 8643.00 171.735  22
   1  -5 -22 1674.92 57.9024   2
   1   5 -22 1716.02 59.0045  22
  -1   5  22 1638.59 60.5591  25
  -1  -5  22 1638.00 59.9148  23
   1  -5 -21 269.089 25.0614   2
  -1  -5  21 285.609 26.7679  23
   1   5 -21 270.573 24.9513  22
   1   5 -21 246.168 59.6990   4
   1  -5 -21 290.063 22.9362  19
   1  -5 -20 11725.0 213.047  19
   1  -5 -20 11808.2 221.724   2
   1   5 -20 11552.2 420.949   1
   1   5 -20 11650.1 221.135  22
  -1  -5  20 11974.5 225.439  23
   1   5 -20 12117.6 211.880  17
   1   5 -20 11690.1 401.686   4
   1  -5 -20 11760.9 412.730   3
   1  -5 -19 6622.29 138.624  19
   1  -5 -19 6963.66 146.191   2
   1   5 -19 6549.26 308.277   1
   1   5 -19 6822.68 145.948  22
  -1  -5  19 6862.39 147.767  23
   1   5 -19 6857.31 137.551  17
   1   5 -19 6156.00 283.509   4
   1  -5 -19 6748.84 301.728   3
   1  -5 -18 64489.2 966.760  19
   1  -5 -18 64469.8 973.988   2
   1   5 -18 63182.1 1281.31   1
   1   5 -18 65356.3 973.912  22
  -1  -5  18 65920.6 977.039  23
   1   5 -18 64105.5 964.674  17
   1   5 -18 64176.1 1242.47   4
   1  -5 -18 63682.5 1256.92   3
   1  -5 -17 3.22057 11.4296  19
   1   5 -17 22.0267 13.8678  21
   1   5 -17 1.03551 10.8962  17
  -1  -5  17 3.69136 11.6489  23
   1   5 -17 17.8663 29.0016   1
   1  -5 -17 10.9648 12.5099   2
   1  -5 -17 58.5354 31.8336   3
   1   5 -17 38.9186 33.4286   4
   1  -5 -16 6891.70 144.705   2
   1   5 -16 7179.98 310.080   1
   1   5 -16 6823.55 139.331  17
   1   5 -16 6662.07 142.852  22
   1   5 -16 7106.67 151.159  21
  -1  -5  16 6994.32 145.467  23
   1   5 -16 6530.50 280.731   4
   1  -5 -16 6867.38 293.981   3
   1  -5 -16 6759.63 140.646  19
   1  -5 -15 3388.14 88.0925   2
   1   5 -15 3161.02 199.616   1
   1   5 -15 3312.91 83.6568  17
   1   5 -15 3208.72 84.8053  22
   1   5 -15 3290.20 91.6275  21
  -1  -5  15 3458.48 87.3152  23
   1   5 -15 3366.40 189.636   4
   1  -5 -15 3328.93 197.442   3
   1  -5 -15 3358.59 85.2116  19
   1   5 -14 279.617 60.2781   1
   1  -5 -14 323.066 24.3892   2
   1   5 -14 296.702 22.2319  17
   1   5 -14 302.941 22.9039  22
  -1  -5  14 283.529 22.5915  23
   1   5 -14 284.190 24.9511  21
   1   5 -14 308.626 59.0593   4
   1  -5 -14 360.830 64.1279   3
   1  -5 -14 275.728 22.2336  19
   1  -5 -13 2073.07 63.4847  19
   1  -5 -13 2009.15 116.107  20
   1   5 -13 2067.93 122.891  32
   1  -5 -13 2112.72 57.6571  31
   1  -5 -13 2139.56 65.1409   2
   1   5 -13 2309.25 159.992   1
   1   5 -13 2319.75 69.8951  21
   1   5 -13 2061.16 62.2369  22
  -1  -5  13 2162.36 63.3202  23
   1  -5 -13 2018.78 120.908  29
   1  -5 -13 2085.03 122.050  30
   1  -5 -13 2114.94 58.0791  28
   1   5 -13 2168.98 143.678   4
   1  -5 -13 2267.01 154.986   3
   1  -5 -12 136.827 33.2194  30
   1  -5 -12 93.7288 30.0022  29
   1  -5 -12 131.355 14.1768  28
  -1  -5  12 112.128 14.3118  23
   1   5 -12 98.5565 14.0182  22
   1  -5 -12 113.580 28.3643  20
   1  -5 -12 125.524 16.0927  19
   1   5 -12 113.177 15.9876  21
   1   5 -12 129.764 15.5215  17
   1  -5 -12 97.7790 14.6586   2
   1   5 -12 80.2626 33.5362   1
   1   5 -12 115.408 13.8299  33
   1   5 -12 101.675 13.4005  27
   1   5 -12 101.006 31.2552  26
   1  -5 -12 90.3335 11.8877  31
   1   5 -12 109.134 32.2467  32
   1   5 -12 98.6792 33.2399   4
   1  -5 -12 165.156 45.3999   3
   1  -5 -11 819.173 33.8155  28
   1  -5 -11 967.566 84.0108  30
   1  -5 -11 824.955 78.4182  29
   1   5 -11 850.274 33.4966  15
   1  -5 -11 854.456 37.0804  19
   1  -5 -11 767.512 65.6877  20
   1   5 -11 852.567 36.3726  17
   1  -5 -11 819.462 36.7224   2
   1   5 -11 736.785 86.0531   1
   1   5 -11 849.117 35.3024  27
   1   5 -11 900.659 82.3364  26
   1   5 -11 879.707 39.0544  21
  -1  -5  11 880.670 35.3237  23
   1   5 -11 860.867 35.6697  22
   1   5 -11 908.560 35.9088  33
   1   5 -11 851.712 81.8990  32
   1  -5 -11 809.274 33.2844  31
   1   5 -11 891.548 87.0335   4
   1  -5 -11 882.373 92.1367   3
   1  -5 -10 2806.27 71.2052  28
   1  -5 -10 2776.78 145.755  29
   1  -5 -10 2900.58 123.820  20
   1  -5 -10 2893.13 74.9793  19
   1   5 -10 2871.30 73.4101  17
   1  -5 -10 2917.68 74.7855   2
   1   5 -10 2846.89 150.411  26
   1   5 -10 2915.59 73.1947  27
   1   5 -10 3082.18 72.8138  22
   1   5 -10 2749.93 75.8125  21
   1   5 -10 2825.12 71.3738  33
   1  -5 -10 2773.91 70.1154  31
   1  -5 -10 2958.85 149.534  30
   1   5 -10 2909.87 149.346  32
   1  -5 -10 2998.98 166.237   3
   1   5 -10 2677.16 148.998   4
   1  -5  -9 6433.08 128.102  28
   1  -5  -9 6080.87 227.067  29
   1  -5  -9 6104.45 183.956  20
   1  -5  -9 6445.91 131.291  19
   1   5  -9 6498.21 128.966  17
   1  -5  -9 6554.04 130.636   2
   1   5  -9 6545.65 238.103  26
   1   5  -9 6560.98 129.822  27
   1   5  -9 6586.98 132.479  21
   1   5  -9 6565.32 128.768  33
   1  -5  -9 6367.57 126.792  31
   1   5  -9 6550.20 233.626  32
   1  -5  -9 6410.78 229.948  30
   1   5  -9 6705.91 238.017   4
   1  -5  -9 6820.42 257.746   3
   1  -5  -8 3315.72 159.165  29
   1  -5  -8 3040.58 74.6395  28
   1  -5  -8 2883.66 112.709  20
   1   5  -8 3107.87 75.1756  17
   1  -5  -8 3109.31 76.3270   2
   1   5  -8 2985.19 75.8996  27
   1   5  -8 3174.01 160.073  26
   1   5  -8 3095.21 77.2838  21
   1   5  -8 3031.69 74.7113  33
   1   5  -8 3034.11 149.093   4
  -1  -5   8 3088.46 145.681   3
   1  -5  -8 3063.66 162.470   3
   1  -5  -8 3003.69 151.108  30
   1  -5  -8 2957.91 73.3430  31
   1   5  -8 3045.71 153.652  32
   1   5  -7 1357.26 101.196  32
   1  -5  -7 1280.90 43.0147  31
   1  -5  -7 1196.42 94.1197  30
   1   5  -7 1198.64 96.7028  26
   1   5  -7 1266.97 44.5174  27
   1  -5  -7 1372.33 45.0985   2
   1   5  -7 1295.67 43.9009  33
   1   5  -7 1380.87 95.8700   4
  -1  -5   7 1308.13 92.8807   3
   1  -5  -7 1272.14 101.752   3
   1  -5  -7 1291.55 44.2582  28
   1  -5  -7 1249.97 97.8640  29
   1  -5  -6 51739.5 788.842  31
   1   5  -6 52756.3 967.041  32
   1  -5  -6 52476.2 959.860  30
   1   5  -6 52048.9 968.490  26
   1   5  -6 52599.9 792.638  27
   1  -5  -6 52195.6 789.570   2
   1   5  -6 52592.2 790.898  33
   1   5  -6 52558.4 933.848   4
  -1  -5   6 51725.7 931.151   3
   1  -5  -6 54078.8 978.908   3
   1  -5  -6 51873.4 963.691  29
   1  -5  -6 51817.1 790.749  28
   1  -5  -5 19553.1 452.386  30
   1  -5  -5 18933.9 308.532  31
   1   5  -5 18793.3 454.488  32
   1   5  -5 18755.8 312.090  27
   1   5  -5 19112.6 458.991  26
   1   5  -5 18877.0 310.493  33
  -1  -5   5 19753.6 430.291   3
   1   5  -5 19554.7 426.554   4
   1  -5  -5 20152.8 465.801   3
   1  -5  -5 18909.0 308.423   2
   1  -5  -5 18110.1 446.648  29
   1  -5  -5 18550.5 309.924  28
   1  -5  -4 27932.2 441.834  31
   1   5  -4 27853.8 600.148  32
   1  -5  -4 28561.6 593.773  30
   1   5  -4 28062.6 443.618  33
   1  -5  -4 28492.2 600.775   3
   1   5  -4 27384.1 555.215   4
  -1  -5   4 28795.9 569.640   3
   1  -5  -4 28302.1 441.369   2
   1  -5  -4 28234.8 444.076  28
   1  -5  -4 28133.0 598.745  29
   1  -5  -3 107865. 1760.48  30
   1   5  -3 108498. 1769.14  32
   1  -5  -3 107147. 1580.26  31
  -1   5   3 105109. 1567.01  34
   1   5  -3 107144. 1582.44  33
   1   5  -3 107531. 1579.60  34
   1  -5  -3 110534. 1770.87   3
  -1  -5   3 113276. 1726.84   3
   1   5  -3 111993. 1710.86   4
   1  -5  -3 107175. 1578.51   2
   1  -5  -3 107275. 1766.93  29
   1  -5  -3 108211. 1582.46  28
   1   5  -2 3948.83 90.5688  33
   1   5  -2 4214.12 90.6760  34
   1   5  -2 4118.88 153.256   4
   1  -5  -2 4072.06 178.431   3
  -1  -5   2 4170.86 163.182   3
   1  -5  -2 4211.10 90.0087   2
   1   5  -2 4063.82 179.326  32
   1   5  -1 68172.9 1109.59   4
  -1  -5   1 64497.2 1130.56   3
   1  -5  -1 69099.5 1181.66   3
   1   5  -1 67632.9 1001.36  34
   1   5  -1 66373.5 1003.05  33
   1   5  -1 67189.9 1178.90  32
   1   5   0 5650.63 113.481  34
   1  -5   0 5490.70 212.007  29
   1  -5   0 5539.04 114.918  28
  -1  -5   0 5903.73 196.986   3
   1  -5   0 5980.31 217.831   3
   1   5   0 5515.17 177.026   4
   1  -5   0 5580.08 112.870  31
   1  -5   0 5734.24 210.816  30
   1   5   1 8520.95 156.575  34
   1  -5   1 8632.36 158.574  28
   1  -5   1 8584.31 272.720  29
   1   5   1 8510.03 223.212   4
  -1  -5  -1 8437.20 248.550   3
   1  -5   1 8788.72 274.398   3
   1  -5   1 8479.63 156.666  31
   1  -5   1 8106.75 263.583  30
   1   5   2 6327.08 230.055  32
   1  -5   2 6616.95 128.377  31
   1  -5   2 6793.10 233.881  30
   1   5   2 6533.69 129.392  33
   1   5   2 7093.28 130.589  34
   1   5   2 6255.14 182.020   4
   1  -5   2 6517.22 232.933   3
   1  -5   2 6116.75 125.233   2
   1  -5   2 6777.02 130.486  28
   1  -5   2 6380.60 230.237  29
   1  -5   3 9963.41 178.702  31
   1   5   3 9960.80 301.591  32
   1  -5   3 10379.2 300.265  30
   1  -5   3 10299.4 178.669   2
   1   5   3 9773.57 236.538   4
  -1  -5  -3 10106.6 280.825   3
   1  -5   3 9441.10 295.927   3
   1  -5   3 9973.22 180.933  28
   1  -5   3 9796.86 299.939  29
   1   5   3 10108.6 179.975  34
   1   5   3 9911.41 180.341  33
   1   5   4 3519.39 164.847  32
   1  -5   4 3217.47 76.3388  31
   1  -5   4 3235.01 155.668  30
  -1  -5  -4 3489.94 150.939   3
   1  -5   4 3290.18 160.975   3
   1   5   4 3102.86 113.740   4
   1   5   4 3216.57 78.5468  27
   1   5   4 3148.42 157.459  26
   1  -5   4 3309.29 160.511  29
   1  -5   4 3189.19 77.5240  28
   1   5   4 3136.39 76.8964  33
   1   5   4 3362.02 78.5176  34
   1   5   5 1108.35 90.3333  32
   1  -5   5 1192.84 92.1153  30
   1  -5   5 1166.90 40.4572  31
   1  -5   5 1023.55 89.9943   3
   1   5   5 1094.88 62.3376   4
  -1  -5  -5 1004.60 81.2111   3
   1   5   5 937.211 86.1035  26
   1   5   5 1121.85 41.6834  27
   1  -5   5 1113.03 40.5617  28
   1  -5   5 1251.08 97.3045  29
   1   5   5 1129.20 41.1856  34
   1   5   5 1085.83 39.8646  33
   1  -5   6 32.4077 8.55553  31
   1   5   6 56.2075 25.5725  32
   1   5   6 26.3674 19.1515  26
   1   5   6 35.3334 10.3670  27
  -1  -5  -6 33.1868 19.6305   3
   1  -5   6 35.9541 25.0200  29
   1  -5   6 38.3195 9.81559  28
   1  -5   6 59.8086 24.9437  30
   1   5   6 48.4136 10.5682  33
   1   5   6 84.8761 12.2749  34
   1   5   7 12.0878 8.35135  33
  -1  -5  -7 40.0375 27.0677  20
   1  -5   7 8.75929 8.20984  18
   1   5   7 25.5207 21.1230  32
   1  -5   7 3.33595 7.77767  31
   1   5   7 5.26992 20.9535  26
   1   5   7 9.95671 8.11523  27
   1  -5   7 16.4279 9.42865  23
   1  -5   7 9.96718 15.1343  30
   1  -5   7 5.14285 15.6179  29
   1  -5   7 6.97622 7.35619  28
   1  -5   7 23.0819 20.9446   3
  -1  -5  -7-4.98828 15.1485   3
  -1  -5  -8 3070.73 155.086   3
   1  -5   8 3046.41 164.798   3
   1  -5   8 2880.60 77.4935  18
   1  -5   8 3034.46 73.5554  31
   1  -5   8 3040.33 151.655  30
   1   5   8 3239.07 156.642  32
   1   5   8 3065.79 75.8470  27
   1   5   8 3038.57 154.607  26
   1   5   8 3084.79 74.9146  33
  -1  -5  -8 2925.01 160.751  20
   1  -5   8 3184.39 81.4202  23
   1  -5   8 3026.25 74.5284  28
   1  -5   8 3156.74 156.007  29
  -1  -5  -9 11056.2 331.458   3
   1  -5   9 10959.9 344.026   3
   1  -5   9 11139.4 201.150  18
   1  -5   9 10987.0 317.831  30
   1   5   9 10777.2 316.180  32
   1  -5   9 10823.2 193.256  31
   1   5   9 10957.6 320.609  26
   1   5   9 10974.6 195.652  27
   1   5   9 11002.4 194.640  33
  -1  -5  -9 10872.7 341.169  20
   1  -5   9 10981.8 203.987  23
   1  -5   9 10982.0 194.616  28
   1  -5   9 11361.2 322.071  29
   1  -5  10 1510.85 122.797   3
  -1  -5 -10 1674.02 119.795   3
   1  -5  10 1560.26 53.8940  18
   1  -5  10 1675.05 50.0493  31
   1   5  10 1797.47 114.979  32
   1   5  10 1477.87 107.756  26
   1   5  10 1657.09 51.4199  27
   1   5  10 1676.32 50.8261  33
   1   5  10 1449.79 52.3037  34
   1  -5  10 1609.74 110.728  29
   1  -5  10 1664.79 50.8834  28
   1  -5  10 1651.08 109.312  30
   1  -5  10 1745.94 58.2195  23
   1  -5  11 47596.4 748.042  23
   1   5  11 50056.3 746.051  34
   1   5  11 47270.3 731.283  33
   1   5  11 47688.6 732.696  27
   1   5  11 47370.5 897.791  26
  -1   5 -11 48109.6 734.264  21
  -1  -5 -11 48208.4 963.381  20
   1  -5  11 50032.4 744.629  18
   1  -5  11 48409.4 730.825  31
   1   5  11 46053.9 888.524  32
  -1  -5 -11 47870.8 736.815  14
   1  -5  11 49374.0 902.322  30
   1  -5  11 48315.6 732.232  28
   1  -5  11 47707.3 898.108  29
  -1  -5 -11 50189.7 947.917   3
   1  -5  12 533.677 63.4919  29
   1  -5  12 570.714 65.7611  30
   1   5  12 506.529 61.9144  26
   1   5  12 525.101 26.7755  27
   1   5  12 453.093 28.7992  25
   1  -5  12 541.021 32.9230  23
  -1  -5 -12 477.304 28.2001  14
   1   5  12 501.701 61.4047  32
  -1   5 -12 521.740 28.7693  21
   1  -5  12 495.943 30.4287  18
  -1   5 -12 409.710 66.9461   1
  -1  -5 -12 527.701 76.5274  20
  -1  -5 -12 489.580 71.2848   3
   1   5  12 494.730 25.8778  33
   1   5  12 521.597 31.2884  34
  -1   5 -13 21856.1 367.485  21
   1  -5  13 23220.1 374.702  18
  -1   5 -13 22796.0 564.085   1
  -1  -5 -13 22622.3 369.661  14
  -1  -5 -13 22622.0 574.468  20
   1   5  13 22373.3 374.935  34
  -1  -5 -13 21295.2 553.690   3
   1   5  13 22533.9 373.065  25
  -1   5 -14 4035.90 97.6071  21
   1  -5  14 4088.57 100.861  18
  -1   5 -14 3996.24 205.935   1
  -1  -5 -14 4187.36 99.4017  14
  -1  -5 -14 3739.11 208.254  20
   1   5  14 4181.87 102.383  34
  -1  -5 -14 4046.71 207.751   3
   1   5  14 4055.76 100.854  25
  -1   5 -15 786.011 38.4765  21
   1  -5  15 840.493 40.7130  18
  -1   5 -15 918.424 101.809   1
  -1  -5 -15 885.496 40.4394  14
  -1  -5 -15 972.850 107.901  20
   1   5  15 872.769 41.6528  34
  -1  -5 -15 823.195 95.5538   3
   1   5  15 807.592 40.4559  25
  -1   5 -16 3422.73 89.7322  21
   1  -5  16 3366.22 88.7862  18
  -1   5 -16 3067.46 185.497   1
  -1  -5 -16 3280.91 88.0873  14
   1   5  16 3194.48 89.3226  34
   1   5  16 3298.11 89.9625  25
   1   5  16 3352.76 94.4656  24
  -1  -5 -16 3618.61 209.655  20
  -1  -5 -16 3265.79 193.286   3
  -1   5 -17 7.59654 23.0685   1
   1   5  17-5.22979 9.84046  34
   1  -5  17 3.58092 9.68759  18
   1   5  17 17.4877 12.6283  24
   1   5  17 6.59353 11.1225  25
  -1  -5 -17 34.3991 27.9181  20
  -1   5 -17-2.47654 10.3469  21
  -1  -5 -17-7.94117 22.3262   3
  -1  -5 -18 3272.06 206.373  20
  -1   5 -18 2942.82 184.291   1
   1   5  18 3124.83 86.9755  34
   1  -5  18 2930.73 81.9242  18
   1   5  18 2998.99 89.3928  24
   1   5  18 3091.18 87.8915  25
  -1  -5 -18 2758.83 183.338   3
  -1   5 -18 2943.16 84.4672  21
  -1  -5 -19 1597.87 145.739  20
  -1   5 -19 1460.26 131.468   1
   1   5  19 1560.50 58.5190  34
  -1   5 -19 1681.88 60.1146  21
   1   5  19 1572.51 59.8154  25
   1  -5  19 1668.69 63.5792  23
   1   5  19 1550.48 61.5962  24
  -1  -5 -19 1599.56 140.236   3
   1  -5  19 1531.77 55.1889  18
  -1  -5 -20 18.1061 25.4528  20
  -1   5 -20 14.1198 12.9293  21
   1   5  20 14.2156 12.4272  24
   1   5  20 9.46188 11.6112  25
   1   5  20 15.2843 10.6442  34
   1  -5  20 5.80951 11.5506  23
   1  -5  20 12.9908 10.5446  18
  -1   5 -21 15.1640 11.6052  21
   1   5  21 13.2363 12.8929  25
   1   5  21 23.2619 12.9529  24
   1   5  21 6.11660 10.4153  34
   1  -5  21 18.3607 12.2408  23
   1  -5  21 22.1003 11.3579  18
   1   5  22 180.063 21.8839  25
   1   5  22 139.782 19.1892  24
   1  -5  22 173.798 20.8905  23
   1   5  22 122.133 17.0565  34
  -1   5 -22 114.774 17.5088  21
   1   5  23 10.7952 10.8424  24
   1   5  23 2.42251 10.4983  25
   1   5  23 10.5907 9.72690  34
   1  -5  23 11.4656 11.8810  23
  -1   5 -24 104.373 16.2472  21
   1   5  24 87.9753 13.9629  34
   1   5  24 72.4763 14.5353  24
   1   5  24 88.9504 15.5066  25
   1  -5  24 100.055 15.9225  23
   1   5  24 85.0835 13.5705  18
   1   5  25 1429.82 42.4980  13
   1   5  25 1453.45 42.7993  12
   1   5  25 1478.07 46.7026  34
  -1   5 -25 1525.01 51.0397  21
   1   5  25 1452.32 45.5344  18
   1   5  25 1618.78 51.5261  24
   1  -5  25 1490.91 51.9805  23
   1   5  25 1531.88 52.1715  25
   1   5  26 3819.77 82.2647  34
  -1   5 -26 4171.22 90.7781  21
   1   5  26 4138.92 88.4326  24
   1  -5  26 4406.75 94.2788  23
   1   5  26 3649.06 78.7621  18
   1  -5  27 4783.23 98.4015  23
   1   5  27 4656.38 92.1210  24
  -1   5 -27 4600.70 96.2405  21
   1  -5  28 2313.20 54.2838  23
  -1   5 -28 2485.74 54.9220  21
   1  -5  29 8858.20 149.287  23
  -1   5 -29 9325.62 150.722  21
   1   6 -29 921.405 26.2392  21
  -1   6  28 1346.52 35.5849  25
   1   6 -28 1284.58 32.9494   9
   1   6 -27 1548.22 40.7501   9
  -1   6  27 1503.58 41.8202  25
  -1  -6  27 1531.42 42.7234  23
  -1   6  26 691.006 30.5335  34
  -1  -6  26 633.060 28.5171  23
  -1   6  26 677.106 29.0493  25
   1  -6 -26 611.365 25.0826  17
   1   6 -26 584.361 23.4191  22
  -1   6  25 491.066 27.2171  34
   1  -6 -25 513.168 25.4866  17
  -1   6  25 440.138 25.5611  25
  -1  -6  25 497.661 26.4985  23
   1   6 -25 471.336 22.8895  22
   1   6 -24 371.131 25.9022  21
   1   6 -24 374.097 22.0692  22
  -1   6  24 400.634 26.0510  34
  -1   6  24 380.674 25.3701  25
  -1  -6  24 405.604 25.5760  23
   1  -6 -24 350.260 21.8977   2
   1   6 -23 145.466 15.6482  22
   1   6 -23 132.749 17.8351  21
  -1  -6  23 137.895 16.9842  23
  -1   6  23 107.994 16.5010  25
  -1   6  23 132.721 17.6335  34
   1  -6 -23 165.079 17.2192   2
   1   6 -22 210.242 22.5089  21
   1   6 -22 207.452 19.2841  22
  -1   6  22 209.219 22.5380  25
  -1  -6  22 192.589 20.8980  23
  -1   6  22 209.367 21.7380  34
   1  -6 -22 221.915 20.0867   2
   1   6 -21 16098.5 284.864  21
   1   6 -21 15854.3 272.331  22
  -1  -6  21 16052.5 279.706  23
  -1   6  21 15452.0 282.175  34
   1  -6 -21 16026.9 275.592   2
  -1  -6  20 29423.9 463.283  23
   1  -6 -20 28220.2 458.545   2
   1   6 -20 28307.5 468.159  21
   1   6 -20 27600.1 453.513  22
   1  -6 -19 15.4929 12.6876   2
   1   6 -19 24.9919 16.1753  21
   1   6 -19 15.8467 30.1629   4
   1   6 -19 21.5783 11.4867  22
  -1  -6  19 17.2463 14.1413  23
   1   6 -19 13.1002 10.6891  17
   1   6 -18 177.920 54.8478   1
   1  -6 -18 154.404 20.3545   2
   1   6 -18 95.1761 41.7743   4
   1  -6 -18 139.859 17.2925  19
  -1  -6  18 176.400 21.0670  23
   1   6 -18 156.123 18.6733  22
   1   6 -18 201.911 23.3138  21
   1   6 -18 118.757 17.0536  17
   1  -6 -17 4528.22 103.784  19
   1   6 -17 4549.51 104.168  17
   1   6 -17 4318.93 104.065  22
   1   6 -17 4671.28 115.387  21
   1   6 -17 4581.39 255.617   1
   1  -6 -17 4412.41 109.065   2
  -1  -6  17 4696.84 109.878  23
   1   6 -17 4232.03 225.489   4
   1  -6 -17 4661.81 248.735   3
   1  -6 -16 1289.22 48.3031  19
   1   6 -16 1219.81 47.0474  17
   1   6 -16 1236.72 47.2269  22
   1   6 -16 1261.30 53.6485  21
   1   6 -16 1161.72 127.781   1
   1  -6 -16 1182.94 49.7805   2
  -1  -6  16 1215.77 49.2705  23
   1   6 -16 1167.68 117.073   4
   1  -6 -16 1382.30 134.851   3
   1  -6 -15 4129.37 99.9857  19
   1   6 -15 4163.69 100.124  17
   1   6 -15 4199.48 99.3037  22
   1   6 -15 4360.81 109.616  21
   1   6 -15 4319.79 241.977   1
   1  -6 -15 4279.53 105.187   2
  -1  -6  15 4299.18 102.614  23
   1   6 -15 3861.63 210.949   4
   1  -6 -15 3955.33 226.127   3
   1  -6 -14 2562.83 73.1752  19
   1   6 -14 2638.74 74.1533  17
   1  -6 -14 2630.17 77.0688   2
   1   6 -14 2614.05 183.809   1
   1   6 -14 2587.11 71.5143  22
   1   6 -14 2651.32 80.0251  21
  -1  -6  14 2640.08 74.2904  23
   1   6 -14 2387.33 159.861   4
   1  -6 -14 2801.44 184.782   3
  -1  -6  13 454.153 28.0468  23
   1  -6 -13 476.705 30.4849   2
   1   6 -13 336.553 68.8982   1
   1   6 -13 390.491 25.2073  22
   1   6 -13 408.560 29.3765  21
   1  -6 -13 457.120 28.8062  19
   1   6 -13 469.673 28.8118  17
   1  -6 -13 401.100 24.8431  31
   1   6 -13 418.899 24.7916  15
   1  -6 -13 418.515 61.3331  29
   1  -6 -13 445.143 26.1143  28
   1  -6 -13 374.752 57.8865  30
   1   6 -13 362.737 63.3438   4
   1  -6 -13 542.503 82.4773   3
   1  -6 -12 3031.62 78.1502  31
   1   6 -12 3101.91 168.315  32
   1   6 -12 3111.29 77.6811  15
   1   6 -12 3323.25 173.455  26
   1   6 -12 3071.36 80.3058  27
   1   6 -12 3203.60 80.7261  33
  -1  -6  12 3197.30 80.7738  23
   1  -6 -12 3122.39 76.2556  16
   1   6 -12 3154.08 86.8690  21
   1   6 -12 3186.42 79.3721  22
   1  -6 -12 3016.60 82.1702  19
   1   6 -12 3182.78 82.5998  17
   1  -6 -12 2983.43 165.101  29
   1  -6 -12 3137.95 167.797  30
   1  -6 -12 3051.70 79.3395  28
   1  -6 -12 3283.82 85.6536   2
   1   6 -12 3196.78 198.932   1
   1   6 -12 3398.55 181.914   4
   1  -6 -12 3026.83 188.771   3
   1   6 -11 4560.29 208.043  32
   1  -6 -11 4749.51 106.034  31
   1   6 -11 4868.07 105.121  15
   1   6 -11 4939.12 109.828  27
   1   6 -11 4527.08 210.328  26
   1   6 -11 5026.91 109.164  33
  -1  -6  11 4661.00 104.444  23
   1   6 -11 4788.25 103.575  22
   1   6 -11 4754.86 112.808  21
   1  -6 -11 4648.83 108.807  19
   1   6 -11 4796.81 108.881  17
   1  -6 -11 4845.86 110.814   2
   1   6 -11 4790.90 244.930   1
   1  -6 -11 4571.04 105.832  28
   1  -6 -11 4409.39 203.252  30
   1  -6 -11 4648.53 212.619  29
   1  -6 -11 4837.84 103.396  16
   1  -6 -11 4359.38 228.699   3
   1   6 -11 4571.85 212.792   4
   1  -6 -10 264.968 21.1686  31
   1   6 -10 275.103 53.8403  32
   1   6 -10 276.182 21.1783  15
   1   6 -10 275.731 20.2337  22
   1   6 -10 263.113 23.0963  21
   1  -6 -10 259.151 22.0603  19
   1   6 -10 311.471 23.6117  17
   1  -6 -10 277.180 20.6269  16
   1  -6 -10 253.195 21.1539  28
   1  -6 -10 266.400 52.3957  29
   1  -6 -10 171.102 43.4073  30
   1   6 -10 272.729 21.8763  33
   1   6 -10 255.533 52.5049  26
   1   6 -10 264.065 22.4406  27
   1  -6 -10 272.682 22.4392   2
   1   6 -10 266.405 51.2124   4
   1  -6 -10 224.886 52.4774   3
   1  -6  -9 4.08767 8.04202  31
   1   6  -9-6.32918 24.0937  32
   1   6  -9 30.5505 8.98082  22
   1   6  -9-1.11962 9.87148  21
   1  -6  -9 3.28705 10.0614  19
   1  -6  -9 6.49250 8.24684  16
   1   6  -9 9.39791 9.28438  17
   1  -6  -9 18.8303 20.3770  29
   1  -6  -9 18.4423 19.9572  30
   1  -6  -9 10.5897 8.76549  28
   1   6  -9 8.53887 8.66341  33
   1   6  -9 4.43525 8.90939  27
   1   6  -9-6.48429 18.2306  26
   1  -6  -9 16.3755 9.86694   2
   1   6  -9 5.72598 17.3885   4
   1  -6  -9-7.25848 20.4071   3
   1  -6  -8 2828.23 161.125  30
   1  -6  -8 3108.83 78.9210  31
   1   6  -8 2862.68 165.843  32
   1   6  -8 2979.54 79.5530  21
   1  -6  -8 2912.66 79.4437  19
   1   6  -8 3011.06 78.4184  17
   1  -6  -8 3002.39 75.9334  16
   1  -6  -8 3025.88 168.073  29
   1  -6  -8 2941.51 78.8321  28
  -1   6   8 3145.28 76.6719  34
   1   6  -8 2999.92 79.5841  33
   1   6  -8 2855.70 166.527  26
   1   6  -8 3023.51 81.0364  27
   1  -6  -8 3083.34 79.9731   2
   1   6  -8 2609.24 146.801   4
   1  -6  -8 2637.71 167.328   3
  -1  -6   8 2892.35 156.788   3
   1  -6  -7 21507.3 527.200  30
   1  -6  -7 21278.5 356.043  31
   1   6  -7 21187.6 529.715  32
   1   6  -7 22228.1 358.640  21
   1  -6  -7 22006.6 359.404  19
   1   6  -7 21574.5 356.741  17
   1  -6  -7 21163.0 357.227   2
   1  -6  -7 21919.9 353.631  16
   1   6  -7 22614.6 362.345  27
   1   6  -7 21357.8 537.899  26
   1   6  -7 21609.8 358.718  33
  -1   6   7 21718.9 351.071  34
   1  -6  -7 21160.4 358.177  28
   1  -6  -7 21264.2 531.383  29
  -1  -6   7 21396.6 507.289   3
   1   6  -7 20802.5 496.889   4
   1  -6  -7 21642.6 551.731   3
   1  -6  -6 4001.17 98.3847  28
   1  -6  -6 4002.21 196.891  29
  -1  -6   6 4014.38 182.983   3
   1   6  -6 3819.32 171.968   4
   1  -6  -6 3890.98 198.045   3
   1   6  -6 3963.36 95.6201  17
   1  -6  -6 5148.64 102.217  16
   1   6  -6 5838.79 111.649  33
  -1   6   6 4148.39 91.6490  34
   1   6  -6 3862.06 95.6783  21
   1  -6  -6 3947.05 96.4142  31
   1  -6  -6 3869.06 191.121  30
   1   6  -6 5848.52 236.162  32
   1  -6  -6 4099.80 97.7790   2
   1   6  -6 4108.32 100.735  27
   1   6  -6 3987.17 200.120  26
   1   6  -5 10082.9 335.155  26
   1   6  -5 9866.27 190.751  27
   1   6  -5 10218.4 187.422  17
   1  -6  -5 11077.3 191.557   2
   1   6  -5 10098.4 189.849  33
  -1   6   5 9966.11 178.361  34
  -1  -6   5 10297.0 309.472   3
   1   6  -5 10005.5 289.894   4
   1  -6  -5 10607.4 339.630   3
   1   6  -5 10095.2 186.897  21
   1   6  -5 9618.30 324.437  32
   1  -6  -5 10516.2 332.226  30
   1  -6  -5 9980.24 188.271  31
   1  -6  -5 9824.28 329.619  29
   1  -6  -5 10080.1 190.529  28
   1   6  -4 5469.22 236.587  26
   1   6  -4 5868.32 125.511  27
   1   6  -4 5715.06 122.932  33
  -1   6   4 5743.10 110.867  34
   1   6  -4 5623.59 119.483  17
   1  -6  -4 5658.87 122.994  28
   1  -6  -4 5550.56 235.751  29
   1   6  -4 5585.75 118.640  21
   1   6  -4 5542.87 199.506   4
   1  -6  -4 5615.91 239.230   3
  -1  -6   4 5500.43 215.004   3
   1   6  -4 5255.77 231.133  32
   1  -6  -4 5772.95 121.431  31
   1  -6  -4 5840.44 236.079  30
   1  -6  -4 5749.22 120.752   2
   1   6  -3 2877.76 77.2404  33
   1   6  -3 2865.80 74.5180  34
   1  -6  -3 2883.95 77.7410  18
   1   6  -3 2922.70 75.1543  17
   1  -6  -3 2866.01 77.4229  28
   1  -6  -3 2830.74 163.868  29
   1   6  -3 2880.90 73.7749  21
   1  -6  -3 2831.88 76.4465  23
   1   6  -3 2812.88 132.614   4
   1  -6  -3 2711.83 161.065   3
  -1  -6   3 2696.12 144.997   3
   1   6  -3 2950.39 165.914  32
   1  -6  -3 2805.83 75.7505  31
   1  -6  -3 2883.91 163.502  30
   1  -6  -3 2847.05 75.1497   2
   1   6  -2 22446.8 477.918   4
   1  -6  -2 23818.8 559.067   3
  -1  -6   2 23158.1 517.860   3
   1  -6  -2 23366.2 373.156   2
   1   6  -2 22384.7 369.593  21
   1  -6  -2 22887.2 377.176  18
   1   6  -2 22756.5 371.280  17
   1  -6  -2 22887.2 375.327  23
   1   6  -2 22241.1 550.613  32
   1   6  -2 23188.1 373.003  34
   1   6  -2 22784.5 375.828  33
   1   6  -1 1656.99 95.7613   4
   1  -6  -1 1464.72 117.950   3
  -1  -6   1 1554.46 109.661   3
   1  -6  -1 1575.22 55.6351  18
   1  -6  -1 1696.96 54.9396   2
   1   6  -1 1689.90 52.9182  21
   1  -6  -1 1695.77 55.9347  23
   1   6  -1 2277.75 63.4759  33
   1   6  -1 1848.97 56.4511  34
   1   6  -1 2164.34 140.507  32
   1   6   0 5373.16 175.899   4
  -1  -6   0 5468.70 212.084   3
   1  -6   0 5481.76 231.163   3
   1  -6   0 5443.92 118.874  28
   1  -6   0 5402.99 230.605  29
   1  -6   0 4965.04 117.854  14
   1  -6   0 5205.64 113.813   2
   1  -6   0 5396.09 116.152  31
   1  -6   0 5680.02 230.523  30
   1   6   0 5416.35 112.355  21
   1   6   0 5621.10 116.979  34
   1  -6   0 5490.24 118.221  23
   1  -6   1 6344.48 132.090  23
   1   6   1 5960.23 126.067  17
   1  -6   1 6397.40 249.787  30
   1  -6   1 6262.90 130.415  31
   1  -6   1 5888.44 132.424  14
  -1  -6  -1 6627.45 234.116   3
   1  -6   1 6206.00 250.565   3
   1  -6   1 6369.24 132.692  28
   1  -6   1 5863.67 244.260  29
   1   6   1 6489.22 125.915  21
   1   6   1 6639.70 131.261  34
   1   6   2 88.5827 12.9742  21
   1  -6   2 118.109 16.0677  23
   1  -6   2 91.9433 33.7609  30
   1  -6   2 114.786 39.4337  29
   1  -6   2 101.143 15.1718  28
   1  -6   2 47.7394 14.5658  14
   1  -6   2 95.0656 14.8880  31
   1   6   2 44.5463 27.3552  32
  -1  -6  -2 47.4696 23.4762   3
   1  -6   2 44.4573 30.9495   3
   1   6   2 90.4124 13.7485  34
   1   6   2 70.4138 13.9584  33
   1   6   3 8199.99 297.296  26
   1   6   3 8601.78 167.972  27
   1   6   3 8371.37 166.000  33
   1   6   3 8505.23 165.162  34
   1  -6   3 8595.67 166.777  28
   1  -6   3 8150.96 294.600  29
   1  -6   3 8289.58 168.641  14
   1  -6   3 8693.30 297.899  30
   1   6   3 8379.62 297.794  32
   1  -6   3 8580.76 165.029  31
   1  -6   3 8194.83 295.107   3
  -1  -6  -3 8899.24 283.092   3
   1  -6   3 8801.99 168.253  23
   1  -6   3 8667.64 168.287  18
   1  -6   4 1307.42 50.3270  18
   1   6   4 1424.52 114.174  32
   1  -6   4 1251.61 106.408  30
   1  -6   4 1328.65 48.1662  31
   1  -6   4 1293.58 48.2561  28
   1  -6   4 1257.79 109.094  29
  -1  -6  -4 1321.10 103.348   3
   1  -6   4 1249.77 108.912   3
   1   6   4 1297.57 47.9462  34
   1   6   4 1345.87 49.0307  33
   1  -6   4 1315.24 49.9167  23
   1   6   4 1199.30 108.557  26
   1   6   4 1338.50 50.2595  27
   1   6   5 8981.99 314.578  26
   1   6   5 9625.37 181.658  27
   1   6   5 9671.67 180.210  33
   1   6   5 9429.93 179.611  34
   1  -6   5 8981.47 180.858  18
   1  -6   5 9512.66 315.079  30
   1  -6   5 9659.06 178.728  31
   1   6   5 9138.14 314.167  32
   1  -6   5 9049.55 311.332  29
   1  -6   5 9644.84 179.978  28
  -1  -6  -5 8961.65 296.150   3
   1  -6   5 9581.98 324.210   3
   1  -6   5 9160.26 180.974  23
   1  -6   5 9256.67 173.700  16
   1  -6   6 22705.3 378.420  23
   1   6   6 23588.7 376.437  34
   1   6   6 22876.0 373.201  33
  -1  -6  -6 22431.2 556.484  20
   1  -6   6 22680.3 377.210  18
   1  -6   6 22773.2 371.462  31
   1  -6   6 22213.3 541.719  30
   1   6   6 22304.3 545.543  32
   1  -6   6 22689.4 373.480  28
   1  -6   6 22230.2 547.797  29
   1  -6   6 22252.9 560.498   3
  -1  -6  -6 22063.6 529.981   3
   1  -6   6 22546.5 367.163  16
   1   6   6 21875.6 550.402  26
   1   6   6 22297.9 374.925  27
   1  -6   7 12446.4 226.681  23
   1   6   7 11914.4 218.757  33
   1   6   7 12304.7 222.665  34
  -1  -6  -7 11738.0 372.961  20
   1  -6   7 11948.9 223.706  18
   1  -6   7 12256.9 366.747  30
   1   6   7 12225.0 370.183  32
   1  -6   7 12138.4 218.365  31
   1  -6   7 12357.1 220.109  28
   1  -6   7 12246.9 369.178  29
  -1  -6  -7 12407.8 364.400   3
   1  -6   7 11920.1 379.492   3
   1  -6   7 12204.6 214.400  16
   1   6   7 11739.7 367.732  26
   1   6   7 11927.1 220.582  27
   1  -6   8 853.867 41.4049  23
   1   6   8 819.026 37.4657  33
   1   6   8 1040.61 43.5692  34
  -1  -6  -8 839.790 89.5355   3
   1  -6   8 861.140 96.4905   3
  -1  -6  -8 884.666 95.3295  20
   1  -6   8 808.448 39.8451  18
   1   6   8 869.857 90.2690  32
   1  -6   8 824.900 36.8303  31
   1  -6   8 922.074 91.7355  30
   1  -6   8 839.091 90.7022  29
   1  -6   8 820.410 38.0934  28
   1  -6   8 855.470 35.8946  16
   1   6   8 883.466 92.9691  26
   1   6   8 878.579 39.8682  27
   1  -6   9 1141.17 48.7906  23
   1   6   9 1074.48 43.6301  33
   1   6   9 1123.82 47.0010  34
   1  -6   9 1196.26 113.857   3
  -1  -6  -9 1041.27 101.173   3
  -1  -6  -9 1024.83 105.557  20
   1  -6   9 1057.56 46.3385  18
   1  -6   9 1022.96 41.7425  31
   1  -6   9 1199.31 103.943  30
   1   6   9 1086.88 100.478  32
   1   6   9 1088.66 41.5525  15
   1  -6   9 1041.30 98.0909  29
   1  -6   9 1163.42 44.5015  28
   1  -6   9 1088.84 40.8706  16
   1   6   9 1232.57 107.590  26
   1   6   9 1135.06 45.0827  27
   1  -6  10 2253.50 71.4265  23
   1   6  10 2043.60 61.9221  33
   1  -6  10 1814.19 145.413   3
  -1  -6 -10 2100.59 144.296   3
  -1  -6 -10 1937.05 144.993  20
   1  -6  10 1997.87 66.1392  18
   1  -6  10 2071.93 61.5051  31
   1   6  10 2026.90 136.198  32
   1   6  10 2021.42 59.0229  15
   1  -6  10 2113.06 62.7205  28
   1  -6  10 2053.70 135.957  30
   1  -6  10 1887.63 130.919  29
   1   6  10 2088.37 63.2123  27
   1   6  10 1882.49 132.435  26
   1  -6  10 1938.58 57.3206  16
   1   6  11 41.3607 11.4537  27
   1   6  11 18.1863 19.6847  26
   1   6  11 23.8997 9.90823  33
   1   6  11 44.4028 12.6230  25
   1  -6  11 33.6363 10.0562  16
   1  -6  11 54.9037 15.1991  23
  -1  -6 -11 30.4168 31.4718  20
   1  -6  11 30.0109 13.0830  18
   1  -6  11 36.0273 10.0680  31
   1   6  11 29.4703 22.4413  32
  -1  -6 -11 17.8733 10.5293  14
   1  -6  11 18.0683 19.5571  29
   1  -6  11 23.1941 9.76283  28
   1  -6  11 17.6789 19.1358  30
  -1  -6 -11 49.3772 29.1947   3
   1  -6  12 3.88273 7.55654  28
   1   6  12 4.94468 9.08073  27
   1   6  12-5.83704 20.0987  26
   1   6  12 9.08269 9.57597  25
  -1  -6 -12-3.26444 9.51181  14
   1   6  12-5.67221 19.5312  32
   1  -6  12-1.87811 7.54495  31
   1  -6  12 18.2396 12.7820  23
   1  -6  12 8.85118 11.7905  18
  -1   6 -12 4.89090 8.62399  21
  -1  -6 -12 46.7247 34.6174  20
  -1  -6 -12 29.2297 26.5228   3
   1   6  12 3.82306 7.91077  33
   1  -6  13 118.371 18.6780  18
   1   6  13 113.502 16.4921  25
  -1   6 -13 101.059 36.8310   1
  -1  -6 -13 109.654 15.9836  14
  -1  -6 -13 158.884 46.5268  20
  -1  -6 -13 158.494 46.6828   3
  -1   6 -13 137.969 16.6390  21
   1  -6  13 136.641 19.9576  23
  -1   6 -14 498.420 29.2355  21
   1  -6  14 421.708 30.0869  18
  -1   6 -14 361.609 69.0234   1
  -1  -6 -14 458.509 29.3476  14
  -1  -6 -14 410.449 72.6650  20
   1   6  14 510.726 32.8694  34
  -1  -6 -14 457.941 73.7514   3
   1   6  14 401.567 28.4374  25
   1  -6  14 475.618 33.4432  23
   1  -6  15 8.87745 11.1810  18
   1   6  15 16.3715 10.8169  25
   1   6  15 16.4648 11.4651  34
  -1  -6 -15 5.83933 9.47866  14
  -1  -6 -15-25.2890 27.3659  20
  -1   6 -15 4.46057 9.31834  21
  -1  -6 -15-15.8248 25.6867   3
   1  -6  15 10.4266 12.7939  23
  -1   6 -16 385.561 27.3386  21
   1  -6  16 376.203 27.8858  18
  -1   6 -16 277.113 61.9052   1
  -1  -6 -16 414.516 28.3753  14
   1   6  16 398.911 28.5266  25
   1  -6  16 436.625 32.9148  23
   1   6  16 443.137 33.1316  24
  -1  -6 -16 447.188 77.3082  20
   1   6  16 412.545 30.2142  34
  -1  -6 -16 393.647 73.4157   3
  -1  -6 -17 34.7832 31.5628  20
  -1   6 -17 5.80049 10.0557  21
  -1   6 -17 7.85838 22.0947   1
   1   6  17 20.4885 11.7343  34
   1  -6  17 26.9652 14.2847  23
   1   6  17 23.8371 13.8939  24
   1   6  17 19.3731 11.8615  25
   1  -6  17 16.9095 11.0930  18
  -1  -6 -17 16.1729 26.2528   3
   1   6  18 58.4657 16.0279  24
   1   6  18 73.4687 14.8203  25
   1   6  18 46.9198 13.6178  34
  -1  -6 -18 34.8482 31.6333  20
  -1   6 -18 55.8115 14.0882  21
   1  -6  18 85.5964 16.0662  18
   1   6  19 880.172 43.1035  34
   1   6  19 1011.18 47.3797  24
   1   6  19 919.932 43.5325  25
   1  -6  19 874.241 39.8517  18
  -1   6 -19 918.241 41.8024  21
   1   6  20 207.940 21.7260  34
   1   6  20 203.993 22.6435  24
   1   6  20 194.514 21.2856  25
   1  -6  20 179.368 18.4876  18
  -1   6 -20 195.706 20.4468  21
   1   6  21 1383.60 54.1504  24
   1   6  21 1414.30 52.8522  25
   1   6  21 1332.40 51.2295  34
  -1   6 -21 1378.34 50.1507  21
   1   6  22 1209.71 47.4617  25
   1   6  22 1224.53 48.8563  24
   1   6  22 1134.54 45.5180  34
  -1   6 -22 1221.58 45.7293  21
   1   6  23 708.535 34.7339  24
   1   6  23 668.393 33.1442  25
   1   6  23 646.589 32.0865  34
  -1   6 -23 701.566 32.7587  21
   1   6  24 229.429 18.3456  34
  -1   6 -24 260.874 19.6050  21
   1  -6  24 248.456 21.1882  23
   1   6  24 221.657 19.1597  24
   1   6  24 222.413 19.6771  25
   1   6  24 205.891 16.8850  18
  -1   6 -25 1879.52 50.6419  21
   1   6  25 1666.00 43.6759  13
   1   6  25 1715.95 44.2356  12
   1   6  25 1728.27 45.2411  18
   1  -6  25 1799.60 53.6990  23
   1   6  25 1862.01 51.7964  24
   1   6  25 1721.35 51.3474  25
  -1   6 -26 1188.75 35.5935  21
   1  -6  26 1121.85 38.3895  23
   1   6  26 1186.02 38.0633  25
   1   6  26 1114.51 35.5184  24
  -1   6 -27 7.61174 6.33688  21
   1   6  27 9.23347 6.82992  25
   1  -6  27 5.79733 7.35038  23
   1   6  28 3.51366 5.01011  25
  -1   7  27 1619.27 38.0233  25
   1   7 -27 1692.65 39.4242  21
  -1  -7  26 1084.44 30.6862  23
  -1   7  26 1174.75 34.7013  25
   1   7 -26 1291.16 36.0666  21
   1   7 -26 1203.16 33.9742   9
  -1  -7  25 503.898 21.7486  23
  -1   7  25 512.676 23.8159  25
   1   7 -25 508.081 23.3600   9
   1  -7 -25 485.510 20.8041  17
   1   7 -25 517.605 24.3927  21
   1   7 -24 1342.95 43.4415  21
   1  -7 -24 1283.82 40.3609  17
  -1   7  24 1347.39 43.4612  34
  -1  -7  24 1309.44 40.2216  23
  -1   7  24 1315.91 43.3730  25
  -1   7  23 21.2582 10.1279  25
   1   7 -23 17.2321 9.93851  21
  -1  -7  23 26.5860 10.0022  23
  -1  -7  22-6.95796 9.41847  23
   1   7 -22 15.1405 10.3629  21
  -1   7  22 36.1327 11.3041  25
   1  -7 -22 13.1386 8.60132   2
  -1   7  22 6.04120 9.17357  34
   1   7 -21 982.016 41.8227  21
   1  -7 -21 958.462 43.7267  14
  -1   7  21 923.143 41.6701  25
  -1   7  21 892.996 35.3310  24
  -1  -7  21 992.656 39.5780  23
   1  -7 -21 954.345 37.5824   2
  -1   7  21 959.747 41.3291  34
   1   7 -20 593.177 33.6656  21
   1  -7 -20 650.799 37.3928  14
  -1  -7  20 610.223 31.9750  23
  -1   7  20 683.701 32.4852  24
   1  -7 -20 658.519 32.2385   2
  -1   7  20 588.084 33.0905  34
   1  -7 -19 108.367 15.8186   2
  -1  -7  19 102.323 15.4383  23
   1   7 -19 102.111 17.6459  21
   1  -7 -19 97.8535 18.8417  14
  -1   7  19 119.576 17.2713  34
   1  -7 -18 7283.67 151.264   2
   1   7 -18 7793.62 159.194  21
   1  -7 -18 7752.46 165.868  14
  -1  -7  18 7495.82 151.308  23
   1   7 -18 7365.40 144.052  17
  -1   7  18 7578.23 157.090  34
   1  -7 -17 9670.35 186.631   2
   1   7 -17 9710.78 192.053  21
   1  -7 -17 9882.08 199.471  14
  -1  -7  17 9287.90 183.035  23
  -1   7  17 9839.23 190.477  34
   1   7 -17 9614.50 179.003  17
   1   7 -16 2817.59 76.0607  17
   1  -7 -16 2928.63 80.9817   2
   1   7 -16 2904.69 84.2511  21
   1  -7 -16 2765.19 73.2775  19
  -1  -7  16 2774.01 77.2538  23
  -1   7  16 2845.55 81.9679  34
   1  -7 -16 2810.41 88.3396  14
   1  -7 -15 7814.62 170.588  14
   1   7 -15 7799.20 154.574  17
   1   7 -15 7971.41 337.785   1
   1  -7 -15 7814.32 159.530   2
   1   7 -15 7639.71 162.419  21
  -1  -7  15 7566.22 154.228  23
   1  -7 -15 7634.29 151.739  19
   1  -7 -15 7291.47 319.377   3
   1   7 -15 7063.47 289.540   4
  -1   7  15 7765.78 160.417  34
   1  -7 -14 15037.4 279.982  14
  -1  -7  14 14758.9 261.132  23
   1   7 -14 15133.1 271.916  21
   1  -7 -14 14753.2 260.274  19
   1   7 -14 14820.3 262.421  17
   1  -7 -14 14795.1 267.581   2
   1   7 -14 15055.8 488.126   1
  -1   7  14 15181.9 268.466  34
   1  -7 -14 15398.4 483.435   3
   1   7 -14 15183.2 441.006   4
   1   7 -13 1548.44 54.0086  27
  -1  -7  13 1674.36 52.7266  31
   1  -7 -13 1537.93 52.3742  31
   1   7 -13 1536.32 51.4732  15
   1  -7 -13 1600.67 64.2521  14
   1  -7 -13 1488.90 52.2168  28
  -1  -7  13 1563.72 53.8142  23
   1   7 -13 1554.95 58.7877  21
   1  -7 -13 1708.99 56.9922  19
   1   7 -13 1666.88 56.9859  17
   1  -7 -13 1698.69 59.3562   2
   1   7 -13 1535.63 145.054   1
   1   7 -13 1568.23 53.7898  33
  -1   7  13 1634.73 58.0123  34
   1  -7 -13 1448.99 137.213   3
   1   7 -13 1615.05 129.623   4
   1   7 -12 2779.75 77.0085  33
  -1   7  12 2812.76 78.9047  34
   1  -7 -12 2712.15 75.2561  31
  -1  -7  12 2863.50 74.8816  31
   1   7 -12 2559.39 72.6110  15
   1  -7 -12 2892.90 89.0032  14
   1  -7 -12 2919.70 171.491  29
   1  -7 -12 2741.85 76.0989  28
   1  -7 -12 2652.74 163.138  30
   1   7 -12 2790.62 77.8779  27
   1   7 -12 2715.56 80.9400  21
   1  -7 -12 2796.15 77.4290  19
   1   7 -12 2882.17 79.4516  17
   1  -7 -12 2808.28 80.7503   2
   1   7 -12 2688.20 190.731   1
   1  -7 -12 2687.24 72.2836  16
   1  -7 -12 2904.18 191.718   3
   1   7 -12 2620.59 164.851   4
  -1   7  11 1528.63 54.6546  34
   1   7 -11 1564.01 55.6394  33
   1   7 -11 1441.61 124.457  26
   1   7 -11 1556.88 56.1794  27
   1  -7 -11 1460.14 53.6485  28
   1  -7 -11 1302.27 117.725  30
   1  -7 -11 1327.29 119.838  29
   1  -7 -11 1646.51 64.2492  14
   1   7 -11 1562.89 53.1639  15
   1   7 -11 1397.21 120.065  32
   1  -7 -11 1491.86 53.8177  31
   1   7 -11 1503.94 56.8737  21
   1  -7 -11 1526.86 54.6957  19
   1   7 -11 1549.78 55.2892  17
   1  -7 -11 1492.70 56.0494   2
   1   7 -11 1475.71 140.646   1
   1  -7 -11 1295.05 129.899   3
   1   7 -11 1384.23 117.412   4
   1  -7 -11 1541.81 52.2234  16
   1   7 -10 85.1178 15.9325  27
   1   7 -10 95.3328 37.6685  26
   1   7 -10 86.3477 35.0685  32
   1  -7 -10 96.3897 15.7793  31
   1   7 -10 108.166 16.5302  15
   1  -7 -10 91.1069 15.5101  28
   1  -7 -10 57.2129 30.7459  29
   1  -7 -10 119.925 42.0965  30
   1  -7 -10 93.9927 18.5190  14
   1  -7 -10 59.3584 37.7218   3
   1   7 -10 119.076 35.9943   4
   1   7 -10 87.2299 15.6673  21
   1  -7 -10 113.614 16.4747  19
   1  -7 -10 101.964 15.5163  16
   1   7 -10 127.779 17.2896  17
   1  -7 -10 123.502 17.5940   2
  -1   7  10 92.5147 14.9326  34
   1   7 -10 94.2052 15.1254  33
   1   7  -9 1083.73 46.2766  33
  -1   7   9 1084.95 43.5099  34
   1   7  -9 898.017 98.6521  32
   1  -7  -9 1141.42 110.773  30
   1  -7  -9 1072.44 45.8233  31
   1  -7  -9 1089.92 51.5503  14
   1   7  -9 1034.55 44.0263  15
   1  -7  -9 1067.52 46.2180  28
   1  -7  -9 893.974 101.408  29
   1   7  -9 1098.77 111.360  26
   1   7  -9 1131.43 48.4832  27
   1   7  -9 1076.27 46.3774  21
   1  -7  -9 1061.98 45.8538  19
   1   7  -9 1085.84 45.2632  17
   1  -7  -9 1139.13 47.5018   2
   1  -7  -9 1089.48 43.9451  16
   1  -7  -9 1092.91 116.338   3
   1   7  -9 964.183 93.7595   4
   1   7  -8 1158.87 48.5945  33
  -1   7   8 1130.32 43.7323  34
   1  -7  -8 1160.70 47.4046  31
   1  -7  -8 1086.66 108.755  30
   1   7  -8 1211.67 114.731  32
   1  -7  -8 1226.97 53.8690  14
   1  -7  -8 1169.57 112.994  29
   1  -7  -8 1164.55 48.4553  28
   1   7  -8 1065.74 110.770  26
   1   7  -8 1166.55 49.4824  27
   1   7  -8 1045.98 45.6394  21
   1  -7  -8 1193.76 48.1410  19
   1   7  -8 1085.28 46.0609  17
   1  -7  -8 1139.32 47.8851   2
   1  -7  -8 1156.63 45.5592  16
  -1  -7   8 940.757 96.5340   3
   1  -7  -8 1075.43 115.402   3
   1   7  -8 1015.61 93.3546   4
   1   7  -7 7419.16 155.423  33
  -1   7   7 7145.01 144.538  34
   1  -7  -7 7307.52 292.152  30
   1  -7  -7 7240.84 152.844  31
   1   7  -7 7306.86 296.865  32
   1  -7  -7 7530.51 163.595  14
   1  -7  -7 7449.86 299.074  29
   1  -7  -7 7148.16 154.526  28
   1   7  -7 7572.69 157.601  27
   1   7  -7 7012.22 293.250  26
   1   7  -7 7340.85 152.021  21
   1  -7  -7 7452.98 154.234  19
   1   7  -7 7721.23 153.863  17
   1  -7  -7 7368.97 153.432   2
   1  -7  -7 7572.16 150.766  16
   1   7  -7 7038.58 252.130   4
   1  -7  -7 7367.73 306.106   3
  -1  -7   7 7346.78 276.310   3
   1   7  -6 7026.24 151.670  27
   1   7  -6 6581.11 285.894  26
   1  -7  -6 7164.74 291.817  29
   1  -7  -6 6928.68 148.691  28
   1  -7  -6 6860.75 154.840  14
   1  -7  -6 6999.60 147.726  31
   1   7  -6 7069.15 289.444  32
   1  -7  -6 6347.56 274.997  30
   1   7  -6 6942.52 144.225  21
   1   7  -6 6866.68 148.716  33
  -1   7   6 6989.64 136.966  34
   1   7  -6 7021.19 145.704  17
   1   7  -6 6657.39 238.523   4
  -1  -7   6 6826.43 264.967   3
   1  -7  -6 7256.20 299.350   3
   1  -7  -6 6905.37 143.686  16
   1  -7  -6 7012.91 146.935   2
   1  -7  -5 34.4451 13.4838  14
   1  -7  -5-7.93525 24.0971   3
  -1  -7   5 12.7009 24.1745   3
   1   7  -5 3.30990 9.30585  21
   1  -7  -5 1.18952 9.75038   2
   1  -7  -5-1.11353 9.64946  16
   1   7  -5-6.95319 10.5576  17
   1  -7  -5 17.1802 10.3505  31
   1   7  -5-7.64743 24.8265  32
   1  -7  -5 7.43943 25.6163  30
   1  -7  -5 7.65078 26.3440  29
   1  -7  -5 6.42054 10.3172  28
   1   7  -5 31.4677 27.0883  26
   1   7  -5 8.02440 11.0694  27
   1   7  -5 2.56040 10.5960  33
   1   7  -4 1184.02 119.606  26
   1   7  -4 1476.81 57.5283  27
   1  -7  -4 1284.05 52.6090  28
   1  -7  -4 1350.41 124.729  29
   1  -7  -4 1426.53 57.5886  14
   1   7  -4 1457.32 51.9574  21
   1  -7  -4 1381.04 125.507   3
  -1  -7   4 1426.29 116.185   3
   1   7  -4 1472.17 53.6840  17
   1  -7  -4 1565.03 54.0634  16
   1  -7  -4 1386.28 52.3975   2
   1  -7  -4 1451.31 54.6207  31
   1  -7  -4 1373.61 122.604  30
   1   7  -4 1702.95 137.698  32
   1   7  -4 1637.08 57.9358  33
   1  -7  -3 302.573 24.7777  31
   1   7  -3 238.233 55.2761  32
   1  -7  -3 434.611 31.3090  14
   1  -7  -3 328.003 26.2495  28
   1  -7  -3 376.882 67.9654  29
   1  -7  -3 357.168 65.2055  30
  -1  -7   3 293.729 55.7525   3
   1  -7  -3 309.410 63.5704   3
   1   7  -3 322.431 25.2212  17
   1  -7  -3 343.915 26.1991   2
   1   7  -3 295.199 25.2490  33
   1   7  -3 319.954 23.4716  21
   1   7  -3 263.728 25.5589  27
   1   7  -3 379.641 69.8806  26
   1   7  -2 267.926 21.4032  21
   1   7  -2 258.645 25.0607  27
   1   7  -2 213.627 55.3841  26
   1   7  -2 446.048 74.4843  32
   1  -7  -2 306.733 24.2201   2
   1  -7  -2 263.937 26.3980  14
  -1  -7   2 260.579 52.4817   3
   1  -7  -2 145.979 50.8159   3
   1   7  -2 253.908 22.7867  34
   1   7  -2 474.021 30.8356  33
   1  -7  -2 241.720 22.5892  23
   1   7  -1 1075.22 42.2709  21
  -1  -7   1 857.403 93.1294   3
   1  -7  -1 980.224 108.007   3
   1   7  -1 1063.23 48.1403  27
   1   7  -1 1139.65 114.831  26
   1   7  -1 1015.14 108.095  32
   1  -7  -1 1022.99 48.1555  14
   1  -7  -1 1035.64 44.9458   2
   1   7  -1 1123.39 45.9048  34
   1   7  -1 1049.61 47.3107  33
   1  -7  -1 1092.89 46.3505  23
   1  -7   0 290.545 64.0991   3
  -1  -7   0 387.609 65.9699   3
   1  -7   0 330.950 26.1576  23
   1  -7   0 401.973 28.3348  31
   1  -7   0 311.674 28.2348  14
   1   7   0 351.593 28.1844  27
   1   7   0 358.318 24.0997  21
   1  -7   0 331.393 66.3980  29
   1  -7   0 387.411 68.0707  30
   1  -7   0 407.672 29.2305  28
   1   7   0 389.495 27.6425  34
  -1  -7  -1 6106.49 249.849   3
   1  -7   1 5937.36 267.255   3
   1  -7   1 6285.11 136.539  23
   1  -7   1 6222.90 269.629  30
   1  -7   1 6309.29 136.976  31
   1  -7   1 6244.78 141.280  14
   1   7   1 6023.31 133.424  34
   1   7   1 6213.69 128.384  21
   1  -7   1 6362.87 139.051  28
   1  -7   1 5737.94 262.653  29
   1  -7   2 41713.1 649.247  28
   1  -7   2 40480.6 879.394  29
   1  -7   2 41323.1 653.084  14
   1  -7   2 40745.4 650.075  18
   1   7   2 39959.3 645.870  33
   1   7   2 42255.4 644.840  34
   1   7   2 39639.4 878.967  26
   1   7   2 39591.8 648.133  27
   1  -7   2 42556.9 647.288  31
   1  -7   2 41699.7 877.205  30
   1   7   2 40452.7 878.296  32
  -1  -7  -2 40766.1 837.496   3
   1  -7   2 40812.9 881.976   3
   1  -7   2 40528.6 646.208  23
   1  -7   3 85.2948 41.9022   3
  -1  -7  -3 129.474 44.1084   3
   1  -7   3 245.567 56.5154  29
   1  -7   3 348.408 64.3392  30
   1  -7   3 285.944 25.8630  28
   1  -7   3 224.069 24.5417  14
   1  -7   3 171.756 22.1278  18
   1  -7   3 266.222 23.1689  16
   1   7   3 252.028 60.7488  26
   1   7   3 371.028 29.3955  27
   1  -7   3 354.258 26.8854  31
   1   7   3 359.004 67.4393  32
   1   7   3 247.641 23.7195  34
   1   7   3 354.614 27.5532  33
   1  -7   3 185.768 22.3971  23
  -1  -7  -4 3840.00 194.797   3
   1  -7   4 3865.51 213.918   3
   1  -7   4 3734.32 98.1625  28
   1  -7   4 3857.72 209.838  29
   1  -7   4 3767.42 102.028  14
   1  -7   4 3833.45 100.441  18
   1  -7   4 3699.24 93.1678  16
   1   7   4 3749.94 99.1538  27
   1   7   4 3577.37 204.679  26
   1  -7   4 3783.78 96.4920  31
   1  -7   4 3905.81 207.165  30
   1   7   4 3681.32 204.732  32
   1   7   4 3743.61 97.7254  33
   1   7   4 3674.94 96.1846  34
   1  -7   4 3705.80 98.3355  23
   1  -7   5 19912.2 342.071  23
   1   7   5 19420.5 530.568  32
   1  -7   5 20107.1 338.691  31
   1  -7   5 19979.9 530.197  30
   1  -7   5 19751.1 345.979  14
   1   7   5 19909.2 342.105  27
   1   7   5 19406.4 535.353  26
   1  -7   5 19473.2 544.414   3
  -1  -7  -5 19756.4 512.338   3
  -1  -7  -5 20116.6 531.820  20
   1  -7   5 20066.0 344.242  18
   1  -7   5 19680.8 333.005  16
   1   7   5 19576.0 338.676  34
   1   7   5 19874.4 339.560  33
   1  -7   5 19746.8 339.924  28
   1  -7   5 19367.8 535.818  29
   1  -7   6 442.564 31.1426  23
   1  -7   6 422.840 29.5347  31
   1   7   6 480.399 77.2976  32
   1  -7   6 400.412 31.4976  14
   1   7   6 437.375 31.3056  27
   1   7   6 394.181 68.9836  26
  -1  -7  -6 431.370 68.7812   3
   1  -7   6 283.407 63.3259   3
  -1  -7  -6 425.993 72.0246  20
   1  -7   6 448.099 32.0236  18
   1  -7   6 392.495 27.2460  16
   1   7   6 435.195 30.2687  34
   1   7   6 433.637 30.3051  33
   1  -7   6 476.027 74.9577  30
   1  -7   6 453.207 72.7889  29
   1  -7   6 417.899 29.5908  28
   1  -7   7 10920.2 216.455  23
  -1  -7  -7 10783.6 361.510   3
  -1  -7  -7 10743.9 371.536  20
   1  -7   7 11338.2 216.973  18
   1  -7   7 11244.6 206.092  16
   1  -7   7 11351.7 221.654  14
   1   7   7 11336.9 375.191  32
   1  -7   7 11351.4 211.570  31
   1  -7   7 10887.9 367.298  30
   1   7   7 11235.7 379.820  26
   1   7   7 11162.3 214.224  27
   1   7   7 11061.5 213.756  34
   1   7   7 11149.9 212.270  33
   1  -7   7 11396.4 213.236  28
   1  -7   7 11684.8 382.075  29
   1  -7   8 103.502 16.6598  28
   1  -7   8 88.2443 36.8114  29
   1  -7   8 71.6579 33.9338  30
   1   7   8 84.7415 14.7830  15
   1  -7   8 78.0929 15.2946  31
   1   7   8 58.3205 31.3321  32
   1   7   8 37.4868 31.0513  26
   1   7   8 100.774 16.8035  27
   1  -7   8 89.8254 17.0934  23
  -1  -7  -8 108.148 39.6710  20
   1  -7   8 99.9405 18.4339  18
   1  -7   8 81.2569 14.6377  16
   1   7   8 75.7150 15.7201  33
   1   7   8 87.8384 16.9178  34
  -1  -7  -8 114.003 39.2402   3
   1  -7   9 712.844 40.2580  23
   1  -7   9 720.748 36.7776  31
   1   7   9 712.057 87.0744  32
   1   7   9 721.428 35.2202  15
   1   7   9 740.091 89.9672  26
   1   7   9 693.411 37.1707  27
  -1  -7  -9 670.068 85.8419   3
  -1  -7  -9 637.257 88.1233  20
   1  -7   9 647.044 38.8039  18
   1  -7   9 678.614 34.0288  16
   1   7   9 714.488 39.5334  34
   1   7   9 757.836 37.8889  33
   1  -7   9 729.066 37.4743  28
   1  -7   9 494.222 74.0664  30
   1  -7   9 619.304 82.4375  29
   1  -7  10-6.91079 20.9861  30
   1  -7  10 14.1153 26.8665  29
   1  -7  10 5.86812 9.23506  28
   1   7  10 2.09188 9.06374  15
   1   7  10 22.2305 9.87105  25
   1  -7  10 6.80305 9.65151  31
   1   7  10-13.7484 26.1681  32
   1   7  10 7.08197 21.5059  26
   1   7  10 1.20521 10.1653  27
   1  -7  10 4.35682 11.1819  23
  -1  -7 -10 23.9156 25.8797  20
   1  -7  10 2.74887 12.2196  18
   1  -7  10-1.99584 9.65133  16
  -1  -7 -10 7.45612 24.2054   3
   1   7  10 4.12338 11.0431  34
   1   7  10 4.64543 10.2389  33
   1   7  11 777.146 90.0245  26
   1   7  11 843.143 39.5581  27
  -1  -7 -11 801.621 36.8318  31
   1  -7  11 813.619 38.0109  31
  -1  -7 -11 847.118 91.0463  30
   1   7  11 867.937 92.6745  32
   1   7  11 883.680 37.8147  15
   1   7  11 813.177 37.8707  25
   1  -7  11 840.169 44.2746  23
  -1  -7 -11 804.944 96.6317   3
  -1  -7 -11 747.510 95.7454  20
   1  -7  11 973.717 45.9069  18
   1  -7  11 874.909 36.9072  16
   1  -7  11 756.293 87.5663  29
   1  -7  11 817.783 38.5340  28
   1  -7  11 929.887 97.8714  30
   1   7  11 804.339 38.0405  33
   1   7  11 851.734 43.2791  34
   1  -7  12 266.601 21.7842  28
   1   7  12 294.845 23.0403  27
   1   7  12 280.584 22.4874  33
   1   7  12 297.513 26.4568  34
   1   7  12 298.801 23.9691  25
   1  -7  12 314.459 27.7942  23
   1  -7  12 255.037 19.9625  16
  -1  -7 -12 247.056 56.2008   3
  -1  -7 -12 314.652 64.2936  20
   1  -7  12 324.376 27.5713  18
  -1  -7 -12 330.040 23.0312  31
   1  -7  12 310.413 22.9871  31
   1  -7  12 282.653 21.2746   8
  -1   7 -12 315.159 63.9945   1
   1  -7  13 1920.75 67.0416  18
   1   7  13 2009.26 60.1898  27
  -1  -7 -13 2018.96 62.9086  14
  -1  -7 -13 1967.83 154.729  20
  -1   7 -13 2089.42 159.795   1
  -1  -7 -13 1747.20 143.605   3
   1   7  13 2043.82 64.4356  25
   1  -7  13 2048.07 71.9238  23
   1  -7  14-1.30300 12.4228  18
   1   7  14 3.52746 10.3662  25
  -1   7 -14 8.16889 24.8065   1
  -1  -7 -14 8.27779 26.8728  20
  -1  -7 -14-7.83430 23.7904   3
   1  -7  14-1.49640 11.2625  23
  -1  -7 -14 1.09971 9.36080  14
  -1  -7 -15 324.731 24.6259  14
   1   7  15 353.225 26.3187  25
   1  -7  15 362.302 29.9923  23
  -1   7 -15 376.291 24.7839  21
  -1  -7 -15 282.204 62.6722  20
   1  -7  15 349.491 27.3832  18
   1  -7  16 1063.09 49.7174  23
   1   7  16 1080.76 50.3757  24
   1   7  16 1068.38 45.0742  25
  -1   7 -16 1034.21 41.0903  21
   1  -7  16 987.032 44.5927  18
   1   7  16 1000.55 46.9350  34
   1  -7  17 2701.98 82.7524  23
   1   7  17 2660.89 81.8480  24
   1   7  17 2659.91 75.7028  25
  -1   7 -17 2660.40 71.4358  21
   1   7  17 2675.60 79.5958  34
   1  -7  17 2572.76 74.2263  18
   1  -7  18 4.11136 11.1920  18
   1   7  18 13.5024 12.5904  24
   1   7  18 21.2588 11.8401  25
   1  -7  18 1.36721 11.4243  23
   1   7  18-1.25726 10.2040  34
  -1   7 -18-2.81743 10.1119  21
   1  -7  19 7589.07 155.971  23
   1   7  19 7484.82 155.497  24
   1   7  19 7310.03 147.191  25
  -1   7 -19 7165.43 140.884  21
   1  -7  19 7040.78 140.734  18
   1   7  19 7224.04 150.480  34
  -1   7 -20 1531.73 48.4622  21
   1   7  20 1551.11 53.7659  34
   1  -7  20 1499.91 55.7604  23
   1   7  20 1530.94 55.6444  24
   1   7  20 1539.52 51.9722  25
   1  -7  21 12.2912 11.6864  23
   1   7  21 20.9781 10.5734  34
   1   7  21-2.13813 10.5580  24
   1   7  21 0.92866 10.1146  25
   1  -7  22 1970.52 59.7856  23
   1   7  22 2002.86 58.9050  24
   1   7  22 1923.15 55.6064  25
  -1   7 -22 1809.19 50.3928  21
   1   7  22 1943.20 56.6406  34
   1   7  23 476.208 25.7102  24
   1   7  23 513.816 25.2514  25
   1   7  23 458.005 24.2383  34
  -1   7 -23 429.151 21.1854  21
   1   7  24 2204.61 51.0924  13
   1   7  24 2201.69 51.2874  12
   1   7  24 2038.63 50.0392  18
  -1   7 -24 2175.88 49.0883  21
   1   7  24 2239.13 55.0183  25
   1   7  25 24.7260 7.53132  24
   1   7  25 17.8083 6.91645  25
   1  -7  25 20.9665 8.44685  14
   1  -7  26 1207.03 33.5948  14
  -1   8  25 279.345 13.6327  25
  -1   8  24 541.018 21.9036  25
   1  -8 -24 500.270 18.6037  17
  -1   8  23 9.03614 7.44540  25
   1   8 -23 3.05562 6.76467   9
   1   8 -23 3.00102 7.02570  21
  -1   8  22 178.772 15.9726  25
   1   8 -22 178.884 15.5749  21
  -1   8  22 208.835 16.0488  34
  -1   8  21 17.0391 7.29037  24
  -1   8  21 20.8287 10.3051  25
   1   8 -21 9.61082 8.62496  21
  -1   8  21 2.39614 7.72640  34
   1   8 -20 130.577 15.4791  21
   1  -8 -20 133.105 13.4724   2
  -1   8  20 136.274 16.6381  25
  -1  -8  20 148.967 13.4346  23
  -1   8  20 124.451 13.4232  24
  -1   8  20 123.119 14.8888  34
   1  -8 -20 132.866 17.2983  14
   1  -8 -19 50.2791 13.8349  14
  -1   8  19 38.9595 11.0359  34
   1   8 -19 48.3285 11.9164  21
   1  -8 -19 61.1160 11.4369   2
  -1  -8  19 41.7487 9.79899  23
  -1   8  18 58.5718 12.8885  34
   1  -8 -18 70.0933 12.8748   2
   1   8 -18 63.1361 13.6287  21
   1  -8 -18 68.9304 16.1969  14
   1  -8 -17 5607.63 119.223   2
   1  -8 -17 5835.96 131.090  14
   1   8 -17 5611.33 122.668  21
  -1   8  17 5620.46 121.837  34
   1  -8 -16 4865.22 109.228   2
   1  -8 -16 4824.88 119.444  14
   1   8 -16 4854.91 112.055  21
  -1   8  16 4881.69 110.621  34
   1  -8 -15 1909.33 60.8618   2
  -1   8  15 1803.81 59.6605  34
   1   8 -15 1804.17 61.4366  21
   1  -8 -15 1915.56 68.0220  14
   1   8 -14 19.2519 12.0415  21
   1   8 -14 20.9026 9.64661  15
   1   8 -14 9.78232 8.87877  10
   1  -8 -14 11.7970 13.1119  14
   1  -8 -14 11.5962 11.6050   2
  -1   8  14 13.5123 9.92936  34
   1  -8 -13 12.5690 8.80748   8
  -1  -8  13 21.4346 10.1504  31
   1  -8 -13 21.8415 10.4464  31
   1   8 -13 28.3313 10.1130  15
   1  -8 -13 15.1216 13.5576  14
  -1   8  13 20.3359 10.3765  34
  -1   8  13 18.5638 10.2808  33
   1   8 -13 12.2013 12.7608  21
   1  -8 -13 5.79854 9.92417  19
   1  -8 -13 19.6063 9.86727  16
   1  -8 -13 13.1096 9.75575  28
   1  -8 -13 15.5941 11.8461   2
   1  -8 -12 2827.91 74.3083   8
   1   8 -12 2861.30 81.0106  21
   1  -8 -12 2779.57 75.5212  19
   1  -8 -12 2833.40 81.0384   2
   1  -8 -12 2756.82 73.3841  16
   1   8 -12 2718.36 74.2443  15
   1  -8 -12 2763.05 87.2403  14
  -1  -8  12 2807.83 74.9213  31
   1  -8 -12 2750.95 76.0618  31
   1  -8 -12 2800.99 77.2036  28
  -1   8  12 2797.58 76.4369  33
  -1   8  12 2741.32 77.3375  34
   1   8 -12 2913.08 78.6480  33
   1   8 -12 2883.19 78.7883  27
   1   8 -11 461.180 30.4271  27
   1  -8 -11 426.825 29.0453  28
   1   8 -11 464.414 28.9802  15
   1  -8 -11 453.835 34.3492  14
   1   8 -11 417.600 29.6617  21
   1  -8 -11 423.810 27.6254  19
   1   8 -11 386.534 75.6949   1
   1  -8 -11 483.038 31.6117   2
   1  -8 -11 387.482 26.2193  16
  -1  -8  11 436.897 28.2461  31
   1  -8 -11 463.032 29.7264  31
  -1   8  11 467.075 29.3521  33
  -1   8  11 398.097 26.8634  34
   1   8 -11 429.852 29.3521  33
   1  -8 -11 410.296 75.4897   3
   1   8 -10 1281.45 51.8107  27
   1   8 -10 1198.88 117.726  26
   1  -8 -10 1056.35 110.675  29
   1  -8 -10 1207.12 49.9755  28
   1  -8 -10 1161.50 114.138  30
   1   8 -10 1199.42 47.8192  15
   1  -8 -10 1259.83 56.4565  14
  -1  -8  10 1212.79 48.1067  31
   1  -8 -10 1275.13 50.0792  31
   1   8 -10 1160.22 115.470  32
  -1  -8  10 1183.43 112.510  30
   1   8 -10 1198.78 49.4028  21
   1  -8 -10 1243.73 48.7037  19
   1  -8 -10 1193.21 49.8749   2
   1   8 -10 1030.65 120.297   1
   1  -8 -10 1188.75 46.7676  16
   1  -8 -10 1037.56 118.788   3
   1   8 -10 1206.55 50.1296  33
  -1   8  10 1230.52 47.2661  34
   1   8  -9 16.0066 24.3038  26
   1   8  -9 9.47435 11.4160  27
  -1  -8   9 9.52682 10.6756  31
   1  -8  -9 6.30442 9.92192  31
   1   8  -9-7.82437 26.9418  32
   1   8  -9 8.33080 10.6690  15
   1  -8  -9 7.90967 20.3002  29
   1  -8  -9 9.14786 11.1242  28
  -1  -8   9-7.29758 27.7799  30
   1  -8  -9 7.79449 23.6697  30
   1  -8  -9 9.54325 13.0375  14
   1  -8  -9 8.99893 23.0958   3
   1   8  -9 3.64013 10.4222  21
   1  -8  -9 21.3456 11.5497  19
   1  -8  -9-3.40974 9.76262  16
   1   8  -9 1.31344 10.8713  33
  -1   8   9 4.17909 9.21133  34
   1  -8  -9 3.86157 10.2361   2
   1  -8  -8 804.021 100.276  30
   1  -8  -8 751.097 97.4009  29
   1  -8  -8 814.006 41.7431  28
   1  -8  -8 788.274 44.4497  14
   1   8  -8 722.046 37.9506  15
   1   8  -8 737.526 37.6896  21
   1  -8  -8 793.732 39.4064  19
   1  -8  -8 774.761 39.7525   2
   1  -8  -8 784.957 38.5137  16
  -1  -8   8 741.840 38.0455  31
   1   8  -8 670.921 92.0349  32
   1  -8  -8 842.638 41.9371  31
  -1  -8   8 690.988 89.8469  30
   1   8  -8 835.192 102.373  26
   1   8  -8 899.511 44.4640  27
   1   8  -8 697.246 39.2949  33
  -1   8   8 691.454 33.8880  34
   1  -8  -8 799.108 104.151   3
   1  -8  -7 1636.43 61.2288  28
   1  -8  -7 1596.14 140.474  29
   1   8  -7 1673.16 58.9115  15
   1  -8  -7 1694.42 66.1768  14
   1   8  -7 1660.92 57.8386  21
   1  -8  -7 1543.39 57.8261  19
   1  -8  -7 1620.30 59.6725   2
   1  -8  -7 1655.63 58.2541  16
   1  -8  -7 1567.27 59.6039  31
   1  -8  -7 1588.89 139.716  30
   1   8  -7 1314.62 127.676  32
   1   8  -7 1667.27 62.7836  27
   1   8  -7 1675.39 146.240  26
   1   8  -7 1627.41 60.6034  33
   1  -8  -7 1325.37 134.747   3
  -1  -8   7 1554.84 126.853   3
   1  -8  -6 386.962 72.6967  29
   1  -8  -6 528.848 34.6740  28
   1  -8  -6 561.528 37.8580  14
   1   8  -6 607.777 33.5803  21
   1  -8  -6 578.423 34.2738  19
   1  -8  -6 625.618 35.7611   2
   1  -8  -6 515.182 32.1481  16
   1   8  -6 564.277 36.1633  27
   1   8  -6 534.942 83.2417  26
  -1  -8   6 505.506 73.7140   3
   1  -8  -6 513.682 85.4260   3
   1   8  -6 562.236 35.9055  33
   1  -8  -6 600.854 86.9547  30
   1  -8  -6 549.022 34.3106  31
   1   8  -6 521.380 83.9721  32
   1  -8  -5-1.57908 12.2926  14
   1  -8  -5 1.36335 10.1413  31
   1   8  -5-8.51679 29.3259  32
   1   8  -5 6.82582 9.68382  21
   1  -8  -5 7.80329 10.7644   2
   1  -8  -5 1.23119 11.6530  16
   1   8  -5 11.8276 12.1185  27
   1   8  -5 26.2236 31.7267  26
   1  -8  -5 8.80938 24.7671   3
  -1  -8   5 20.8898 26.5072   3
   1   8  -5-1.42116 11.5342  33
   1  -8  -5-8.52667 30.9481  29
   1  -8  -5 9.96137 11.6645  28
   1  -8  -5 8.34008 23.4477  30
   1  -8  -4 9.42918 12.6275  14
   1  -8  -4 2.75461 11.0672  31
   1   8  -4 17.1899 27.9030  32
   1   8  -4 28.9983 11.0876  21
   1  -8  -4 11.1856 10.7712  16
   1  -8  -4-5.74381 12.3348  28
   1  -8  -4-16.8402 41.0025  30
   1  -8  -4 8.60850 22.0943  29
   1   8  -4 17.6483 28.6470  26
   1   8  -4 2.98681 13.2783  27
  -1  -8   4-7.00855 21.2836   3
   1  -8  -4 8.77021 26.6331   3
   1   8  -4 11.4219 12.2642  33
  -1  -8   3 21.0921 25.5194   3
   1  -8  -3 26.2181 31.7209   3
   1   8  -3 6.57725 8.62904  21
   1   8  -3 28.7449 13.9020  33
   1  -8  -3 13.7572 12.3506  16
   1  -8  -3 18.0310 11.7008  31
   1   8  -3-8.64846 29.7802  32
   1  -8  -3 58.9713 34.8641  30
   1  -8  -3 8.66759 28.1392  29
   1  -8  -3 26.0359 13.0744  28
   1   8  -3 71.0536 38.1436  26
   1   8  -3 66.1018 17.2447  27
   1  -8  -3-4.69108 13.0682  14
   1  -8  -2 622.148 39.7939  14
   1  -8  -2 696.610 37.7278  16
   1  -8  -2 617.938 92.5905   3
  -1  -8   2 645.388 83.8316   3
   1   8  -2 661.871 33.9836  21
   1   8  -2 653.686 39.0947  33
   1   8  -2 724.215 42.1469  27
   1   8  -2 642.055 94.2902  26
   1   8  -2 571.986 91.6640  32
   1  -8  -1 648.750 39.8298  14
   1  -8  -1 511.600 86.0889   3
  -1  -8   1 630.325 84.4082   3
   1   8  -1 625.875 38.5732  33
   1   8  -1 624.946 93.8902  32
   1   8  -1 622.892 32.7854  21
   1   8  -1 518.577 83.8570  26
   1   8  -1 631.908 39.1481  27
   1  -8  -1 658.499 36.8340  16
  -1  -8   0 1920.24 142.568   3
   1  -8   0 1585.31 144.709   3
   1  -8   0 1948.50 155.933  30
   1  -8   0 2041.49 69.3561  31
   1  -8   0 2048.43 73.3689  14
   1   8   0 1922.28 64.9994  34
   1  -8   0 1982.01 69.8747  28
   1  -8   0 1648.63 149.076  29
   1   8   0 1846.94 68.4462  27
   1  -8   0 1921.55 66.0728  23
  -1  -8  -1 544.961 79.9518   3
   1   8   1 576.127 35.0289  34
   1  -8   1 541.500 35.3509  31
   1  -8   1 475.396 36.2863  14
   1  -8   1 504.893 82.7395  29
   1  -8   1 566.303 86.0143  30
   1  -8   1 510.044 35.1709  28
   1  -8   1 529.406 34.8541  23
   1  -8   2 79.3364 20.3320  14
   1  -8   2 80.1515 19.9271  23
   1  -8   2 110.836 20.2925  31
   1   8   2 77.6414 47.5089  32
   1   8   2 136.257 20.0033  34
   1   8   2 111.828 20.9955  33
   1  -8   2 26.0053 35.9027  29
   1  -8   2 111.389 21.1186  28
   1  -8   2 151.463 49.2682  30
   1   8   2 106.471 46.6901  26
   1   8   2 91.5446 20.8644  27
  -1  -8  -2 57.0033 42.5210   3
   1  -8   2 126.930 20.7988  16
  -1  -8  -3 74921.2 1410.84   3
  -1  -8  -3 74850.5 1426.21  20
   1   8   3 77458.0 1176.22  34
   1   8   3 79013.0 1181.00  33
   1  -8   3 78776.3 1182.16  28
   1  -8   3 75854.4 1465.39  29
   1  -8   3 77515.5 1186.83  14
   1  -8   3 76951.9 1176.86  23
   1   8   3 77274.7 1183.09  27
   1   8   3 74655.0 1461.86  26
   1  -8   3 78642.8 1178.57  31
   1  -8   3 78068.9 1457.79  30
   1   8   3 76220.8 1459.95  32
   1  -8   3 77342.1 1172.34  16
  -1  -8  -4 6158.75 270.236   3
  -1  -8  -4 6218.11 278.034  20
   1   8   4 6453.68 147.368  33
   1   8   4 6786.48 146.697  34
   1  -8   4 6618.92 142.821  16
   1  -8   4 6591.91 153.162  14
   1  -8   4 6640.39 147.223  23
   1   8   4 6449.03 295.809  26
   1   8   4 6672.72 150.659  27
   1  -8   4 6433.33 292.370  29
   1  -8   4 6728.71 149.337  28
   1  -8   4 6477.74 145.926  31
   1  -8   4 6627.32 293.761  30
   1   8   4 6223.71 289.108  32
   1  -8   5 68287.8 1024.67  28
   1  -8   5 66641.1 1296.39  29
   1  -8   5 65953.1 1030.66  14
   1   8   5 67870.7 1018.15  15
  -1  -8  -5 64285.7 1251.06   3
  -1  -8  -5 62633.0 1258.95  20
   1  -8   5 66254.8 1026.49  18
   1  -8   5 68178.3 1015.95  16
   1  -8   5 66249.5 1023.61  23
   1   8   5 63480.5 1293.94  26
   1   8   5 66951.6 1026.76  27
   1   8   5 66770.8 1021.38  34
   1   8   5 66507.9 1023.22  33
   1  -8   5 66300.0 1295.04  30
   1  -8   5 67136.1 1021.54  31
   1   8   5 63094.4 1284.70  32
   1  -8   6 18106.6 323.151  28
   1  -8   6 17611.0 522.218  29
   1  -8   6 18494.3 330.052  14
   1   8   6 18417.0 317.581  15
  -1  -8  -6 18486.7 506.840   3
  -1  -8  -6 16946.5 501.592  20
   1  -8   6 18401.2 326.653  18
   1  -8   6 17857.3 314.087  16
   1  -8   6 18531.4 324.142  23
   1   8   6 17811.6 523.790  26
   1   8   6 18582.3 325.572  27
   1   8   6 18768.7 322.854  34
   1   8   6 18464.7 322.391  33
   1  -8   6 18439.4 320.594  31
   1  -8   6 18636.2 523.055  30
   1   8   6 18011.8 521.326  32
   1  -8   7 19899.1 539.555  30
   1  -8   7 19321.4 331.441  28
   1  -8   7 18332.9 526.928  29
   1   8   7 18854.3 325.080  15
   1  -8   7 19291.5 339.651  14
  -1  -8  -7 18104.5 509.675   3
  -1  -8  -7 17984.8 517.257  20
   1  -8   7 18888.5 336.304  18
   1  -8   7 18444.4 321.779  16
   1  -8   7 18493.7 332.666  23
   1   8   7 18135.3 527.234  26
   1   8   7 18818.4 332.004  27
   1   8   7 19147.5 331.965  34
   1   8   7 18883.4 330.332  33
  -1  -8  -7 19888.6 328.626  31
   1  -8   7 19168.6 329.475  31
  -1  -8  -7 19814.2 528.661  30
   1   8   7 18294.1 524.619  32
   1  -8   8 797.498 41.5023  28
   1  -8   8 880.872 103.800  30
   1  -8   8 724.363 95.0219  29
   1   8   8 846.249 40.7393  15
   1  -8   8 799.097 45.2263  14
  -1  -8  -8 650.215 89.2146   3
  -1  -8  -8 584.075 86.2074  20
   1  -8   8 823.397 44.4394  18
   1  -8   8 784.181 38.4623  16
   1  -8   8 774.780 43.1839  23
   1   8   8 793.410 42.4004  27
   1   8   8 599.409 86.7891  26
   1   8   8 770.088 41.6815  34
   1   8   8 782.182 40.8940  33
  -1  -8  -8 813.899 40.2764  31
   1   8   8 667.766 91.5847  32
   1  -8   8 848.961 41.3803  31
  -1  -8  -8 596.763 83.6187  30
   1  -8   9 4589.52 231.739  29
   1  -8   9 4335.11 107.952  28
   1  -8   9 4631.67 229.508  30
   1   8   9 4429.38 104.528  15
   1  -8   9 4449.69 116.896  14
  -1  -8  -9 4122.57 221.027   3
  -1  -8  -9 4141.67 222.964  20
   1  -8   9 4509.13 114.097  18
   1  -8   9 4453.18 103.039  16
   1   8   9 4357.50 107.484  33
   1   8   9 4413.81 111.982  34
   1  -8   9 4335.88 112.390  23
   1   8   9 3775.58 210.452  32
   1  -8   9 4463.88 107.114  31
  -1  -8  -9 4456.43 105.877  31
  -1  -8  -9 4069.81 213.675  30
   1   8   9 3756.51 213.750  26
   1   8   9 4422.21 109.527  27
   1   8  10 1362.49 52.8289  27
  -1   8 -10 1306.57 51.0756  33
   1   8  10 1426.57 53.0092  33
   1   8  10 1463.16 57.4421  34
  -1  -8 -10 1225.97 121.576  20
   1  -8  10 1385.61 56.3959  18
   1  -8  10 1371.81 52.4103  28
   1  -8  10 1476.34 60.8300  14
   1   8  10 1391.35 50.2949  15
  -1  -8 -10 1419.22 51.2488  31
   1  -8  10 1407.80 52.5753  31
   1   8  10 1371.69 47.5315  25
   1  -8  10 1431.14 58.2678  23
   1  -8  10 1420.03 49.7333  16
   1   8  11 386.177 24.9750  25
   1  -8  11 375.823 30.4694  23
   1  -8  11 460.292 27.1011   8
  -1  -8 -11 370.242 25.4246  31
   1  -8  11 418.534 27.2335  31
   1  -8  11 368.077 30.9211  14
   1   8  11 399.254 25.8763  15
  -1   8 -11 399.096 26.8398  33
   1   8  11 391.489 30.1409  34
   1   8  11 357.941 25.6811  33
   1  -8  11 382.403 29.8319  18
   1  -8  11 401.278 27.3843  28
   1   8  11 366.805 26.5749  27
   1  -8  11 368.229 24.2865  16
   1   8  12 25.0313 10.5087  27
   1   8  12 13.8017 9.19736  25
   1  -8  12 7.12917 8.56288   8
   1  -8  12 19.7237 10.1146  28
   1  -8  12 8.52294 11.8732  23
   1   8  12 28.7213 12.2641  34
   1   8  12 21.2681 10.0041  33
  -1   8 -12 20.9939 10.3948  33
   1  -8  12 23.6723 12.9884  18
   1  -8  12 13.5376 13.5974  14
   1   8  12 24.7040 9.74349  15
  -1  -8 -12 41.3343 11.0000  31
   1  -8  12 26.0834 10.0426  31
   1  -8  12 27.0390 9.65905  16
   1  -8  13 216.348 24.2677  14
   1  -8  13 211.898 17.0650   8
   1  -8  13 221.462 22.5889  18
   1   8  13 220.193 23.6270  34
   1  -8  13 205.416 23.2840  23
   1   8  13 224.232 20.1069  25
   1   8  14 500.663 32.5168  34
   1  -8  14 526.074 34.9086  14
   1  -8  14 562.495 33.1213  18
   1  -8  14 505.975 33.2680  23
   1   8  14 506.774 28.3137  25
   1   8  15 410.979 29.2086  34
   1  -8  15 435.220 30.8732  23
   1   8  15 398.483 24.9731  25
   1  -8  15 452.850 31.9372  14
   1  -8  15 425.005 27.8513  18
   1   8  16 38.2961 13.5252  24
   1   8  16 47.0920 11.3855  25
   1  -8  16 56.4165 14.9229  14
   1  -8  16 58.6479 13.3514  18
   1  -8  16 36.6012 13.7594  23
   1  -8  17 2.38716 10.6123  23
   1  -8  17 21.0161 11.7871  14
   1   8  17 3.60060 11.6081  24
   1   8  17 9.66417 8.79180  25
   1  -8  18 354.055 26.3911  14
   1   8  18 327.669 25.3249  24
   1   8  18 326.654 21.4543  25
   1  -8  18 326.293 24.6513  23
   1  -8  19 141.052 17.3930  14
   1   8  19 186.325 18.0768  34
   1   8  19 148.084 17.7509  24
   1   8  19 130.453 14.2038  25
   1  -8  19 167.806 18.5852  23
   1  -8  20 498.876 27.9912  14
   1   8  20 497.802 26.5479  34
   1   8  20 494.210 27.4021  24
   1  -8  20 516.872 28.3650  23
   1   8  20 473.950 23.5977  25
   1  -8  21 6140.54 121.220  14
   1   8  21 5795.16 111.208  25
   1  -8  21 6180.38 120.978  23
   1   8  21 6277.95 120.642  24
   1   8  21 6227.84 118.676  34
   1   8  22 22.4651 9.07646  24
   1   8  22 28.1500 7.92606  25
   1  -8  22 22.7147 9.26096  14
   1  -8  22 29.9575 9.80052  23
   1   8  23 1004.29 30.6078  24
   1  -8  23 956.088 31.1606  23
   1  -8  23 943.278 31.5331  14
   1   8  23 900.984 26.9362  13
   1   8  23 986.536 27.7945  12
   1  -8  24 495.687 19.1319  23
   1  -8  24 459.703 18.4995  14
   1   9 -22 23.9150 5.54891   9
   1   9 -21 917.493 27.2759  21
   1   9 -21 1039.22 29.7192   9
   1   9 -20 459.550 19.9018  21
   1   9 -20 427.527 20.2038   9
  -1   9  19 208.683 14.5567  24
   1   9 -19 202.062 14.8831  21
   1  -9 -19 219.979 17.6836  14
   1   9 -19 202.551 15.3573   9
  -1   9  18 2092.30 54.8435  24
  -1   9  18 2115.96 57.9488  25
   1  -9 -18 2206.81 60.8337  14
   1   9 -18 2018.05 54.2082   9
   1   9 -18 2152.61 54.5275  21
  -1   9  17 430.535 22.8362  34
   1   9 -17 448.414 23.7557  21
   1  -9 -17 456.862 27.2872  14
  -1   9  16 247.825 18.4339  34
   1   9 -16 296.168 20.5320  21
   1  -9 -16 324.512 24.0695  14
  -1   9  15 8823.38 163.652  34
   1   9 -15 9088.43 167.357  21
   1  -9 -15 9421.15 178.624  14
   1   9 -14 5028.03 106.416  21
   1  -9 -14 5112.78 116.698  14
   1   9 -13 7884.78 149.025  21
   1   9 -13 7414.88 139.790  15
   1  -9 -13 7976.65 161.037  14
   1   9 -13 7408.43 138.932  10
  -1   9  13 7412.86 143.586  34
  -1   9  12 1485.17 48.4176  34
  -1   9  12 1510.43 49.9213  33
   1   9 -12 1640.24 51.9047  33
  -1  -9  12 1565.09 49.5864  31
   1  -9 -12 1636.53 51.4144  31
   1  -9 -12 1630.84 60.4874  14
   1   9 -12 1542.18 49.4845  15
   1  -9 -12 1571.13 51.1877  28
  -1  -9  12 1481.22 50.4747  28
   1   9 -12 1656.78 53.4486  21
   1   9 -12 1563.62 51.1322  27
   1  -9 -12 1533.71 48.3887   8
   1  -9 -12 1617.19 49.1873  16
  -1   9  11 5982.33 125.809  33
   1   9 -11 5974.80 127.098  33
  -1  -9  11 5891.13 123.972  31
   1  -9 -11 5895.08 125.681  31
   1  -9 -11 5983.36 137.497  14
   1   9 -11 6068.34 124.720  15
   1  -9 -11 6046.14 127.220  28
   1   9 -11 6091.36 126.490  21
   1   9 -11 6146.31 128.487  27
   1  -9 -11 6129.54 123.880   8
   1  -9 -11 5945.91 122.712  16
   1  -9 -10 1682.11 54.5543   8
   1   9 -10 1616.93 53.8003  21
  -1  -9  10 1601.47 54.1103  31
   1  -9 -10 1557.16 54.7935  31
   1   9 -10 1574.87 53.7553  15
   1  -9 -10 1596.47 61.3976  14
   1  -9 -10 1652.27 53.5092  16
   1  -9 -10 1575.81 51.0392  19
   1   9 -10 1674.56 57.6415  27
  -1   9  10 1633.29 55.7239  33
   1   9 -10 1498.97 54.6534  33
   1  -9 -10 1583.51 55.8325  28
   1   9  -9 366.017 24.9857  21
   1  -9  -9 367.615 25.0688  19
   1  -9  -9 367.302 26.6823  31
  -1  -9   9 390.806 26.8143  31
   1  -9  -9 411.841 31.7285  14
   1   9  -9 388.576 26.8389  15
   1  -9  -9 397.489 26.4872  16
   1   9  -9 388.023 28.0888  27
  -1   9   9 363.826 27.0139  33
   1   9  -9 414.999 28.9820  33
   1  -9  -9 372.990 27.5072  28
   1   9  -8 67.5977 14.9537  33
  -1   9   8 68.7802 14.7430  33
   1   9  -8 48.3366 12.0687  21
   1  -9  -8 40.9751 11.6611  19
  -1  -9   8 61.6062 13.5675  31
   1  -9  -8 68.0096 14.9776  31
   1   9  -8 73.0831 14.1799  15
   1  -9  -8 46.0198 15.2643  14
   1   9  -8 64.4070 15.0357  27
   1  -9  -8 64.2267 14.7380  16
   1  -9  -8 75.3494 15.6744  28
   1   9  -7 18.5967 11.8120  33
  -1   9   7 38.3620 14.5313  33
   1   9  -7 32.8622 10.6762  21
   1  -9  -7 12.1673 10.7753  19
   1  -9  -7 22.5562 12.1855  28
   1   9  -7 14.3913 11.4364  15
   1  -9  -7 9.05800 12.0072  14
   1   9  -7-2.73953 11.7674  27
   1  -9  -7 12.6317 10.3808  16
  -1  -9   7 16.8815 10.5429  31
   1  -9  -7 16.7559 11.6510  31
   1   9  -6 545.027 29.6479  21
   1  -9  -6 513.147 31.1388  19
   1  -9  -6 458.631 31.0881  31
  -1  -9   6 521.883 32.5011  31
   1   9  -6 492.403 31.8225  15
   1  -9  -6 500.220 36.1596  14
   1  -9  -6 497.794 31.0376  16
   1   9  -6 526.326 34.7170  27
   1  -9  -6 488.187 33.1775  28
  -1   9   6 520.417 33.6612  33
   1   9  -6 501.928 33.6612  33
   1   9  -5 5.05718 8.91698  21
   1  -9  -5-1.40153 11.8210  28
   1   9  -5-1.26717 11.2658  15
   1  -9  -5 3.61344 10.0645  19
   1  -9  -5-2.42876 11.0631  16
   1   9  -5-5.80918 11.6683  27
  -1  -9   5 3.83179 10.7729  31
   1  -9  -5-1.35537 10.2011  31
   1  -9  -5-4.62154 14.8987  14
   1   9  -5-1.39861 11.7963  33
   1   9  -4 921.774 45.4340  33
   1  -9  -4 812.943 43.3445  28
   1   9  -4 902.959 43.1444  15
   1  -9  -4 840.013 45.8527  14
   1  -9  -4 840.705 41.0811  19
   1  -9  -4 910.217 42.6754  16
  -1  -9   4 920.563 43.8476  31
   1  -9  -4 912.982 44.8347  31
   1   9  -4 882.043 45.8502  27
   1  -9  -3 205.819 22.0127  16
   1  -9  -3 201.567 24.9684  14
  -1  -9   3 204.659 22.3719  31
   1  -9  -3 215.686 23.4477  31
   1   9  -3 200.646 23.2119  33
   1  -9  -3 234.657 24.8414  28
   1   9  -3 202.500 24.2282  27
  -1  -9   2 712.968 39.2750  31
   1   9  -2 707.401 40.5559  33
   1  -9  -2 721.614 38.0582  16
   1   9  -2 633.961 39.9270  27
   1  -9  -2 730.705 42.9927  14
   1   9  -1 24.9799 13.5835  15
   1  -9  -1 5.04542 11.7643  16
  -1  -9   1 36.1577 14.5029  31
   1   9  -1 14.6122 13.6276  33
   1   9  -1 19.7523 13.5109  27
   1  -9  -1 15.4942 14.0053  14
   1  -9   0 851.444 44.8958  28
   1   9   0 925.906 43.9080  15
   1  -9   0 856.039 46.6895  14
   1  -9   0 914.501 45.6182  31
   1   9   0 767.260 43.4700  27
   1  -9   1 17499.3 310.694  28
   1   9   1 17540.1 304.729  15
   1  -9   1 17301.8 313.214  14
   1  -9   1 16713.9 306.573  31
   1  -9   2 124.132 19.8473  16
   1   9   2 147.465 21.7139  15
   1  -9   2 152.433 23.6664  14
  -1  -9  -2 210.651 23.5968  31
   1  -9   2 134.883 20.9097  31
   1   9   2 138.323 22.4040  33
   1  -9   2 126.106 21.5965  28
   1   9   2 119.974 22.1377  27
   1  -9   3 2847.97 81.6881  16
   1  -9   3 2843.97 88.7050  14
   1   9   3 2909.98 83.5921  15
  -1  -9  -3 3034.95 85.6543  31
   1  -9   3 2972.69 86.7506  31
   1   9   3 2905.68 83.1920  34
   1   9   3 2889.08 86.7407  33
   1  -9   3 2850.77 87.1006  28
   1   9   3 2823.12 87.7624  27
   1  -9   4 13819.8 254.770  28
   1   9   4 13955.2 249.783  15
   1  -9   4 13389.8 258.074  14
   1  -9   4 13700.5 247.113  16
  -1  -9  -4 13323.6 248.928  31
   1  -9   4 13508.2 252.490  31
   1   9   4 13613.9 249.400  34
   1   9   4 13641.8 253.908  33
   1  -9   4 13620.7 249.239  23
   1   9   4 13484.4 254.989  27
   1  -9   5 20424.0 353.104  28
   1   9   5 20533.4 347.758  15
   1  -9   5 20692.1 359.692  14
   1  -9   5 20443.0 345.560  16
  -1  -9  -5 20642.7 349.390  31
   1  -9   5 20648.7 351.530  31
   1   9   5 20115.5 349.972  34
  -1   9  -5 20926.9 352.395  33
   1   9   5 19992.9 351.881  33
   1  -9   5 20187.9 349.165  23
   1   9   5 20466.8 355.025  27
   1  -9   6 219.887 23.6466  28
   1  -9   6 251.145 26.5242  14
   1   9   6 241.416 23.8099  15
   1  -9   6 224.601 22.0913  16
  -1  -9  -6 240.681 23.0103  31
   1  -9   6 214.001 22.8913  31
   1   9   6 223.096 23.6051  34
  -1   9  -6 278.492 26.0274  33
   1   9   6 247.325 24.4810  33
   1  -9   6 257.347 24.7059  23
   1   9   6 237.098 25.3509  27
   1  -9   7 7187.78 153.727  28
   1  -9   7 7483.27 161.241  14
   1   9   7 7356.91 149.734  15
   1  -9   7 7130.86 146.989  16
  -1  -9  -7 7057.46 149.327  31
   1  -9   7 7188.88 151.714  31
  -1   9  -7 7349.18 153.219  33
   1   9   7 7276.94 153.824  34
   1   9   7 7207.44 153.004  33
   1  -9   7 7215.22 153.968  23
   1   9   7 7116.07 154.023  27
   1  -9   8 683.414 36.9770  28
   1  -9   8 614.992 38.8279  14
   1   9   8 704.350 35.6969  15
   1  -9   8 640.093 33.4706  16
  -1  -9  -8 626.292 34.2698  31
   1  -9   8 674.133 35.7048  31
  -1   9  -8 651.471 35.4220  33
   1   9   8 698.665 37.0399  33
   1   9   8 737.656 38.5700  34
   1  -9   8 657.585 37.0909  23
   1   9   8 645.295 36.6889  27
   1  -9   9 2991.31 81.1570  28
   1   9   9 2966.80 77.7471  15
   1  -9   9 2903.90 87.0688  14
  -1  -9  -9 2885.84 78.1317  31
   1  -9   9 2963.53 79.9633  31
   1  -9   9 2951.35 76.2263  16
   1   9   9 2999.44 83.8875  34
  -1   9  -9 3083.35 81.2212  33
   1   9   9 2900.74 80.3554  33
   1  -9   9 2891.41 82.9247  23
   1   9   9 2886.41 81.3849  27
   1  -9  10 188.237 19.9187  28
   1   9  10 252.213 20.3153  15
   1  -9  10 215.050 23.4328  14
   1   9  10 248.442 22.9805  34
  -1   9 -10 242.872 21.1225  33
   1   9  10 207.967 20.0550  33
  -1  -9 -10 245.241 21.0664  31
   1  -9  10 217.782 20.8155  31
   1   9  10 220.326 21.0119  27
   1  -9  10 228.212 19.9263   8
   1  -9  10 257.554 23.8674  23
   1  -9  10 240.954 19.6121  16
   1  -9  11 46.6884 13.9568  14
   1  -9  11 24.6896 10.0967   8
   1  -9  11 40.6686 13.6683  23
   1   9  11 38.4215 11.6935  33
   1   9  11 14.4654 11.0788  34
  -1   9 -11 40.9745 11.5711  33
  -1  -9 -11 40.5577 10.9565  31
   1  -9  11 32.7431 11.4241  31
   1   9  11 35.4482 10.7977  15
   1  -9  11 44.5652 10.2411  16
   1  -9  11 25.9879 11.3302  28
  -1  -9 -11 36.3013 10.8002  28
   1   9  11 20.2557 9.66303  27
   1  -9  12 138.412 18.8734  14
   1   9  12 144.644 18.0104  34
   1  -9  12 111.337 13.2169  16
   1  -9  12 152.793 18.6941  23
   1  -9  12 127.811 13.8137   8
   1  -9  13 966.656 41.9348  23
   1   9  13 995.013 43.3157  24
   1  -9  13 939.851 43.0894  14
   1   9  13 906.065 40.3550  34
   1  -9  14 677.501 34.2768  23
   1   9  14 700.575 35.6478  24
   1   9  14 700.058 34.3174  34
   1  -9  14 708.161 36.3717  14
   1  -9  15 13.9012 11.2487  14
   1   9  15-6.97968 9.36763  34
   1  -9  15 7.90992 9.49481  23
   1   9  16 132.050 15.3983  34
   1  -9  16 137.873 17.0188  14
   1  -9  16 119.901 15.2280  23
   1  -9  17 2101.16 58.0957  23
   1  -9  17 2116.62 59.8067  14
   1   9  17 2115.10 58.4804  34
   1  -9  18 978.404 36.3308  14
   1  -9  18 955.828 35.1280  23
   1   9  18 1003.80 36.5435  24
   1  -9  19 5099.07 101.299  14
   1  -9  19 5028.16 99.3720  23
   1   9  19 5218.20 101.246  24
   1  -9  20 1962.64 48.3989  14
   1  -9  20 1925.84 47.0585  23
   1   9  20 1912.08 47.9126  24
   1  -9  21 13.2538 5.76104  14
   1  -9  21 4.98442 5.35336  23
   1   9  21 12.5417 5.99943  24
  -1  10  18 3.61856 4.94902  25
   1 -10 -17 364.276 18.6772  14
  -1  10  17 369.375 17.5812  25
  -1  10  17 332.988 16.2031  24
   1  10 -16 56.3721 7.35524   9
   1 -10 -16 48.8365 9.39572  14
  -1  10  16 52.5001 9.13133  25
   1  10 -15 9.38039 5.85400   9
   1 -10 -15 4.42139 7.42316  14
  -1  10  15 17.9633 8.00006  25
   1  10 -14 185.949 12.5352   9
   1 -10 -14 180.583 16.5112  14
   1  10 -13 51.6720 7.92078   9
   1 -10 -13 72.8856 12.6871  14
   1  10 -12 39.1438 8.15319  15
   1  10 -12 32.2311 6.89374  10
   1 -10 -11 204.750 16.2720  28
  -1 -10  11 223.569 17.0306  28
   1 -10 -11 257.667 21.2128  14
   1  10 -11 213.231 15.9432  15
  -1  10  11 229.044 17.0839  33
   1 -10 -11 229.855 16.3217   8
  -1  10  11 210.570 17.0836  27
   1  10 -11 224.605 16.0323  10
  -1 -10  11 237.864 16.9647  31
   1 -10 -11 237.410 17.1265  31
   1 -10 -11 247.649 16.6164  16
  -1 -10  11 237.155 15.8951  16
  -1  10  10 502.646 26.2956  33
   1  10 -10 532.886 27.1975  33
   1  10 -10 545.825 26.0320  10
   1 -10 -10 506.577 25.1324  16
   1  10 -10 512.409 25.7730  15
   1 -10 -10 513.810 29.8946  14
   1 -10 -10 500.634 26.4186  28
  -1 -10  10 493.643 26.3487  28
   1  10 -10 532.160 27.4090  27
  -1 -10  10 508.042 25.6926  31
   1 -10 -10 538.249 26.9948  31
   1 -10 -10 484.948 24.7709   8
  -1 -10   9 334.265 22.1476  31
   1 -10  -9 368.596 23.7242  31
   1  10  -9 377.835 23.3948  15
   1 -10  -9 349.276 25.9661  14
   1 -10  -9 407.013 23.5732  16
   1 -10  -9 350.143 23.3644  28
  -1 -10   9 353.392 23.5197  28
   1  10  -9 376.483 24.4112  27
   1 -10  -9 359.478 22.5111   8
  -1  10   9 342.757 23.1436  33
   1  10  -9 370.127 24.0887  33
  -1 -10   8 1238.73 44.7106  31
   1 -10  -8 1255.74 45.9101  31
   1  10  -8 1231.25 44.1394  15
   1 -10  -8 1281.96 49.8475  14
   1 -10  -8 1220.52 45.6971  28
  -1 -10   8 1239.47 45.8247  28
   1 -10  -8 1273.96 43.8686  16
   1  10  -8 1253.37 46.7506  27
  -1  10   8 1287.16 46.2582  33
   1  10  -8 1250.87 46.0601  33
   1 -10  -8 1194.51 43.0481   8
   1  10  -7 34.3441 11.6892  33
  -1  10   7 25.9122 11.7798  33
  -1 -10   7 7.88964 10.0642  31
   1 -10  -7 17.8463 10.6446  31
   1  10  -7 9.74334 9.62357  15
   1 -10  -7 20.3010 9.61342  19
   1  10  -7 10.9710 10.3870  27
   1 -10  -7 21.7151 11.1071   8
   1 -10  -7 13.2165 12.6418  14
   1 -10  -7 22.5431 11.9485  28
   1 -10  -7 21.3785 10.0680  16
  -1 -10   6 179.490 18.6047  31
   1 -10  -6 191.026 19.7453  31
   1  10  -6 180.186 19.0646  15
   1 -10  -6 177.745 21.4669  14
   1 -10  -6 198.417 18.8637  16
  -1  10   6 150.534 18.6380  33
   1  10  -6 211.083 20.5790  33
   1 -10  -6 186.362 17.2758  19
   1 -10  -6 189.969 20.2435  28
   1  10  -6 215.926 21.2921  27
  -1 -10   5 824.766 38.3485  31
   1 -10  -5 845.534 39.7247  31
   1  10  -5 847.926 38.6938  15
   1 -10  -5 890.676 43.2376  14
   1 -10  -5 903.467 38.9127  16
  -1  10   5 892.301 40.6791  33
   1  10  -5 871.270 40.5798  33
   1 -10  -5 795.355 34.5385  19
   1 -10  -5 836.670 40.1561  28
   1  10  -5 926.161 42.3517  27
  -1 -10   4 3994.50 96.9737  31
   1 -10  -4 4012.57 99.2094  31
   1  10  -4 3925.82 96.1995  15
   1 -10  -4 4011.85 102.373  14
   1 -10  -4 4168.94 96.9880  16
   1 -10  -4 3961.12 92.0159  19
  -1  10   4 4033.98 99.0184  33
   1  10  -4 4040.97 100.647  33
   1 -10  -4 4011.33 100.480  28
   1  10  -4 3863.19 99.8678  27
   1 -10  -3 159.036 20.4026  31
  -1 -10   3 110.770 16.9761  31
   1  10  -3 116.013 17.9109  33
  -1  10   3 147.795 19.5874  33
   1  10  -3 147.181 20.1142  27
   1 -10  -3 138.339 17.0397  19
   1 -10  -3 147.942 20.7299  14
   1 -10  -3 145.988 19.8730  28
   1 -10  -3 120.170 17.4130  16
  -1 -10   2 3810.02 95.1464  31
   1  10  -2 3710.14 97.3485  33
   1 -10  -2 3914.48 92.2029  19
   1 -10  -2 3674.90 98.4941  14
   1  10  -2 3778.50 98.4207  27
   1 -10  -2 3724.16 92.6727  16
  -1 -10   1 2160.91 66.5578  31
   1  10  -1 1986.31 66.4671  33
   1  10  -1 2024.47 67.8687  27
   1 -10  -1 2067.96 62.8585  19
   1  10  -1 2037.42 64.0609  15
   1 -10  -1 2040.17 68.7002  14
   1 -10  -1 2149.75 64.6254  16
   1  10   0 105.152 16.4026  15
   1 -10   0 140.437 19.6982  31
  -1  10   0 109.721 17.5053  33
   1 -10   0 128.161 19.9872  14
   1 -10   0 123.484 18.0294  28
  -1  10  -1 762.106 39.0231  33
   1 -10   1 784.707 39.5523  31
   1  10   1 781.757 37.8619  15
   1 -10   1 733.858 40.2394  14
   1 -10   1 791.656 40.1244  28
   1 -10   2 4318.33 101.585  16
   1  10   2 4486.94 104.279  15
   1 -10   2 4321.27 108.432  14
  -1 -10  -2 4495.33 105.060  31
   1 -10   2 4397.86 106.556  31
  -1  10  -2 4402.67 106.299  33
   1  10   2 4276.64 106.101  33
   1  10   2 4324.28 107.635  27
   1 -10   2 4394.51 107.372  28
   1 -10   3 681.796 34.4089  16
   1  10   3 676.916 34.8739  15
   1 -10   3 618.185 36.9510  14
  -1 -10  -3 667.471 34.6203  31
   1 -10   3 668.169 36.3622  31
  -1  10  -3 646.534 35.3464  33
   1  10   3 615.187 35.1513  33
   1  10   3 575.589 34.5410  27
   1 -10   3 644.524 35.7924  28
   1 -10   4 4508.56 102.313  16
   1  10   4 4609.33 104.288  15
   1 -10   4 4343.09 108.668  14
  -1 -10  -4 4441.56 104.104  31
   1 -10   4 4443.21 106.035  31
  -1  10  -4 4596.15 107.012  33
   1  10   4 4424.41 106.255  33
   1  10   4 4488.48 108.036  27
   1 -10   4 4387.51 106.245  28
   1 -10   5 122.507 16.9823  28
   1  10   5 148.514 18.1764  15
  -1 -10  -5 132.633 16.9741  31
   1 -10   5 114.429 17.1897  31
   1 -10   5 159.630 18.1424  16
   1  10   5 136.295 18.3372  33
  -1  10  -5 140.714 18.3839  33
   1 -10   5 139.076 19.7171  14
   1  10   5 107.707 17.4867  27
   1 -10   6 2481.37 71.1472  28
   1  10   6 2431.09 67.5956  15
   1 -10   6 2527.10 74.4207  14
  -1 -10  -6 2400.02 68.0676  31
   1 -10   6 2611.33 71.6943  31
   1 -10   6 2509.04 67.2525  16
  -1  10  -6 2487.68 69.9341  33
   1  10   6 2475.74 70.7236  33
   1 -10   6 2448.63 67.1010   8
   1  10   6 2430.45 70.9481  27
  -1 -10  -7 36.8573 11.8436  28
   1 -10   7 61.0972 13.5944  28
   1  10   7 31.5829 10.8315  15
  -1 -10  -7 39.5339 11.1933  31
   1 -10   7 60.3663 13.2124  31
   1 -10   7 51.8523 11.9196  16
   1  10   7 46.1867 13.0025  33
  -1  10  -7 23.7199 11.4739  33
   1 -10   7 66.8420 13.4448   8
   1 -10   7 26.8023 12.7746  14
   1  10   7 55.6736 13.3505  27
  -1 -10  -8 1339.87 45.3394  31
   1 -10   8 1285.54 45.7287  31
   1  10   8 1384.28 45.2231  15
   1 -10   8 1406.46 51.4261  14
   1 -10   8 1387.09 44.5168  16
  -1 -10  -8 1304.41 46.0600  28
   1 -10   8 1394.84 47.5259  28
   1 -10   8 1349.73 44.2131   8
   1  10   8 1379.03 47.5079  27
   1  10   8 1315.54 46.2760  33
  -1  10  -8 1404.26 47.1171  33
   1  10   9 606.895 30.1656  34
  -1  10  -9 600.695 28.8038  33
   1  10   9 518.878 27.4844  33
   1 -10   9 552.911 28.2689  28
  -1 -10  -9 587.061 28.4873  28
   1 -10   9 569.811 31.5447  14
   1  10   9 595.040 27.1396  15
   1  10   9 573.132 27.0005  10
  -1 -10  -9 562.319 27.2182  31
   1 -10   9 528.993 27.6026  31
   1 -10   9 591.706 27.1217   8
   1 -10   9 598.543 26.8498  16
   1  10   9 545.805 28.2058  27
   1  10  10 501.135 25.4183  27
   1  10  10 527.193 28.5880  24
   1  10  10 521.480 25.4207  33
  -1  10 -10 526.480 25.7014  33
   1  10  10 510.731 27.5494  34
   1  10  10 506.149 23.6670  10
   1 -10  10 520.822 23.7175   8
   1 -10  10 508.164 25.5368  28
  -1 -10 -10 495.430 24.5512  28
   1  10  10 543.794 24.1068  15
   1 -10  10 534.878 30.2401  14
   1 -10  10 512.216 23.5182  16
  -1 -10 -10 583.103 24.6463  16
  -1 -10 -10 512.764 24.5549  31
   1 -10  10 520.723 25.2689  31
   1 -10  11 1.52165 3.30381  16
  -1 -10 -11 58.2394 8.75814  16
   1  10  11 59.8262 12.0424  24
   1 -10  11 14.9976 5.51096   8
   1 -10  11 64.2497 11.4494  23
   1  10  11 55.2109 11.2053  34
   1 -10  11 58.7440 12.5568  14
   1 -10  12-5.13632 8.03395  23
   1  10  12 1.62836 7.87417  34
   1 -10  12 2.69055 9.32139  14
   1  10  12 8.44459 8.83022  24
   1  10  13 211.624 17.2094  34
   1  10  13 231.916 13.9782  11
   1 -10  13 238.992 18.8584  14
   1 -10  13 238.739 17.2452  23
   1  10  13 246.584 18.3343  24
   1  10  14 63.3497 10.8848  24
   1 -10  14 80.6292 10.7050  23
   1 -10  14 69.9916 11.3842  14
   1  10  15-1.93250 7.35646  24
   1 -10  15 1.07198 5.80373  23
   1 -10  15 3.28889 7.43565  14
   1 -10  16 109.784 11.6420  14
   1  10  16 103.155 11.3411  24
   1 -10  17 59.2536 8.34821  14
   1 -11 -12 537.931 20.9073  14
   1 -11 -11 81.6270 9.89951  14
   1 -11 -10 1631.80 44.2218  14
   1 -11  -9 837.532 25.7147   8
   1  11  -9 839.844 26.1612  10
   1 -11  -9 851.062 25.9015  16
  -1 -11   9 827.706 25.2490  16
   1 -11  -9 924.066 32.0191  14
   1  11  -9 840.389 26.4394  15
  -1  11   9 823.833 25.4406  15
   1 -11  -8 164.698 12.3049   8
   1  11  -8 170.666 12.6968  10
  -1 -11   8 154.536 12.2921  16
   1 -11  -8 165.789 12.6091  16
   1 -11  -8 153.897 14.4416  14
   1  11  -8 168.509 13.0116  15
   1 -11  -7 420.757 20.4277   8
   1  11  -7 431.666 20.8247  10
   1 -11  -7 433.918 23.2397  14
   1  11  -7 418.781 20.6049  15
   1 -11  -7 447.027 20.7514  16
  -1 -11   7 419.148 19.9241  16
   1  11  -6 532.318 24.1095  10
   1 -11  -6 550.189 24.0679   8
   1 -11  -6 491.021 23.1369  16
  -1 -11   6 512.630 23.2262  16
   1 -11  -6 493.726 25.6174  14
   1  11  -6 517.442 24.1679  15
   1  11  -5 77.4640 12.0384  33
  -1  11   5 68.4204 11.8482  33
   1 -11  -5 62.2600 10.8893  31
  -1 -11   5 65.2808 10.8299  31
   1  11  -5 72.5116 11.4400  15
   1  11  -5 77.6939 11.7195  10
   1 -11  -5 66.9411 11.4521  16
   1 -11  -5 68.3686 12.5307  14
   1 -11  -5 77.5233 11.7005   8
  -1 -11   5 66.0765 11.2018  28
   1 -11  -5 75.0527 12.0156  28
   1  11  -5 83.6336 12.8478  27
  -1  11   5 72.0212 12.1242  27
  -1 -11   4 1282.90 41.8515  31
   1 -11  -4 1292.29 42.7603  31
   1  11  -4 1265.17 41.2305  15
   1 -11  -4 1303.62 43.5561  14
   1 -11  -4 1269.95 40.5875  16
   1 -11  -4 1257.33 42.6559  28
  -1 -11   4 1306.00 42.9808  28
   1 -11  -4 1263.49 40.5309   8
  -1  11   4 1304.41 43.7765  27
   1  11  -4 1188.75 42.2694  27
   1  11  -4 1250.12 42.4448  33
  -1  11   4 1282.74 42.5173  33
  -1 -11   3 10196.0 178.979  31
   1 -11  -3 10138.4 180.268  31
   1 -11  -3 9993.49 180.167  14
   1  11  -3 9782.33 176.810  15
   1 -11  -3 10301.7 177.140  16
   1 -11  -3 10162.3 176.931   8
   1  11  -3 10136.2 181.349  27
   1 -11  -3 9907.86 180.302  28
  -1 -11   3 10275.7 180.766  28
   1  11  -3 9924.82 180.125  33
  -1  11   3 9899.07 179.331  33
   1  11  -2 5.17787 9.24099  33
  -1 -11   2 37.3362 10.9456  31
   1 -11  -2 17.1586 8.12077  19
   1  11  -2 18.5178 10.5686  27
   1 -11  -2 13.6286 9.56147   8
   1 -11  -2 7.51510 9.87453  16
   1 -11  -2 8.62669 9.95289  14
   1 -11  -2 8.70873 10.0475  28
  -1 -11   2 15.3639 10.1831  28
   1 -11  -1 568.658 27.1230   8
  -1 -11   1 598.913 29.3852  28
   1 -11  -1 579.252 29.0082  14
   1  11  -1 543.662 27.5737  15
   1 -11  -1 589.355 27.5500  16
   1 -11  -1 516.037 23.0119  19
   1  11  -1 540.051 28.3350  33
  -1 -11   1 648.590 29.4413  31
   1  11  -1 539.681 28.7374  27
   1  11   0 7011.79 131.095  15
   1 -11   0 6927.33 133.133  14
   1 -11   0 6388.56 121.959  19
  -1  11   0 6783.87 132.325  33
   1 -11   0 6856.13 132.819  31
   1 -11   0 6810.28 133.092  28
   1 -11   1 282.091 21.2334  14
   1  11   1 333.620 21.5821  15
   1 -11   1 296.958 18.8612  19
  -1  11  -1 340.238 22.5928  33
   1 -11   1 333.776 22.0607  31
   1 -11   1 297.879 21.0556  28
   1 -11   2 840.971 32.4610   8
   1 -11   2 814.921 30.6710  19
   1 -11   2 855.183 34.9805  28
  -1 -11  -2 860.580 34.7913  28
   1  11   2 885.688 33.8098  15
   1 -11   2 889.142 35.6974  14
   1 -11   2 850.343 32.7870  16
  -1  11  -2 870.326 34.8065  33
   1  11   2 813.349 34.2423  33
   1  11   2 906.634 36.2563  27
  -1 -11  -2 800.038 33.0915  31
   1 -11   2 853.616 34.5592  31
   1 -11   3 1294.14 36.3109   8
  -1  11  -3 1198.77 37.2507  33
   1  11   3 1291.48 38.9152  33
   1 -11   3 1214.29 34.5199  19
   1 -11   3 1277.82 36.1052  16
  -1  11  -3 1372.08 40.7189  27
   1  11   3 1225.81 38.4660  27
   1  11   3 1308.87 37.4503  15
   1 -11   3 1255.50 39.0707  14
  -1 -11  -3 1311.95 38.9429  28
   1 -11   3 1327.41 39.6927  28
  -1 -11  -3 1246.22 36.9908  31
   1 -11   3 1286.78 38.6546  31
  -1  11  -4 80.1121 13.0139  27
   1  11   4 62.7356 11.6845  27
   1  11   4 116.370 11.1293  24
   1 -11   4 80.0462 11.6487   8
   1 -11   4 64.1122 11.3957  28
  -1 -11  -4 65.9885 11.1898  28
  -1 -11  -4 66.2495 11.0662  31
   1 -11   4 76.1745 11.7635  31
   1 -11   4 63.5833 12.1007  14
   1 -11   4 77.7211 11.3066  19
   1 -11   4 68.3873 11.2278  16
   1  11   4 86.7598 12.1716  33
  -1  11  -4 72.0427 11.7506  33
   1  11   4 65.2727 11.0627  10
   1  11   4 58.1671 10.6929  15
   1 -11   5 103.326 12.1512  19
   1 -11   5 117.281 12.5003   8
   1 -11   5 107.670 13.8088  14
   1  11   5 116.353 13.1335  15
  -1 -11  -5 121.913 12.5943  16
   1 -11   5 115.525 12.5696  16
   1  11   5 110.588 11.1494  24
   1  11   5 127.560 12.7011  10
   1 -11   6 13.5102 7.68015  19
   1  11   6 22.2196 7.91868  10
   1  11   6 23.6471 7.89006  15
   1  11   6 24.6270 7.35877  24
  -1 -11  -6 30.0434 8.38849  16
   1 -11   6 21.7638 7.53036  16
   1 -11   6 23.1263 7.42577   8
   1 -11   6 15.0110 8.66316  14
   1  11   7 91.4629 10.4857  15
   1 -11   7 81.5807 11.6911  14
   1 -11   7 85.2508 9.94930  16
  -1 -11  -7 81.6397 9.88907  16
   1 -11   7 93.5863 10.5520   8
   1  11   7 78.3490 9.54165  10
   1  11   7 75.5956 9.49560  24
   1  11   8 113.196 10.9798  24
  -1 -11  -8 106.776 9.78945  16
   1 -11   8 108.214 9.69243  16
   1 -11   8 111.830 9.67230   8
   1  11   8 130.719 10.5942  10
   1  11   8 102.029 9.80456  15
  -1  11  -8 122.864 10.5576  15
   1 -11   8 108.563 12.5890  14
   1 -11   9 755.553 27.5579  14
   1  11   9 689.860 24.6495  24
   1  11  10 1891.49 42.3121  11
   1  11  10 1944.11 45.4726  24
   1  11  11 2591.25 53.7112  24
   1 -11  11 2568.79 55.7656  14
   2   0 -31-2.17723 5.12141  22
   2   0 -30 88.0191 10.4263  22
   2   0 -30 79.1122 11.6821   2
   2   0 -29-0.88029 7.62816   2
   2   0 -29 7.51396 7.31796  22
   2   0 -29-1.10424 6.04520  17
   2   0 -28 986.376 40.4801   2
   2   0 -28 973.202 35.1046  17
   2   0 -28 993.277 38.5149  22
   2   0 -27 19.3747 10.6278   2
   2   0 -27 11.1125 9.49189  22
   2   0 -27 0.88289 8.23354  17
   2   0 -27 10.8876 10.6778  19
   2   0 -26 9444.67 188.027   2
   2   0 -26 9512.28 184.123  22
   2   0 -26 9655.86 181.298  17
   2   0 -26 10145.5 189.599  19
   2   0 -25 10.1699 12.1212  19
   2   0 -25-5.29418 10.9559   2
   2   0 -25 28.1585 12.0594  17
   2   0 -25 17.8851 11.2865  22
   2   0 -24 362.737 27.2436  17
   2   0 -24 376.102 28.1533  22
   2   0 -24 379.623 29.7107  19
   2   0 -23 4.08365 12.9785  19
   2   0 -23 24.0485 13.5508  17
   2   0 -23 2.57654 12.1038  22
   2   0 -22 17619.6 510.679   1
   2   0 -22 17519.1 311.472  22
   2   0 -22 17820.7 311.575  17
   2   0 -22 18206.1 315.714  19
   2   0 -21 6.81976 10.9596  19
   2   0 -21 7.96850 31.6830   1
   2   0 -21 43.9689 13.1936  22
   2   0 -21-3.92808 11.1464  17
   2   0 -20 2773.56 81.5850  19
   2   0 -20 2372.30 144.297   4
   2   0 -20 2501.74 171.247   1
   2   0 -20 2770.61 79.6964  22
   2   0 -20 2610.21 78.8136  17
   2   0 -19 5.69692 17.3001   4
   2   0 -19 5.35349 10.3051   2
   2   0 -19-7.45898 25.6836   1
   2   0 -19 7.81168 10.5668  19
   2   0 -19 25.5543 12.2700  17
   2   0 -19-3.71038 10.0381  22
   2   0 -18 3601.88 95.3992   2
   2   0 -18 3600.31 196.855   1
   2   0 -18 3698.34 95.7689  17
   2   0 -18 3688.59 93.7413  22
   2   0 -18 3499.60 174.848   4
   2   0 -17-5.41925 16.4567   4
   2   0 -17-6.08234 10.7247   2
   2   0 -17-20.0162 22.9740   1
   2   0 -17 2.39418 9.41962  17
   2   0 -17 0.83562 7.11299   9
   2   0 -17-3.40737 8.74505  22
   2   0 -16 5727.64 217.699   4
   2   0 -16 5970.36 127.577   2
   2   0 -16 5681.34 235.441   1
   2   0 -16 5644.86 125.045  17
   2   0 -16 5874.73 124.473  22
   2   0 -16 5400.31 113.440   9
   2   0 -15 6.49969 6.72449   9
   2   0 -15-5.01485 17.2676   4
   2   0 -15-2.13449 8.39784  19
   2   0 -15 6.11985 8.68210  22
   2   0 -15-4.33933 9.48268   2
   2   0 -15-5.79125 19.9410   1
   2   0 -15 3.27566 9.62627  17
   2   0 -14 2516.56 70.2036  19
   2   0 -14 2597.78 64.7697   9
   2   0 -14 2448.47 140.171   1
   2   0 -14 2624.45 72.5243  17
   2   0 -14 2566.20 135.855   4
   2   0 -14 2632.89 71.8277   2
   2   0 -14 2657.77 70.1477  22
   2   0 -13 9.77139 17.7337   1
   2   0 -13-3.77941 7.67010   2
   2   0 -13 4.89843 9.13654  17
   2   0 -13 4.57677 17.4232   4
   2   0 -13 6.59280 10.7026   5
   2   0 -13 6.31214 8.01860  22
   2   0 -12 32683.0 642.178   1
   2   0 -12 32342.9 598.559   6
   2   0 -12 31616.8 598.168   5
   2   0 -12 31987.6 634.062   4
   2   0 -12 32324.4 501.250   2
   2   0 -12 31831.2 501.267  19
   2   0 -11 177.158 35.8094   1
   2   0 -11 11.3810 9.70055   2
   2   0 -11 189.687 14.6193  27
   2   0 -11 154.999 30.8922   5
   2   0 -11 4.17059 17.2867   4
   2   0 -11 307.020 40.2548   6
   2   0 -10 126220. 1996.50   4
   2   0 -10 129111. 1989.93  26
   2   0 -10 127301. 1845.47  27
   2   0 -10 123873. 1850.11   2
   2   0 -10 126641. 1978.01   1
   2   0 -10 126407. 1970.19   6
   2   0 -10 127814. 1974.43   5
   2   0 -10 126957. 1846.03  33
   2   0  -9 6.52415 7.67336  33
   2   0  -9-4.02459 20.6582  29
   2   0  -9 6.88168 18.5239   6
   2   0  -9-1.34488 8.16823  28
   2   0  -9 3.79306 18.9768  26
   2   0  -9-2.57977 8.66455  27
   2   0  -9 0.67789 8.01084  31
   2   0  -9 51.5414 20.9154   1
   2   0  -9 19.3820 8.48315   2
   2   0  -9 3.85689 15.9612   4
   2   0  -9 3.53063 17.6638   5
   2   0  -8 19859.3 314.937  33
   2   0  -8 20065.0 315.967  28
   2   0  -8 19384.9 434.941  29
   2   0  -8 19264.6 417.614   5
   2   0  -8 20593.3 421.956   6
   2   0  -8 20143.4 432.626  26
   2   0  -8 19834.1 314.345  27
   2   0  -8 19709.0 315.966  31
   2   0  -8 19658.9 313.393   2
   2   0  -8 20167.1 399.123   1
   2   0  -8 20677.9 431.098   4
   2   0  -7 38.3890 8.51954  33
   2   0  -7 3.99911 17.1767  29
   2   0  -7 24.1853 15.3612   6
   2   0  -7 60.9176 23.1253  26
   2   0  -7 10.6938 7.07810  28
   2   0  -7 70.9300 10.0704  27
   2   0  -7 34.3368 8.74726  31
   2   0  -7 0.57900 5.83817   2
   2   0  -7-2.44422 11.9056   1
   2   0  -7 7.02902 13.3817   5
   2   0  -6 1345.92 40.3040  33
   2   0  -6 1470.52 92.3223  29
   2   0  -6 1299.26 39.8358  28
   2   0  -6 1454.95 86.2239   6
   2   0  -6 1404.96 85.3540   5
   2   0  -6 1345.03 39.8689  27
   2   0  -6 1336.35 86.4967  26
   2   0  -6 1314.80 40.1691  31
   2   0  -6 1282.95 36.2044   2
   2   0  -6 1356.32 65.0005   1
   2   0  -6 1352.93 84.3667   4
   2   0  -5 1.94526 6.27104  33
   2   0  -5 3.96431 15.7620  29
   2   0  -5 3.46170 15.8929   6
   2   0  -5-3.78674 19.4372  26
   2   0  -5 0.64234 6.63530  27
   2   0  -5-2.65125 6.80439  28
   2   0  -5 2.00078 6.58489  31
   2   0  -5-1.63664 7.96973   1
   2   0  -5 48.2723 17.6986   4
   2   0  -5-3.48403 12.6455   5
   2   0  -4 11167.6 186.401  33
   2   0  -4 11506.9 294.679  29
   2   0  -4 10792.7 186.607  28
   2   0  -4 10855.1 185.584  27
   2   0  -4 11023.0 286.831  26
   2   0  -4 10942.1 186.963  31
   2   0  -4 11410.3 281.259   6
   2   0  -4 11125.2 277.794   5
   2   0  -4 10819.3 273.348   4
   2   0  -4 10807.4 205.509   1
   2   0  -3-3.26343 12.4230   4
   2   0  -3-6.94817 13.2249   6
   2   0  -3 2.64997 6.27044  31
   2   0  -3 3.75139 14.2805  26
   2   0  -3 1.28319 6.24869  27
   2   0  -3 11.8715 6.85492  28
   2   0  -3 2.58526 6.33824  33
   2   0  -2 24965.9 392.456  33
   2   0  -2 26005.0 503.532   6
   2   0  -2 25669.4 493.819   4
   2   0  -2 25773.1 512.047  26
   2   0  -2 25286.5 392.062  27
   2   0  -1 3.21639 13.3107   4
   2   0  -1 6.86358 11.1411   5
   2   0  -1 3.46198 13.7650   6
   2   0  -1 5.79021 6.60510  33
   2   0  -1 11.8214 15.0004  29
   2   0  -1 3.96240 6.78005  31
   2   0  -1 3.75869 14.3085  26
   2   0  -1 9.57853 6.59679  27
   2   0  -1 2.63015 6.08505  28
   2   0   0 9941.34 269.768  29
   2   0   0 9372.75 165.115  28
   2   0   0 8955.80 247.160   5
   2   0   0 9621.72 165.770  31
   2   0   0 10092.4 251.528   4
   2   0   1-3.26987 12.4475   4
   2   0   1 3.43567 10.4332   5
   2   0   1 2.57593 6.44386  33
   2   0   1 19.7611 17.5688  29
   2   0   1 9.27136 7.13048  31
   2   0   1 3.29730 6.37798  28
   2   0   1-0.63910 6.31033  27
   2   0   2 177.431 14.4422  31
   2   0   2 146.254 29.4646   6
   2   0   2 185.995 32.2030   5
   2   0   2 175.589 14.1962  33
  -2   0  -2 157.259 23.5748  20
   2   0   2 170.555 33.2261  29
   2   0   2 154.860 13.7064  28
   2   0   2 164.848 31.9776  26
   2   0   2 151.847 13.1952  27
   2   0   3 4.67300 7.22846  31
   2   0   3-6.91069 16.3519   6
   2   0   3-3.46154 17.7680   5
   2   0   3-0.64388 6.81351  33
  -2   0  -3-4.50832 9.32846  20
   2   0   3 7.92924 17.0262  29
   2   0   3-15.0379 17.2599  26
   2   0   3-2.54995 6.74581  27
   2   0   3 9.27878 6.40981  28
   2   0   4 10343.4 177.752  27
   2   0   4 10686.8 279.125  26
   2   0   4 10139.9 266.296   5
   2   0   4 10478.7 269.229   6
   2   0   4 10160.3 177.313  33
  -2   0  -4 10099.2 235.986  20
   2   0   4 11169.1 288.579  29
   2   0   4 10514.7 178.804  28
   2   0   4 10522.3 178.855  31
   2   0   5 4.04244 6.82965  31
   2   0   5-3.44684 14.8027   6
   2   0   5 3.48267 15.9892   5
   2   0   5 0.64422 7.24484  33
  -2   0  -5 5.24268 10.8480  20
   2   0   5 4.00124 17.7867  29
   2   0   5 3.76838 16.7515  26
   2   0   5 5.74083 6.98411  27
   2   0   5-2.00572 7.27995  28
   2   0   6 639.563 26.7518  27
   2   0   6 593.949 59.7089  26
   2   0   6 571.499 55.5582   6
   2   0   6 650.268 60.2184   5
   2   0   6 636.940 26.5261  33
  -2   0  -6 618.790 50.9849  20
   2   0   6 647.513 63.7857  29
   2   0   6 659.230 27.5093  28
   2   0   6 639.770 27.1045  31
   2   0   7 17.6279 10.0004  31
  -2   0  -7 3.15482 19.5020  20
   2   0   7 24.4962 11.0034  33
   2   0   7 10.2984 19.7025   6
   2   0   7 24.4492 24.0550   5
   2   0   7 44.3446 29.6289  29
   2   0   7 22.6049 26.6578  26
   2   0   7 17.8203 10.4633  27
   2   0   7 33.6682 11.0158  28
   2   0   8 173345. 2620.28  26
   2   0   8 168982. 2475.99  27
  -2   0  -8 171293. 2607.06  20
   2   0   8 173200. 2605.20   6
   2   0   8 173796. 2608.18   5
   2   0   8 169951. 2476.79  33
   2   0   9 13.6307 22.4685   5
   2   0   9-13.4791 28.1578   6
  -2   0  -9 30.3310 25.7448  20
   2   0   9-3.70942 26.9274  26
   2   0   9 12.4676 10.8517  27
   2   0  10 38978.5 599.549  24
   2   0  10 37194.0 691.306   5
   2   0  10 39221.0 696.949   6
   2   0  10 38670.2 592.872   7
  -2   0 -10 37607.0 721.923  20
   2   0  11-3.27356 18.7880   5
   2   0  11 14.9903 11.8486   7
   2   0  11 14.4534 12.9106  13
  -2   0 -11 22.7819 23.9665  20
   2   0  11 18.1953 13.2516  12
   2   0  11 6.94285 13.3662  11
   2   0  11 39.3485 13.4932  25
   2   0  12 91153.1 1382.17  18
   2   0  12 90875.5 1376.27   7
   2   0  12 93840.2 1375.30  11
   2   0  12 93678.4 1377.21  13
   2   0  12 93155.8 1377.22  12
  -2   0 -12 93188.8 1551.69  20
   2   0  12 93911.5 1381.30  25
   2   0  13 28.2743 13.2708  25
   2   0  13 19.3532 13.0037  18
   2   0  13 24.3474 12.5003  13
  -2   0 -13 43.2092 29.0783  20
   2   0  13 19.6166 12.4373  12
   2   0  13 3.65585 10.5458  11
   2   0  14 11407.4 213.717  24
   2   0  14 11140.7 210.167  25
   2   0  14 11665.7 213.382  18
   2   0  14 11095.1 204.297  13
   2   0  14 11089.5 204.607  12
  -2   0 -14 11616.2 343.222  20
   2   0  14 11271.2 201.958  11
   2   0  15 19.0916 11.4096  24
   2   0  15 14.5846 10.8055  25
   2   0  15 2.49509 10.8106  18
   2   0  15 2.06568 9.18261  13
  -2   0 -15-6.20634 20.1481  20
   2   0  15-3.76449 8.97283  11
   2   0  15-4.15405 8.99927  12
   2   0  16 1701.33 62.0133  24
   2   0  16 1704.37 60.9514  25
   2   0  16 1718.73 61.4365  18
   2   0  16 1721.04 56.2144  12
   2   0  16 1705.27 55.9847  13
  -2   0 -16 1620.22 125.702  20
   2   0  16 1701.35 53.7021  11
   2   0  17 2.74276 10.3215  24
   2   0  17-1.32757 11.5040  25
   2   0  17 4.00436 9.92864  18
   2   0  17-2.12475 9.52351  13
  -2   0 -17-6.93477 23.8785  20
   2   0  17-2.13126 9.07072  12
  -2   0 -18 946.568 102.780  20
   2   0  18 955.876 46.3744  18
   2   0  18 922.997 40.3383  13
   2   0  18 911.699 40.1363  12
   2   0  19-4.12160 11.9052  18
   2   0  19 1.03826 9.07559  13
  -2   0 -19 7.45109 22.6268  20
   2   0  19-1.03879 9.53827  12
  -2   0 -20 5358.19 251.358  20
   2   0  20 5720.94 132.381  18
   2   0  20 5682.15 120.140  13
   2   0  20 5618.28 120.032  12
   2   0  21 1.33499 11.8689  18
   2   0  21 4.65225 9.55208  13
   2   0  21 3.72466 9.55942  12
   2   0  22 12831.7 231.402  18
   2   0  22 11655.6 230.812  25
   2   0  23 12.0543 14.9659  18
   2   0  23 3.97665 14.3535  25
   2   0  24 33003.4 528.187  18
   2   0  24 33602.7 536.551  25
   2   0  25 30.2912 13.2745  18
   2   0  25 17.2386 13.6488  25
   2   0  26 602.058 28.9678  18
   2   0  26 619.392 32.9759  25
   2   0  27 8.54494 7.98456  18
   2   0  27 1.79605 9.27686  25
   2   0  28 354.412 21.5695  25
  -2   0 -29 4.92351 6.46494  22
  -2  -1  32 141.760 9.96983  23
   2   1 -31 314.973 16.4084  22
  -2  -1  31 316.198 17.2311  23
   2   1 -30 12.3820 7.61797   2
   2   1 -30 20.8839 7.85797  22
   2  -1 -30 7.39826 5.20264  22
   2  -1 -29 927.600 31.6111  22
   2   1 -29 884.801 34.5076  22
   2  -1 -29 836.384 29.7368  17
   2   1 -29 973.093 37.3394   2
   2  -1 -29 979.083 36.9736   2
   2   1 -28 66.3645 12.8581  22
   2  -1 -28 46.8075 9.88444  22
   2  -1 -28 59.4538 12.4073  19
   2  -1 -28 76.1217 11.8607  17
   2   1 -28 57.8955 10.1408  17
   2   1 -28 57.5025 12.4468   2
   2  -1 -28 63.9121 12.5460   2
   2  -1 -27 273.158 20.1028  22
   2   1 -27 273.966 22.3576  22
   2  -1 -27 284.196 22.5443  19
   2  -1 -27 306.726 21.6487  17
   2   1 -27 265.249 19.5754  17
   2   1 -27 303.819 24.2988   2
   2  -1 -27 235.057 21.4348   2
   2   1 -26 577.271 32.9761  22
   2  -1 -26 591.532 30.9347  22
   2  -1 -26 570.932 32.7163  19
   2  -1 -26 544.282 30.3886  17
   2   1 -26 540.759 29.3267  17
   2  -1 -26 617.723 34.6710   2
   2  -1 -25 23.4908 11.8907   2
   2   1 -25 11.5476 12.9240  19
   2   1 -25 17.4465 11.4443  22
   2  -1 -25 19.4419 11.4312  22
   2  -1 -25 11.4647 10.1947  17
   2   1 -25 12.9050 10.4755  17
   2  -1 -25 1.23459 11.2490  19
   2   1 -24 17201.4 301.961  22
   2  -1 -24 16855.3 294.399  22
   2  -1 -24 17093.1 301.529  19
   2   1 -24 17595.5 304.859  19
   2  -1 -24 16962.0 303.389   2
   2  -1 -24 17463.3 299.547  17
   2   1 -24 16625.3 295.318  17
   2   1 -23 13651.1 249.887  22
   2  -1 -23 12747.1 240.947  22
   2  -1 -23 13856.9 250.243  19
   2   1 -23 13639.2 251.184  19
   2  -1 -23 13395.7 250.486   2
   2  -1 -23 13432.4 246.456  17
   2   1 -23 13442.9 244.599  17
   2   1 -22 6033.57 125.397   9
   2  -1 -22 6444.12 281.812   1
   2   1 -22 6343.40 284.815   1
   2  -1 -22 6709.23 144.676  19
   2   1 -22 6508.62 144.255  19
   2   1 -22 6323.02 129.001  21
   2   1 -22 6494.20 143.490  22
   2  -1 -22 6276.77 136.980  22
   2  -1 -22 6614.80 142.900  17
   2   1 -22 6396.05 140.210  17
   2   1 -21 10504.2 192.106   9
   2  -1 -21 10781.2 376.189   1
   2   1 -21 11101.9 211.925   2
   2   1 -21 10519.1 375.372   1
   2  -1 -21 10676.4 208.546  19
   2   1 -21 10878.1 209.272  19
   2   1 -21 10299.8 192.713  21
   2   1 -21 10699.3 208.706  22
   2  -1 -21 10552.3 202.476  22
   2   1 -21 10436.1 345.452   4
   2   1 -21 10808.4 206.158  17
   2  -1 -21 10552.3 206.774  17
   2  -1 -20 30.7933 12.7684  19
   2   1 -20 5.84980 8.30483   9
   2  -1 -20 7.66739 21.5587   1
   2   1 -20 54.2748 14.2901   2
   2   1 -20 7.88759 25.6079   1
   2   1 -20 6.43251 14.6953  17
   2  -1 -20 19.9210 12.5737  17
   2   1 -20 20.0785 12.1013  22
   2  -1 -20 46.0593 13.3540  22
   2   1 -20 46.7842 29.7115   4
   2   1 -20 32.5772 11.0481  21
   2   1 -19 1243.27 45.7300   9
   2  -1 -19 1135.41 113.758   1
   2   1 -19 1355.93 125.535   1
   2   1 -19 1202.21 49.7764  17
   2  -1 -19 1292.09 52.4096  17
   2   1 -19 1220.94 50.7149  22
   2  -1 -19 1215.02 48.2413  22
   2   1 -19 1205.10 44.7763  21
   2   1 -19 1087.12 103.563   4
   2   1 -19 1349.80 53.8190   2
   2  -1 -19 1268.86 51.9677  19
   2   1 -18 15316.9 267.007   9
   2  -1 -18 15138.9 446.076   1
   2   1 -18 16263.7 459.505   1
   2   1 -18 15910.3 278.645  17
   2  -1 -18 15975.6 280.189  17
   2   1 -18 15718.2 278.998  22
   2  -1 -18 15496.7 272.044  22
   2   1 -18 15631.7 267.109  21
   2   1 -18 15412.0 432.085   4
   2   1 -18 15373.4 279.181   2
   2  -1 -18 16353.8 280.900  19
   2   1 -17 1004.60 39.8733   9
   2  -1 -17 1062.90 102.152   1
   2  -1 -17 984.492 44.2469   2
   2   1 -17 961.558 99.4861   1
   2  -1 -17 998.850 44.5262  17
   2   1 -17 1030.10 44.3922  17
   2   1 -17 991.623 43.7347  22
   2  -1 -17 1058.27 42.2830  22
   2   1 -17 953.336 38.5387  21
   2  -1 -17 974.853 81.2299   4
   2   1 -17 802.996 87.2038   4
   2   1 -17 942.639 43.0751   2
   2   1 -17 1043.95 44.8108  19
   2  -1 -17 964.809 43.4503  19
   2   1 -16 167.630 17.2727   9
   2   1 -16 211.821 48.9383   1
   2  -1 -16 118.051 35.7510   1
   2  -1 -16 198.867 20.3658   2
   2   1 -16 198.476 20.1385  17
   2  -1 -16 147.656 18.3307  17
   2   1 -16 200.990 20.2461  22
   2  -1 -16 177.705 17.9409  22
   2   1 -16 207.700 17.7346  21
   2  -1 -16 221.252 39.2932   4
   2   1 -16 155.736 40.7557   4
   2   1 -16 169.511 18.8302  19
   2  -1 -16 176.587 19.7754  19
   2   1 -15 9121.71 171.662   9
   2  -1 -15 9700.69 306.864   1
   2   1 -15 9432.80 307.507   1
   2  -1 -15 9209.65 177.942   2
   2   1 -15 9039.73 177.083  17
   2  -1 -15 9529.78 179.951  17
   2   1 -15 9369.41 178.069  22
   2   1 -15 9171.81 168.371  21
   2  -1 -15 9121.20 172.074  22
   2  -1 -15 9246.70 265.932   4
   2   1 -15 9319.28 301.552   4
   2   1 -15 9445.25 177.518  19
   2   1 -14 17893.6 302.025  19
   2   1 -14 17979.5 303.633  17
   2  -1 -14 17664.4 303.591  17
   2   1 -14 17833.7 296.393   9
   2   1 -14 17867.1 302.541  22
   2  -1 -14 18378.5 297.040  22
   2  -1 -14 17920.0 405.914   4
   2   1 -14 16893.9 440.997   4
   2   1 -14 17311.0 380.053   5
   2  -1 -14 18499.2 450.330   1
   2  -1 -14 18034.1 302.631   2
   2   1 -14 17984.0 449.661   1
   2  -1 -13-4.93816 25.3510   1
   2  -1 -13 25.0652 10.0290   2
   2   1 -13 20.5126 17.6630   1
   2  -1 -13 23.6894 17.8052   6
   2   1 -13 31.1738 9.56296  22
   2  -1 -13 19.4407 15.4651   4
   2   1 -13 41.8184 21.6366   4
   2   1 -13 24.3527 16.4692   5
   2   1 -13 29.1918 9.67666  19
   2   1 -13 59.6399 22.6426  26
   2   1 -13 14.7150 8.38229   9
   2   1 -12 2184.15 54.8011  27
   2   1 -12 2048.29 109.524  26
   2   1 -12 2325.67 62.0253  19
   2  -1 -12 2292.83 63.6456  19
   2   1 -12 2258.39 55.5557  33
   2  -1 -12 2092.40 54.9293  31
   2   1 -12 2039.09 106.254   5
   2  -1 -12 2130.37 107.717   6
   2   1 -12 2288.23 62.5603  22
   2  -1 -12 2342.38 124.941   1
   2   1 -12 2270.06 126.145   1
   2  -1 -12 2282.82 62.2080   2
   2  -1 -12 2255.41 117.506  29
   2  -1 -12 2204.31 55.5635  28
   2  -1 -12 2305.47 114.842   4
   2   1 -12 2329.25 130.561   4
   2  -1 -12 2194.88 104.883   3
   2   1 -11 10354.4 174.317  33
   2  -1 -11 10211.0 280.435  29
   2  -1 -11 9991.02 174.028  28
   2   1 -11 9774.81 263.640   5
   2  -1 -11 10071.2 265.912   6
   2   1 -11 9701.64 270.484  26
   2   1 -11 10272.7 173.844  27
   2  -1 -11 9925.21 174.037  31
   2  -1 -11 9804.68 179.378   2
   2  -1 -11 9892.45 276.452   1
   2   1 -11 10353.3 283.439   1
   2  -1 -11 9751.21 263.054   4
   2   1 -11 10178.2 293.815   4
   2  -1 -11 9845.48 244.695   3
   2   1 -10 51447.7 771.727  33
   2  -1 -10 51724.7 918.031  29
   2  -1 -10 50536.2 771.849  28
   2   1 -10 51539.9 895.632   5
   2  -1 -10 51451.9 894.375   5
   2  -1 -10 53633.6 903.365   6
   2   1 -10 51214.3 908.301  26
   2   1 -10 51845.5 771.540  27
   2  -1 -10 50694.4 772.150  31
   2  -1 -10 52320.1 776.437   2
   2  -1 -10 52735.0 902.161   1
   2   1 -10 51943.0 905.699   1
   2  -1 -10 51963.3 891.563   4
   2   1 -10 52597.8 933.331   4
   2  -1 -10 51454.9 851.286   3
   2   1  -9 60285.4 902.084  33
   2  -1  -9 62684.3 1056.56  29
   2  -1  -9 59620.2 902.344  28
   2   1  -9 59352.4 1025.06   5
   2  -1  -9 61938.5 1028.76   5
   2  -1  -9 59186.4 1029.10   6
   2   1  -9 60947.9 1043.91  26
   2   1  -9 61168.3 902.195  27
   2  -1  -9 60375.4 902.881  31
   2  -1  -9 61660.6 1015.27   1
   2   1  -9 60521.6 1020.62   1
   2  -1  -9 61426.8 905.179   2
   2  -1  -9 60559.2 1016.60   4
   2   1  -9 62280.3 1060.97   4
   2  -1  -9 59385.4 967.957   3
   2   1  -8 18648.3 294.773  33
   2  -1  -8 19282.7 425.180  29
   2  -1  -8 18153.4 294.625  28
   2  -1  -8 18002.5 396.596   5
   2  -1  -8 18597.9 403.584   6
   2   1  -8 17410.5 395.411   5
   2   1  -8 18377.7 294.098  27
   2   1  -8 18496.8 416.489  26
   2  -1  -8 17922.9 294.491  31
   2  -1  -8 18470.9 294.028   2
   2  -1  -8 18540.7 379.499   1
   2   1  -8 18627.2 382.281   1
   2  -1  -8 18669.8 390.045   4
   2   1  -8 19040.7 421.842   4
   2  -1  -8 18012.3 340.712   3
   2   1  -7 20390.3 319.872  33
   2  -1  -7 21003.5 454.077  29
   2  -1  -7 19788.8 319.478  28
   2  -1  -7 20456.1 425.350   5
   2   1  -7 20153.9 424.140   6
   2  -1  -7 20026.4 428.896   6
   2   1  -7 19892.0 424.879   5
   2   1  -7 20119.6 319.405  27
   2   1  -7 20345.6 441.222  26
   2  -1  -7 20023.6 319.866  31
   2  -1  -7 19912.2 390.660   1
   2   1  -7 20913.1 398.239   1
   2  -1  -7 20028.4 316.542   2
   2  -1  -7 19231.7 353.980   3
   2  -1  -7 20607.0 414.141   4
   2   1  -7 19887.8 440.226   4
   2   1  -6 10715.6 182.484  33
   2  -1  -6 10420.1 182.635  28
   2  -1  -6 11121.1 297.754  29
   2  -1  -6 10605.2 271.430   5
   2  -1  -6 10776.6 277.716   6
   2   1  -6 10401.4 270.195   6
   2   1  -6 10085.2 270.868   5
   2   1  -6 10686.5 182.339  27
   2   1  -6 10712.5 287.894  26
   2  -1  -6 10450.1 182.574  31
   2  -1  -6 10752.5 235.729   1
   2   1  -6 10870.8 237.460   1
   2  -1  -6 10809.1 178.629   2
   2   1  -6 11438.5 290.106   4
   2  -1  -6 9915.50 202.111   3
   2  -1  -6 10818.3 261.925   4
   2   1  -5 15306.0 255.922  33
   2  -1  -5 15745.0 256.522  28
   2  -1  -5 15706.4 375.929  29
   2   1  -5 15988.3 359.019   5
   2   1  -5 15903.8 354.285   6
   2  -1  -5 15000.0 351.412   5
   2  -1  -5 15586.1 358.340   6
   2   1  -5 15897.9 256.449  27
   2  -1  -5 16106.1 254.899  27
   2   1  -5 16402.7 374.579  26
   2  -1  -5 15606.7 256.058  31
   2   1  -5 16234.2 303.352   1
   2  -1  -5 15390.5 299.228   1
   2  -1  -5 15783.2 249.618   2
   2   1  -5 15976.2 367.037   4
   2  -1  -5 14849.5 268.124   3
   2  -1  -5 16485.6 342.706   4
   2   1  -4 15430.9 256.328  33
   2  -1  -4 15749.0 256.434  28
   2  -1  -4 16766.9 383.228  29
   2  -1  -4 15515.7 353.690   5
   2  -1  -4 16329.6 363.634   6
   2   1  -4 15957.8 360.268   5
   2   1  -4 16219.7 355.779   6
   2   1  -4 15918.4 256.360  27
   2  -1  -4 16634.6 370.315  26
   2  -1  -4 16263.3 255.143  27
   2   1  -4 16231.0 372.431  26
   2  -1  -4 15545.8 256.235  31
   2   1  -4 15916.7 286.113   1
   2   1  -4 16497.0 367.053   4
   2  -1  -4 14313.3 257.926   3
   2  -1  -4 16333.8 341.096   4
   2   1  -3 6764.56 124.332  33
   2  -1  -3 6583.43 123.821  28
   2  -1  -3 6877.56 214.034  26
   2   1  -3 6688.30 124.368  27
   2  -1  -3 6808.50 122.715  27
   2   1  -3 6625.36 213.831  26
   2  -1  -3 6357.65 123.055  31
   2   1  -3 6426.71 130.545   1
   2  -1  -3 6824.84 189.565   4
   2  -1  -3 7098.72 210.282   6
   2   1  -3 6709.76 202.681   6
   2   1  -2 1432.66 41.9700  33
   2   1  -2 1344.08 83.9106   6
   2  -1  -2 1503.68 90.4079   6
   2  -1  -2 1529.11 81.4495   4
   2  -1  -2 1277.42 85.6743  26
   2   1  -2 1284.79 40.6353  27
   2  -1  -2 1426.82 41.1142  27
   2   1  -2 1401.65 91.6145  26
   2  -1  -1 769.548 58.1525   4
   2   1  -1 752.887 63.6643   5
   2   1  -1 698.778 59.3309   6
   2  -1  -1 759.548 62.5551   5
   2  -1  -1 709.658 61.0600   6
   2   1  -1 717.909 28.5617  33
   2  -1  -1 691.422 27.6370  33
   2  -1  -1 719.954 67.0567  29
   2  -1  -1 709.007 28.5772  28
   2  -1  -1 697.523 27.9921  31
   2  -1  -1 679.100 62.0838  26
   2   1  -1 724.241 28.7376  27
   2  -1  -1 694.917 27.7466  27
   2   1  -1 777.082 67.3466  26
   2  -1   0 2425.15 123.055  29
   2  -1   0 2500.94 60.3338  28
   2  -1   0 2474.68 115.247   5
   2   1   0 2319.18 113.539   5
   2  -1   0 2463.00 60.1151  31
   2  -1   0 2732.89 112.048   4
   2  -1   1 843.273 61.7325   4
   2  -1   1 963.992 70.0107   5
   2   1   1 879.526 68.7654   5
   2   1   1 900.355 32.2919  33
   2  -1   1 965.573 76.6703  29
   2  -1   1 894.857 32.4107  28
   2  -1   1 871.683 31.7441  31
   2   1   1 854.001 31.9835  27
   2  -1   1 844.084 31.0108  27
   2  -1   2 106.214 24.0997   4
   2   1   2 92.5925 25.2419   4
   2   1   2 97.5264 27.2278   5
   2   1   2 112.999 26.4076   6
   2  -1   2 79.6547 25.3229   6
   2   1   2 103.508 11.8966  33
   2  -1   2 107.330 12.4017  28
   2  -1   2 99.3707 30.4666  29
   2  -1   2 105.212 12.2661  31
   2  -1   2 101.718 11.6580  27
   2  -1   2 109.794 28.8637  26
   2   1   2 90.1567 12.0330  27
   2   1   2 95.4361 29.9667  26
   2   1   3 13076.6 315.621   4
   2   1   3 12475.0 308.211   5
   2  -1   3 13104.3 314.297   6
   2  -1   3 12393.8 305.671   5
   2   1   3 13068.7 309.467   6
   2   1   3 12748.9 213.538  33
   2  -1   3 12782.5 214.277  28
   2  -1   3 13234.0 331.812  29
   2  -1   3 12922.8 214.359  31
   2   1   3 12629.0 213.789  27
   2   1   3 12707.8 322.582  26
   2  -1   3 12775.3 212.209  27
   2  -1   4 2295.06 57.7563  31
   2  -1   4 2264.54 109.780   5
   2   1   4 2405.77 113.953   5
   2   1   4 2303.40 109.670   6
   2  -1   4 2304.02 113.165   6
   2   1   4 2276.14 113.000   4
   2   1   4 2279.71 57.0644  33
  -2   1  -4 2184.38 77.0121  20
  -2  -1  -4 2266.41 105.403  20
   2  -1   4 2375.47 58.2245  28
   2  -1   4 2492.05 124.967  29
   2   1   4 2204.87 56.2673  27
   2   1   4 2192.76 115.424  26
   2  -1   5 2296.76 58.1469  31
   2  -1   5 2209.73 108.687   5
   2   1   5 2432.97 112.476   6
   2  -1   5 2439.04 115.796   6
   2   1   5 2288.70 110.968   5
   2   1   5 2198.00 113.883   4
   2   1   5 2350.65 57.9482  33
  -2   1  -5 2286.84 84.5854  20
  -2  -1  -5 2374.07 110.956  20
   2  -1   5 2338.81 58.1633  28
   2  -1   5 2340.83 122.491  29
   2   1   5 2307.89 57.4614  27
   2   1   5 2392.42 120.415  26
   2  -1   6 22973.1 357.103  31
   2  -1   6 21916.3 463.153   5
   2  -1   6 22790.7 472.884   6
   2   1   6 21926.7 464.141   5
   2   1   6 21881.2 471.404   4
   2   1   6 22717.1 356.348  27
   2   1   6 22383.8 479.307  26
   2   1   6 22350.3 355.845  33
  -2   1  -6 22498.9 417.303  20
  -2  -1  -6 22526.0 465.099  20
   2  -1   6 24137.8 497.136  29
   2  -1   6 22790.6 357.488  28
  -2   1  -7 46997.8 802.721  20
  -2  -1  -7 48460.8 855.828  20
   2  -1   7 49531.0 845.217   5
   2   1   7 46490.4 839.446   5
   2  -1   7 49123.1 849.490   6
   2   1   7 47752.7 721.143  27
   2   1   7 48016.1 858.897  26
   2   1   7 47578.1 721.188  33
   2  -1   7 47828.2 722.311  31
   2  -1   7 50326.5 874.771  29
   2  -1   7 48672.8 722.739  28
  -2   1  -8 142118. 2177.52  20
  -2  -1  -8 142225. 2232.33  20
   2  -1   8 148641. 2212.05   5
   2   1   8 142221. 2209.91   5
   2  -1   8 148110. 2217.49   6
   2   1   8 140485. 2075.84  27
   2   1   8 143059. 2225.05  26
   2   1   8 141313. 2076.06  33
   2  -1   8 141443. 2077.28  31
   2  -1   8 151356. 2245.81  29
   2  -1   8 142738. 2077.79  28
  -2  -1  -9 60218.4 1047.79  20
  -2   1  -9 60113.6 1006.92  20
   2   1   9 59116.9 893.113  33
   2   1   9 59226.5 893.094  27
   2   1   9 60866.0 1035.07  26
   2  -1   9 59902.6 1021.56   6
   2   1   9 60942.6 1020.13   5
   2  -1   9 62570.3 1048.15  29
   2  -1   9 60281.4 894.933  28
   2  -1   9 60893.1 895.020  31
   2   1  10 71.9835 15.7554  24
   2   1  10 61.6474 14.5652  13
   2  -1  10 73.7367 28.2288  29
   2  -1  10 49.1799 23.5315   6
   2   1  10 69.3623 13.5740   7
   2   1  10 49.2565 13.3223  12
  -2   1 -10 43.9238 21.8532  20
  -2  -1 -10 99.5002 32.6449  20
   2   1  10 70.6646 11.7018  33
   2   1  10 45.9838 25.2859  26
   2   1  10 53.7971 10.8275  27
   2  -1  10 75.2420 12.0517  28
   2  -1  10 61.8820 11.7486  31
   2   1  10 49.4976 24.3687   5
  -2  -1 -11 11224.8 319.991  20
  -2   1 -11 10382.5 286.978  20
   2  -1  11 11351.5 293.095  29
   2   1  11 10219.9 269.219   5
   2   1  11 10423.4 190.170   7
   2  -1  11 10774.9 270.998   6
   2   1  11 10542.4 180.047  33
   2  -1  11 10726.7 191.159  11
   2   1  11 10725.6 190.794  11
   2   1  11 10807.6 193.967  12
   2  -1  11 10718.7 190.822  13
   2   1  11 10725.1 193.672  13
   2  -1  11 10742.5 191.106  12
   2   1  11 10342.5 274.906  26
   2   1  11 10335.7 179.319  27
   2   1  11 10567.7 196.381  24
   2  -1  11 10736.6 195.449  25
   2   1  11 10620.2 192.584  25
   2  -1  12 1049.73 43.9925  18
   2   1  12 998.583 73.0227  26
   2  -1  12 897.071 66.7889   6
   2   1  12 1049.27 40.4140   7
   2  -1  12 1048.05 40.1294  13
   2   1  12 1018.90 41.6987  12
   2   1  12 971.157 40.8182  13
   2  -1  12 1100.12 40.7832  12
  -2  -1 -12 1113.11 94.7011  20
  -2   1 -12 950.372 80.1526  20
   2  -1  12 966.374 40.1829  11
   2   1  12 981.700 39.6215  11
   2  -1  12 1038.67 42.8945  25
   2   1  12 1042.71 41.9139  25
   2  -1  13 541.866 32.2409  18
   2   1  13 591.238 30.8041   7
   2   1  13 549.502 29.4396  11
   2  -1  13 584.192 30.2648  11
   2  -1  13 596.404 30.4249  13
   2  -1  13 610.575 30.8287  12
   2   1  13 604.123 32.4166  12
   2   1  13 615.431 32.6186  13
  -2  -1 -13 548.848 72.1737  20
  -2   1 -13 440.899 58.3956  20
   2  -1  13 585.812 33.2938  25
   2   1  13 607.446 32.8369  25
   2   1  14 4451.09 105.462  25
   2  -1  14 4637.38 108.804  18
   2   1  14 4457.44 107.992  18
   2  -1  14 4352.03 99.9818  12
   2  -1  14 4421.99 100.422  13
   2   1  14 4453.14 103.320  12
   2   1  14 4501.44 103.491  13
  -2  -1 -14 4541.21 209.348  20
  -2   1 -14 4657.69 195.901  20
   2  -1  14 4354.29 99.4757  11
   2   1  14 4439.50 100.067  11
   2   1  15 794.719 41.2884  24
   2   1  15 839.455 40.2575  25
   2  -1  15 895.176 41.9656  18
   2   1  15 894.386 42.5253  18
   2   1  15 826.627 38.4353  13
   2   1  15 757.665 37.2744  12
   2  -1  15 800.174 36.0242  13
   2  -1  15 777.509 35.5777  12
  -2  -1 -15 865.661 93.8926  20
  -2   1 -15 699.586 78.5971  20
   2   1  15 906.035 37.5587  11
   2  -1  15 789.968 35.9181  11
   2   1  16 204.642 22.9000  24
   2   1  16 176.030 20.9104  25
   2   1  16 175.505 21.1890  18
   2  -1  16 208.126 22.2972  18
   2   1  16 184.992 19.5166  13
   2  -1  16 185.818 18.4706  13
   2  -1  16 168.630 17.7248  12
   2   1  16 152.634 18.7009  12
  -2   1 -16 222.238 46.8240  20
  -2  -1 -16 193.730 48.0854  20
   2  -1  16 156.992 17.1389  11
   2   1  16 150.246 16.4529  11
   2   1  17 20.8733 12.9801  24
   2   1  17 31.6384 12.5732  25
   2  -1  17 11.9392 11.2972  18
   2   1  17 51.6456 13.6926  18
   2   1  17 28.1685 10.7480  13
   2  -1  17 9.04016 10.8206  13
  -2   1 -17-6.30903 21.7266  20
  -2  -1 -17 7.51438 28.6072  20
   2   1  17 44.2673 12.4326  12
   2  -1  17 21.0901 9.92184  12
   2  -1  18 1878.61 58.3932  13
   2   1  18 1987.47 62.7505  12
   2   1  18 2023.61 62.9294  13
   2  -1  18 1967.21 59.5108  12
   2  -1  18 1886.95 66.8917  18
   2   1  18 1975.52 68.1079  18
  -2  -1 -18 1917.08 149.344  20
   2   1  18 2119.18 70.7914  24
   2  -1  18 1802.80 66.2904  25
   2   1  18 1920.51 67.2582  25
   2   1  19 873.704 39.9987  13
   2   1  19 914.602 41.0599  12
   2  -1  19 904.608 37.6327  12
   2  -1  19 908.211 37.7809  13
   2   1  19 898.723 45.5929  24
   2  -1  19 918.083 45.8347  25
   2   1  19 808.960 42.9610  25
   2   1  19 891.479 44.9975  18
   2  -1  19 965.169 45.3316  18
  -2  -1 -19 847.312 101.740  20
   2  -1  20 3200.42 91.0433  25
   2   1  20 2822.19 78.0064  12
   2   1  20 2861.75 78.3300  13
   2   1  20 3046.73 90.0465  24
   2   1  20 2859.78 86.9150  25
   2  -1  20 3009.60 86.8355  18
   2   1  20 2967.64 87.4916  18
  -2  -1 -20 2591.28 178.454  20
   2  -1  21 535.694 36.4024  25
   2  -1  21 534.480 33.8629  18
   2   1  21 530.559 34.5117  18
  -2  -1 -21 436.740 75.2100  20
   2   1  21 533.464 29.7581  12
   2   1  21 485.598 28.8394  13
   2   1  22 1880.78 56.9703  13
   2   1  22 1939.67 57.5286  12
   2  -1  22 1815.01 63.8091  18
   2   1  22 1931.27 65.9474  18
   2  -1  22 2023.45 69.2703  25
   2  -1  23 23.5454 13.9849  18
   2   1  23 42.4830 14.4184  18
   2  -1  23 31.5083 15.1507  25
   2  -1  24 178.696 20.3357  18
   2   1  24 184.952 19.9300  18
   2  -1  24 228.423 23.3289  25
   2  -1  25 40.4319 12.3724  18
   2   1  25 48.9646 13.0304  18
   2  -1  25 62.8341 15.1451  25
   2   1  26 92.3169 13.2974  18
   2  -1  26 85.0572 12.9829  18
   2  -1  26 98.8948 14.8352  25
   2   1  26 111.849 16.7248  25
   2   1  27 171.576 17.3200  25
   2  -1  27 148.529 13.9206  18
   2   1  27 164.835 14.5984  18
  -2   1 -28 231.015 15.9057  22
   2   1  28 238.299 18.1721  25
   2   1  28 221.659 13.8317  18
   2   1  29 1250.72 37.4163  25
  -2   1 -29 1230.82 32.7707  22
  -2   1 -30 791.139 24.8790  21
  -2  -1 -30 726.538 23.6452  22
   2   2 -31 7.05303 5.42459  22
  -2  -2  31 6.36971 5.48225  23
  -2  -2  30 2.56595 6.78844  23
   2   2 -30 6.91361 7.10509  22
   2   2 -29 141.934 14.6951  22
  -2  -2  29 157.670 15.1561  23
   2   2 -29 145.787 14.7721   2
   2  -2 -29 175.980 15.7799   2
   2  -2 -29 122.480 12.0000  17
   2  -2 -28 441.086 24.9459   2
   2   2 -28 424.746 19.4634  17
   2   2 -28 496.985 26.2514  22
   2  -2 -28 491.819 24.8580  19
   2  -2 -28 456.494 22.8758  17
   2  -2 -27 557.210 30.6387   2
   2   2 -27 495.991 24.8888  17
   2   2 -27 530.704 29.6602  22
   2  -2 -27 475.741 23.2204  22
   2  -2 -27 549.983 29.3338  19
   2  -2 -27 504.706 27.2212  17
   2  -2 -26 104.902 13.4543  22
   2   2 -26 129.563 17.4885  22
   2   2 -26 118.904 13.4010  21
   2  -2 -26 119.664 16.6726  19
   2   2 -26 121.334 14.8594  17
   2  -2 -26 109.418 15.8781  17
   2  -2 -26 113.192 16.3752   2
   2  -2 -25 7349.23 150.645   2
   2   2 -25 7057.28 141.497  17
   2  -2 -25 7280.78 147.211  17
   2   2 -25 6988.73 148.918  22
   2  -2 -25 6875.53 136.501  22
   2   2 -25 6792.65 135.520  21
   2  -2 -25 7551.87 149.714  19
   2   2 -25 6699.98 130.261   9
   2   2 -24 6155.71 141.092   2
   2  -2 -24 6726.56 143.768   2
   2   2 -24 6542.53 135.742  17
   2  -2 -24 6803.28 141.449  17
   2   2 -24 6443.99 130.874  21
   2   2 -24 6016.54 139.341  22
   2  -2 -24 6280.95 129.637  22
   2   2 -24 6232.32 126.112   9
   2  -2 -24 6597.37 140.812  19
   2   2 -23 8448.43 162.535   9
   2  -2 -23 9106.57 180.213   2
   2   2 -23 8665.04 171.316  17
   2  -2 -23 8646.85 175.440  17
   2   2 -23 8547.46 166.162  21
   2  -2 -23 8469.71 164.335  22
   2   2 -23 8812.99 179.122   2
   2  -2 -23 8880.17 177.088  19
   2   2 -22 2005.98 60.9899   9
   2  -2 -22 1910.53 151.106   1
   2   2 -22 2030.40 158.869   1
   2  -2 -22 2044.34 69.5416   2
   2  -2 -22 2197.06 70.1257  19
   2   2 -22 1959.80 61.8279  21
   2   2 -22 1829.67 66.4526  22
   2  -2 -22 1865.64 59.9134  22
   2   2 -22 2031.15 148.959   4
   2   2 -22 2038.66 69.7513   2
   2   2 -22 1980.39 65.4094  17
   2  -2 -22 1992.93 67.9493  17
   2   2 -21 39.1511 11.7844  21
   2   2 -21 44.4792 12.2168   9
   2   2 -21 90.3668 47.1497   1
   2  -2 -21 39.3035 27.0743   1
   2   2 -21 48.1908 14.5647   2
   2  -2 -21 57.6867 15.9994   2
   2  -2 -21 64.5105 15.7441  19
   2   2 -21 30.6911 14.4249  22
   2  -2 -21 47.4217 12.4693  22
   2   2 -21 7.40901 22.5081   4
   2   2 -21 42.9599 13.6194  17
   2  -2 -21 53.0286 15.0637  17
   2   2 -20 49.8612 12.8823  21
   2   2 -20 33.3327 11.4847   9
   2  -2 -20 23.1795 28.0467   1
   2   2 -20 8.10085 24.6033   1
   2  -2 -20 29.4156 13.3850  19
   2   2 -20 19.3588 12.6038  22
   2  -2 -20 25.0683 11.2536  22
   2   2 -20-7.40749 22.4981   4
   2   2 -20 66.0501 15.5029  17
   2  -2 -20 16.2939 10.8050  17
   2   2 -19 69.7733 14.5197  21
   2   2 -19 49.2459 13.7378   9
   2   2 -19 86.8761 40.5467   1
   2  -2 -19 67.2454 36.3922   1
   2   2 -19 45.1338 14.3139  19
   2  -2 -19 71.2130 15.9660  19
   2   2 -19 36.6015 14.3659  22
   2  -2 -19 52.0627 12.8051  22
   2   2 -19 51.2245 31.4362   4
   2   2 -19 43.0266 14.5456  17
   2  -2 -19 64.4512 14.6412  17
   2  -2 -18 4359.59 108.494  17
   2   2 -18 4286.47 106.323  17
   2  -2 -18 4280.47 107.473  19
   2   2 -18 4362.74 107.588  19
   2  -2 -18 4270.12 215.481   1
   2   2 -18 4517.59 226.612   1
   2   2 -18 4157.80 107.287  22
   2  -2 -18 4431.32 99.3288  22
   2   2 -18 4373.37 102.726  21
   2   2 -18 4100.05 211.750   4
   2  -2 -18 3888.68 190.858   3
   2   2 -18 4327.50 102.275   9
   2   2 -17 17266.0 298.379  17
   2  -2 -17 17707.9 300.838  19
   2   2 -17 17182.9 298.739  19
   2  -2 -17 17609.3 474.142   1
   2   2 -17 17395.3 481.584   1
   2  -2 -17 17113.0 294.187  14
   2   2 -17 16893.7 299.530  22
   2  -2 -17 17037.3 286.913  22
   2   2 -17 17018.1 292.245  21
   2   2 -17 17524.1 474.811   4
   2  -2 -17 16383.2 434.004   3
   2   2 -17 16710.0 292.205   9
   2   2 -16 8425.08 167.733  17
   2   2 -16 8539.64 167.331  19
   2  -2 -16 8665.01 169.196  19
   2  -2 -16 8231.80 296.532   1
   2   2 -16 8737.13 309.734   1
   2  -2 -16 7605.50 164.716   2
   2  -2 -16 8485.63 163.470  14
   2   2 -16 8112.62 167.866  22
   2  -2 -16 8151.12 156.364  22
   2   2 -16 8423.22 162.916  21
   2   2 -16 8605.14 304.071   4
   2  -2 -16 8507.68 277.396   3
   2   2 -16 8658.20 164.597   9
   2   2 -15 18634.6 313.205  17
   2   2 -15 18674.8 309.178   9
   2  -2 -15 18525.4 472.734   1
   2   2 -15 18363.1 478.566   1
   2  -2 -15 18564.0 314.166   2
   2  -2 -15 18343.0 307.197  14
   2   2 -15 18277.1 314.331  22
   2   2 -15 17643.5 305.950  21
   2   2 -15 17930.6 479.672   4
   2  -2 -15 17795.1 437.625   3
   2   2 -15 18243.2 310.693  19
   2  -2 -15 18564.8 313.949  19
   2  -2 -14 32.6624 20.4344  29
   2  -2 -14 32.0767 9.64187  14
   2  -2 -14 16.7380 20.2588   1
   2  -2 -14 45.6154 12.0998   2
   2   2 -14 48.8014 12.0235  22
   2   2 -14 35.3115 10.1156  21
   2  -2 -14 39.7142 12.2243  19
   2   2 -14 24.7199 10.5897  19
   2   2 -14 30.7891 22.3576   4
   2  -2 -14 37.0346 20.5868   3
   2   2 -14 32.9097 16.7978   5
   2   2 -14 74.4619 13.2375  17
   2   2 -14 49.2660 12.0620   9
   2  -2 -13 3337.02 162.147   1
   2   2 -13 3335.66 166.111   1
   2  -2 -13 3681.23 87.7847   2
   2  -2 -13 3547.91 77.5823  31
   2   2 -13 3068.56 137.117   5
   2  -2 -13 3418.48 143.245   6
   2   2 -13 3477.64 150.093  26
   2   2 -13 3405.97 82.4908  21
   2   2 -13 3397.15 86.1596  22
   2   2 -13 3311.40 83.8975  19
   2   2 -13 3619.44 85.5472   9
   2   2 -13 3400.17 174.719   4
   2  -2 -13 3566.34 153.304   3
   2  -2 -13 3540.52 153.323  29
   2  -2 -13 3515.96 77.1013  28
   2   2 -13 3471.38 86.3915  17
   2  -2 -12 20567.2 460.293  29
   2  -2 -12 20541.4 327.729  28
   2  -2 -12 20675.2 444.772   6
   2   2 -12 19673.1 437.195   5
   2  -2 -12 20401.9 468.967   1
   2   2 -12 20905.1 479.169   1
   2  -2 -12 21010.1 338.391   2
   2  -2 -12 20396.3 327.399  31
   2   2 -12 20363.1 327.122  27
   2   2 -12 20515.0 455.841  26
   2   2 -12 20288.9 338.939  22
   2   2 -12 20324.2 334.045  19
   2   2 -12 20349.4 335.447   9
   2   2 -12 20405.2 337.839  17
   2   2 -12 20938.6 327.667  33
   2  -2 -12 19844.2 402.946   4
   2   2 -12 21359.6 500.175   4
   2  -2 -12 20279.8 443.657   3
   2   2 -11 1036.27 39.7142  22
   2  -2 -11 917.902 34.2067  28
   2  -2 -11 996.856 82.6269  29
   2  -2 -11 976.997 75.9895   6
   2   2 -11 801.955 69.0648   5
   2  -2 -11 999.531 63.7815   4
   2   2 -11 798.673 80.1417   4
   2  -2 -11 939.342 71.8427   3
   2   2 -11 839.585 35.5470   9
   2   2 -11 941.322 34.2836  27
   2   2 -11 918.010 77.4444  26
   2   2 -11 899.344 78.8227   1
   2  -2 -11 892.621 76.1700   1
   2  -2 -11 988.829 38.1401   2
   2  -2 -11 921.481 34.2052  31
   2   2 -11 904.364 33.7246  33
   2   2 -10 1456.93 44.5228  33
   2  -2 -10 1363.84 96.6269  29
   2  -2 -10 1445.61 44.4839  28
   2   2 -10 1439.60 92.5246   5
   2  -2 -10 1519.59 94.8570   6
   2   2 -10 1408.95 43.8436  27
   2   2 -10 1428.67 98.3817  26
   2   2 -10 1359.10 92.2956   1
   2  -2 -10 1259.29 86.1888   1
   2  -2 -10 1419.26 46.2710   2
   2  -2 -10 1428.94 43.9865  31
   2   2 -10 1302.39 99.0017   4
   2  -2 -10 1524.76 87.7543   3
   2  -2 -10 1302.35 72.9722   4
   2   2  -9 16256.3 264.120  33
   2  -2  -9 16406.7 395.763  29
   2  -2  -9 15677.6 263.565  28
   2   2  -9 15177.8 372.212   5
   2  -2  -9 16079.7 377.189   6
   2   2  -9 16053.3 263.832  27
   2   2  -9 15360.9 387.425  26
   2   2  -9 16103.8 369.738   1
   2  -2  -9 15805.0 363.434   1
   2  -2  -9 16235.8 265.760   2
   2  -2  -9 16155.9 263.855  31
   2   2  -9 16084.0 401.562   4
   2  -2  -9 16099.9 347.220   3
   2  -2  -9 15635.7 328.627   4
   2   2  -8 90.5691 11.9917  33
   2  -2  -8 59.4234 23.5027  29
   2  -2  -8 78.6405 11.5738  28
   2  -2  -8 117.447 29.4304   6
   2   2  -8 99.4889 12.2162  27
   2   2  -8 156.807 34.9029  26
   2  -2  -8 86.2722 25.5845   1
   2   2  -8 125.112 26.1924   1
   2  -2  -8 100.956 12.6595   2
   2  -2  -8 93.9280 12.2483  31
   2  -2  -8 102.111 21.9685   4
   2   2  -8 118.294 29.2702   5
   2  -2  -8 105.089 23.5474   3
   2   2  -7 16357.8 262.274  33
   2  -2  -7 16240.8 391.616  29
   2  -2  -7 15917.7 261.878  28
   2  -2  -7 15594.7 372.483   6
   2   2  -7 15617.3 372.553   5
   2   2  -7 15910.0 261.942  27
   2   2  -7 15794.4 385.491  26
   2   2  -7 15655.8 343.718   1
   2  -2  -7 16030.1 259.993   2
   2  -2  -7 15446.1 260.789  31
   2  -2  -7 15701.8 327.171   3
   2  -2  -7 15179.8 322.412   4
   2   2  -6 514.208 25.0947  33
   2  -2  -6 443.637 55.3961  29
   2  -2  -6 410.437 22.9755  28
   2   2  -6 362.116 46.9482   5
   2  -2  -6 479.047 54.6920   6
   2   2  -6 587.637 26.5934  27
   2   2  -6 557.454 60.3276  26
   2   2  -6 429.241 42.5496   1
   2  -2  -6 444.142 22.2598   2
   2  -2  -6 484.893 24.2961  31
   2  -2  -6 444.935 40.1631   3
   2  -2  -6 386.539 38.0489   4
   2   2  -5 3044.75 70.9031  33
   2  -2  -5 3058.14 143.640  29
   2  -2  -5 2942.47 70.1946  28
   2   2  -5 2863.14 134.020   5
   2  -2  -5 2959.76 135.217   6
   2   2  -5 3018.28 70.9912  27
   2   2  -5 2959.02 141.073  26
   2   2  -5 2888.51 106.743   1
   2  -2  -5 2929.45 65.9615   2
   2  -2  -5 2919.90 69.7134  31
   2  -2  -5 3055.16 105.593   3
   2  -2  -5 2999.57 110.021   4
   2   2  -4 410.093 22.6362  33
   2  -2  -4 380.928 52.0410  29
   2  -2  -4 435.463 23.1283  28
   2  -2  -4 436.042 51.4799   6
   2   2  -4 343.743 45.8725   5
   2   2  -4 424.706 23.3446  27
   2   2  -4 428.049 55.2085  26
   2   2  -4 406.972 35.8923   1
   2  -2  -4 424.331 20.1428   2
   2  -2  -4 416.023 22.5736  31
   2   2  -4 382.939 50.3205   4
   2  -2  -4 427.530 37.2476   3
   2  -2  -4 430.993 40.8961   4
   2   2  -3 12896.0 216.235  33
   2  -2  -3 12218.2 214.675  28
   2   2  -3 13147.5 216.275  27
   2   2  -3 13283.8 337.070  26
   2  -2  -3 12427.7 206.289   2
   2   2  -3 12553.8 249.000   1
   2  -2  -3 13028.2 322.886   6
   2   2  -3 13732.2 333.318   4
   2  -2  -3 12607.0 278.109   4
   2  -2  -3 13062.9 262.815   3
   2  -2  -3 12395.1 214.132  31
   2   2  -2 17526.8 390.273   4
   2  -2  -2 16990.8 319.487   3
   2  -2  -2 15858.0 338.140   4
   2   2  -2 16574.8 271.687  27
   2   2  -2 16413.1 394.487  26
   2  -2  -2 16664.6 261.283   2
   2   2  -2 15862.8 291.407   1
   2  -2  -2 16613.6 382.811   6
   2   2  -2 16589.4 271.532  33
   2   2  -1 12584.8 213.097  33
   2  -2  -1 12326.6 328.051  29
   2  -2  -1 12323.1 212.182  28
   2  -2  -1 12156.6 313.973   6
   2   2  -1 12382.4 316.954   5
   2   2  -1 12824.5 213.810  27
   2   2  -1 12908.8 333.188  26
   2  -2  -1 12637.8 202.259   2
   2  -2  -1 12136.7 211.378  31
   2   2  -1 12866.6 321.365   4
   2  -2  -1 12877.8 281.256   4
   2  -2  -1 12014.4 254.959   3
   2  -2   0 339.329 50.6565  29
   2  -2   0 321.973 20.5992  28
   2   2   0 324.852 45.7736   5
   2  -2   0 296.373 19.6126  31
   2   2   0 277.203 42.0209   4
   2  -2   0 254.998 30.6858   3
   2  -2   1 135755. 2055.26   3
   2   2   1 148326. 2147.97   4
   2   2   1 139642. 2144.62   5
   2   2   1 131621. 1991.72  33
   2  -2   1 142050. 1994.29  28
   2  -2   1 142611. 2167.53  29
   2  -2   1 137565. 1993.23  31
   2   2   1 130881. 1991.79  27
   2  -2   2 52558.9 858.911   3
   2   2   2 55711.9 929.119   4
   2  -2   2 55144.7 932.735   6
   2   2   2 54427.6 932.937   5
   2   2   2 52132.0 786.191  34
   2   2   2 51652.7 792.010  33
   2  -2   2 51925.2 945.620  29
   2  -2   2 52928.5 792.359  28
   2  -2   2 52713.3 791.437  31
   2   2   2 52897.0 792.560  27
   2   2   2 52617.6 943.229  26
   2   2   3 1209.27 84.5222   4
   2  -2   3 1253.35 87.0490   6
   2   2   3 1248.77 86.0704   5
   2   2   3 1259.44 38.2868  34
   2   2   3 1280.72 41.8341  33
   2  -2   3 1400.87 96.0883  29
   2  -2   3 1336.38 42.2084  28
   2  -2   3 1204.08 40.6218  31
   2   2   3 1263.59 92.1675  26
   2   2   3 1274.38 41.6779  27
   2   2   4 5640.49 194.392   4
   2  -2   4 5885.12 197.084   6
   2   2   4 5945.60 198.400   5
   2   2   4 5698.45 109.087  34
   2   2   4 5756.52 113.633  33
   2  -2   4 6144.85 211.950  29
   2  -2   4 5770.56 113.593  28
   2  -2   4 5594.14 112.913  31
   2   2   4 5856.85 113.663  27
   2   2   4 5818.68 205.330  26
  -2  -2  -5 22320.3 479.115  20
   2   2   5 22035.6 474.296   4
   2   2   5 21992.5 471.716   5
   2  -2   5 23220.4 478.549   6
   2   2   5 22003.0 349.397  34
   2   2   5 22311.8 354.917  33
   2  -2   5 22675.8 492.535  29
   2  -2   5 22607.2 355.523  28
   2  -2   5 22120.2 354.587  31
   2   2   5 22257.9 354.883  27
   2   2   5 23247.0 492.877  26
  -2  -2  -6 1901.72 111.730  20
   2   2   6 1947.72 109.110   4
   2   2   6 1831.30 107.051   5
   2  -2   6 1895.50 108.741   6
   2   2   6 2046.91 51.0577  34
   2   2   6 1880.24 52.4411  33
   2  -2   6 2015.80 117.717  29
   2  -2   6 1805.55 52.3614  28
   2  -2   6 1889.13 52.5519  31
   2   2   6 1863.40 52.6061  27
   2   2   6 1944.49 113.830  26
  -2  -2  -7 37.0184 23.1525  20
   2   2   7 24.0171 19.4946   5
   2  -2   7 4.02706 22.6458   6
   2   2   7 76.3121 10.2233  34
   2   2   7 32.1255 8.53780  33
   2   2   7 21.0188 9.48275  27
   2   2   7 4.43861 17.6506  26
   2  -2   7-9.24437 23.7276  29
   2  -2   7 3.82920 11.2268  28
   2  -2   7 3.04018 9.87455  31
   2  -2   8 6217.80 119.554  31
   2   2   8 5535.58 197.449   5
   2  -2   8 6240.86 206.171   6
   2   2   8 6129.11 118.433  33
   2   2   8 5997.63 115.184  34
  -2  -2  -8 6041.27 219.770  20
   2   2   8 6148.05 118.646  27
   2   2   8 5909.04 209.075  26
   2  -2   8 6384.00 218.985  29
   2  -2   8 6174.47 119.497  28
   2  -2   9 702.234 32.8355  11
   2   2   9 815.928 34.9118  11
  -2  -2  -9 757.650 76.1006  20
   2  -2   9 824.153 32.1198  31
   2   2   9 739.383 31.6420   7
   2  -2   9 794.106 69.5848   6
   2   2   9 710.184 66.0364   5
   2   2   9 786.908 30.1276  34
   2   2   9 772.803 31.3024  33
   2  -2   9 789.053 32.1255  28
   2  -2   9 757.903 74.3235  29
   2   2   9 772.750 34.9660  24
   2   2   9 734.512 71.0579  26
   2   2   9 744.036 30.9867  27
   2  -2   9 769.054 35.5933  25
   2   2  10 12736.8 223.811  11
   2  -2  10 12990.2 223.622  11
  -2  -2 -10 12719.6 358.610  20
   2  -2  10 12736.5 216.927  31
   2   2  10 13089.2 221.168   7
   2   2  10 11963.1 313.010   5
   2  -2  10 13212.9 323.830   6
   2   2  10 12583.7 214.700  34
   2   2  10 12534.3 215.053  33
   2   2  10 12595.7 215.380  27
   2  -2  10 12913.0 228.434  25
   2   2  10 12940.7 330.437  26
   2  -2  10 12779.3 222.168  13
   2  -2  10 13007.4 222.972  12
   2  -2  10 13839.1 348.728  29
   2  -2  10 12940.5 217.178  28
   2   2  10 13039.7 229.111  24
   2   2  11 25751.2 418.614  11
   2  -2  11 26795.7 418.934  11
  -2  -2 -11 26456.1 589.768  20
   2  -2  11 26777.7 425.776  18
   2   2  11 27480.3 417.090   7
   2  -2  11 25987.0 526.625   6
   2   2  11 25459.1 521.697   5
   2   2  11 25744.5 407.649  33
   2   2  11 26165.7 409.094  34
   2   2  11 25462.7 407.182  27
   2   2  11 25251.3 533.213  26
   2  -2  11 26564.2 417.312  13
   2  -2  11 26447.0 417.301  12
   2  -2  11 27168.6 552.900  29
   2  -2  11 25866.8 417.067  23
   2   2  11 26417.9 425.195  24
   2   2  11 25464.7 418.927  25
  -2  -2 -12 325.991 55.7406  20
   2  -2  12 305.255 24.3496  18
   2  -2  12 250.297 40.1475   6
   2   2  12 307.804 21.9521   7
   2   2  12 280.172 18.8698  34
   2  -2  12 281.228 21.6853  23
   2   2  12 270.363 23.5094  24
   2   2  12 313.419 22.9060  25
   2  -2  12 262.232 20.6089  13
   2  -2  12 279.836 21.1779  12
   2   2  12 322.720 45.1341  26
   2   2  12 300.760 22.3459  11
   2  -2  12 279.657 22.3883  11
   2  -2  13 464.744 30.0402  18
   2   2  13 460.415 27.4431   7
   2   2  13 429.749 23.4452  34
   2  -2  13 428.156 26.8976  23
   2   2  13 392.379 27.1044  25
  -2  -2 -13 813.049 89.6701  20
   2  -2  13 429.666 26.8315  11
   2   2  13 468.769 27.7864  11
   2  -2  13 1150.16 40.3125  13
   2  -2  13 1088.36 39.1630  12
   2  -2  14 2.04959 8.56311  23
   2  -2  14-4.92880 12.1661  18
   2  -2  14 2.87233 8.79144  13
   2   2  14 1.98771 8.76205   7
   2   2  14 1.98142 9.30765  11
   2  -2  14 1.96236 9.94605  11
   2  -2  14 4.78982 8.72721  12
   2   2  14 2.28729 9.37417  25
   2  -2  15 1281.84 47.6053  23
   2   2  15 1285.57 51.0840  25
   2  -2  15 1296.99 45.9928  12
   2  -2  15 1351.84 46.8450  13
   2  -2  15 1322.24 53.2790  25
   2  -2  15 1292.95 52.0717  18
  -2  -2 -15 1448.38 126.474  20
   2   2  15 1295.37 46.9040  11
   2  -2  15 1230.62 46.0215  11
   2   2  16 160.982 20.8960  24
   2  -2  16 177.451 18.7975  23
   2   2  16 201.008 21.4108  25
   2  -2  16 190.472 18.1578  12
   2   2  16 189.016 20.1098  13
   2  -2  16 183.574 18.1755  13
   2   2  16 186.636 20.1894  12
   2  -2  16 213.301 23.0096  25
   2  -2  16 203.755 22.8050  18
  -2  -2 -16 184.778 50.0669  20
   2  -2  16 222.343 19.7050  11
   2   2  16 228.940 19.7981  11
  -2  -2 -17 96.4873 40.2397  20
   2   2  17 79.9627 17.3736  24
   2  -2  17 96.7596 17.8371  25
   2   2  17 64.3318 15.0270  25
   2   2  17 55.2613 14.4306  13
   2  -2  17 60.4399 12.6340  13
   2   2  17 76.5759 16.5606  18
   2  -2  17 55.0513 14.9754  18
   2   2  17 85.2675 13.7271  11
   2  -2  17 87.0094 14.5524  11
   2  -2  17 58.5978 12.4565  12
   2   2  17 66.5384 14.9244  12
   2  -2  17 68.0535 13.4298  23
   2  -2  18 369.020 29.7071  25
   2   2  18 335.940 26.3936  13
   2   2  18 352.847 26.7561  12
   2   2  18 404.333 31.1899  24
   2  -2  18 316.914 24.5188  23
   2   2  18 380.828 29.7963  25
  -2  -2 -18 332.709 67.0168  20
   2  -2  18 337.865 28.3530  18
   2   2  18 337.659 28.8086  18
   2  -2  19 1373.95 57.2746  25
   2   2  19 1391.75 52.4610  13
   2   2  19 1481.45 53.8661  12
   2   2  19 1408.64 58.2200  24
   2  -2  19 1351.46 50.2763  23
   2   2  19 1421.76 56.3518  25
  -2  -2 -19 1455.92 136.842  20
   2  -2  19 1510.68 57.7940  18
   2   2  19 1412.05 57.4660  18
   2  -2  20 300.703 26.9611  25
   2   2  20 253.714 22.4672  13
   2   2  20 259.138 23.1670  12
   2   2  20 295.082 27.8094  24
   2  -2  20 254.417 21.7101  23
   2   2  20 271.047 25.5204  25
  -2  -2 -20 297.510 67.7076  20
   2  -2  20 287.694 26.2825  18
   2   2  20 283.913 26.0805  18
   2   2  21 889.057 39.7106  12
   2   2  21 864.282 39.4168  13
   2   2  21 901.540 45.2540  24
   2  -2  21 903.648 38.7227  23
   2   2  21 886.090 44.5645  25
   2   2  21 885.903 44.1113  18
   2  -2  21 918.241 43.9193  18
   2  -2  21 836.349 44.6611  25
   2   2  22 5431.91 115.325  12
   2   2  22 5259.16 114.316  13
   2   2  22 5462.56 127.482  24
   2   2  22 5226.22 124.320  25
   2  -2  22 5403.15 122.629  18
   2   2  22 5457.05 125.585  18
   2  -2  22 5581.80 127.034  25
   2   2  23 913.105 36.8170  12
   2   2  23 933.408 37.4006  13
   2   2  23 966.748 44.6907  25
   2   2  23 1000.64 44.5336  18
   2  -2  23 943.622 42.5452  18
   2  -2  23 990.706 45.3075  25
   2   2  24 6059.72 130.516  25
   2   2  24 5678.35 114.156  13
   2   2  24 5769.70 114.556  12
   2  -2  24 6026.33 125.069  18
   2   2  24 6149.53 128.258  18
   2  -2  25 515.880 27.8424  18
   2   2  25 550.011 29.3523  18
   2  -2  26 496.425 24.7245  18
   2   2  26 522.559 26.4637  18
  -2   2 -26 543.678 25.5201  22
   2  -2  27 789.699 27.3331  18
   2   2  27 825.688 30.0103  18
  -2   2 -27 766.804 27.7988  22
   2   2  28 481.718 18.9416  18
  -2   2 -28 560.964 25.3235  21
  -2   2 -29 269.075 15.9156  21
   2   3 -30 1943.57 47.0211  22
  -2  -3  30 1914.42 46.1306  23
   2   3 -29 894.994 32.2453  22
  -2  -3  29 873.364 31.2662  23
   2  -3 -29 821.642 27.0584  17
   2  -3 -28 37.0546 10.0861   2
   2  -3 -28 42.1172 9.49141  19
   2   3 -28 47.1390 10.3548  22
  -2  -3  28 46.2222 10.1734  23
   2  -3 -28 53.0864 9.31964  17
   2  -3 -27 43.1990 10.9474   2
   2  -3 -27 29.4260 9.80387  19
   2   3 -27 39.0706 10.8909  22
  -2  -3  27 27.1712 10.4039  23
   2  -3 -27 24.0333 9.84825  17
   2   3 -27 23.2268 7.79197  17
   2   3 -27 28.0066 8.32459  21
   2   3 -26 465.805 23.2592   9
   2   3 -26 528.522 31.0622   2
   2  -3 -26 555.679 30.7212   2
   2   3 -26 520.146 25.7773  17
   2   3 -26 576.013 31.5692  22
   2   3 -26 527.500 26.2677  21
   2  -3 -26 517.143 28.6413  17
   2  -3 -26 464.311 27.2449  19
   2   3 -25 3560.53 83.5598   9
   2   3 -25 3751.21 95.9560   2
   2  -3 -25 3803.29 94.6979   2
   2   3 -25 3719.11 86.9976  17
   2   3 -25 3724.96 94.8221  22
   2   3 -25 3663.54 87.2548  21
   2  -3 -25 3882.62 93.8462  17
   2  -3 -25 3865.54 92.9474  19
   2  -3 -24 176.640 20.0125  19
   2   3 -24 186.823 17.6743   9
   2  -3 -24 194.917 21.3910   2
   2   3 -24 192.679 19.1283  17
   2   3 -24 188.810 20.9081  22
   2   3 -24 195.266 19.5667  21
   2  -3 -24 197.476 21.0940  17
   2   3 -24 160.209 20.1843   2
   2  -3 -23 282.915 24.7233  19
   2   3 -23 265.074 21.7931   9
   2  -3 -23 309.919 26.5635   2
   2   3 -23 290.217 23.8082  17
   2   3 -23 358.349 25.6464  21
   2   3 -23 249.889 24.1135  22
   2  -3 -23 272.878 24.8827  17
   2   3 -23 302.242 26.1993   2
   2   3 -22 653.916 35.7699  17
   2   3 -22 641.693 34.2182   9
   2  -3 -22 706.388 39.1063   2
   2  -3 -22 779.214 39.7222  19
   2  -3 -22 693.695 38.3646  17
   2   3 -22 636.348 34.6179  21
   2   3 -22 692.127 38.7610  22
   2   3 -21 204.282 51.9018   4
   2   3 -21 208.584 21.2795   9
   2   3 -21 225.282 55.1057   1
   2  -3 -21 242.115 24.1869   2
   2  -3 -21 233.882 24.2909  19
  -2   3  21 229.778 20.1131  25
   2   3 -21 261.211 23.2581  21
   2   3 -21 185.488 21.9444  22
   2  -3 -21 205.739 22.9795  17
   2   3 -21 212.563 22.0422  17
   2   3 -20 10116.0 192.915   9
   2   3 -20 10049.5 193.857  17
   2  -3 -20 9869.54 198.163  17
   2   3 -20 9807.26 355.227   4
   2   3 -20 9608.82 191.456  21
   2   3 -20 9986.01 199.329  22
   2  -3 -20 10243.0 197.913  19
   2   3 -20 9578.31 364.108   1
   2  -3 -20 9276.36 348.437   1
   2  -3 -20 10095.0 199.446   2
   2   3 -19 4574.82 113.192  19
   2  -3 -19 4521.33 112.747  19
   2   3 -19 4456.00 108.925   9
   2   3 -19 4613.79 110.792  17
   2   3 -19 4317.36 226.320   4
   2  -3 -19 4047.45 205.549   3
   2   3 -19 4599.08 109.668  21
   2   3 -19 4386.09 113.281  22
   2  -3 -19 4496.92 110.230  14
   2   3 -19 4600.29 238.649   1
   2  -3 -19 4361.84 226.555   1
   2  -3 -19 4627.61 113.613   2
   2   3 -18 3004.08 87.0978  19
   2  -3 -18 3232.58 89.7275  19
   2   3 -18 3209.24 87.1074   9
   2   3 -18 3178.53 86.6471  21
   2   3 -18 3289.24 91.4858  22
   2   3 -18 3338.18 194.148   4
   2  -3 -18 2973.19 171.504   3
   2  -3 -18 3095.91 87.2400  14
   2   3 -18 3160.59 193.471   1
   2  -3 -18 3086.38 186.976   1
   2   3 -18 3116.25 86.6219  17
   2   3 -17 4901.27 114.594  17
   2   3 -17 4735.75 113.360  21
   2   3 -17 4749.75 116.525  22
   2  -3 -17 4888.25 116.481  19
   2   3 -17 4585.83 113.218  19
   2  -3 -17 4802.01 113.528  14
   2   3 -17 4692.00 235.966   1
   2  -3 -17 4932.43 231.828   1
   2   3 -17 4940.91 239.154   4
   2  -3 -17 4564.76 213.080   3
   2   3 -16 71727.0 1073.16  17
   2   3 -16 70762.5 1070.14  21
   2   3 -16 71795.1 1076.89  22
   2   3 -16 69908.4 1072.28  19
   2  -3 -16 71825.5 1075.70  19
   2  -3 -16 69967.3 1070.58  14
   2   3 -16 71321.3 1316.88   1
   2  -3 -16 68711.9 1293.58   1
   2   3 -16 70010.2 1317.35   4
   2  -3 -16 66824.0 1259.61   3
   2   3 -15 28853.2 469.150  17
   2   3 -15 28461.6 664.698   1
   2  -3 -15 28973.0 655.364   1
   2   3 -15 28212.7 466.234  21
   2   3 -15 29136.6 472.074  22
   2  -3 -15 29477.4 471.945  19
   2   3 -15 28871.4 467.626  19
   2  -3 -15 29547.6 468.002  14
   2   3 -15 29317.5 676.453   4
   2  -3 -15 28671.8 630.473   3
   2   3 -14 3594.72 149.650   5
   2   3 -14 2921.27 167.640   1
   2  -3 -14 3034.89 165.934   1
   2  -3 -14 2987.02 82.6616   2
   2   3 -14 3247.20 83.4716  21
   2   3 -14 3049.31 84.1867  22
   2  -3 -14 3109.75 84.4232  19
   2   3 -14 3129.40 82.0014  19
   2   3 -14 3250.21 84.5720  17
   2   3 -14 2978.70 174.596   4
   2  -3 -14 3185.47 161.725   3
   2  -3 -14 3074.26 81.9976  14
   2  -3 -14 3098.16 149.908  29
   2   3 -13 57.3837 24.5644  26
   2   3 -13 66.8187 30.4054   1
   2  -3 -13 79.3746 14.1225   2
   2  -3 -13 55.7731 10.5398  31
   2  -3 -13 63.4407 12.6690  14
   2  -3 -13 99.8767 29.0780   6
   2   3 -13 80.4907 14.3450  22
   2   3 -13 77.8003 13.4172  21
   2   3 -13 57.0186 12.4596  19
   2  -3 -13 89.2572 15.1203  19
   2   3 -13 56.8183 13.2476  17
   2  -3 -13 88.8364 31.5539  29
   2  -3 -13 67.7953 11.3857  28
   2   3 -13 56.3337 21.7009   5
   2  -3 -13 30.8924 20.4936   3
   2  -3 -12 9619.12 173.475  31
   2  -3 -12 9632.47 179.975  14
   2   3 -12 9249.64 170.485  15
   2  -3 -12 9558.20 292.515  29
   2  -3 -12 9437.96 172.919  28
   2   3 -12 9934.28 174.395  27
   2   3 -12 10116.2 295.423  26
   2   3 -12 9928.51 174.266  33
   2   3 -12 9598.26 306.580   1
   2  -3 -12 9811.84 182.773   2
   2   3 -12 9930.79 181.279  21
   2   3 -12 9984.35 184.306  22
   2  -3 -12 9669.33 184.417  19
   2   3 -12 9357.35 177.348  19
   2  -3 -12 9681.93 281.831   6
   2   3 -12 8846.85 272.750   5
   2  -3 -12 9608.21 288.902   3
   2   3 -12 9832.46 182.548  17
   2   3 -12 9250.20 170.040  10
   2  -3 -11 2.55589 6.56014  28
   2  -3 -11 5.12163 13.1448  29
   2  -3 -11 13.6664 17.3416   6
   2   3 -11 10.2272 7.12187  33
   2   3 -11 1.71208 6.87820  27
   2   3 -11 5.05728 15.3577  26
   2  -3 -11 4.75558 7.56365  14
   2   3 -11 35.1957 10.4936  22
   2   3 -11 2.92406 7.25053  21
   2   3 -11 1.78487 8.06581  19
   2  -3 -11 3.18893 8.62742  19
   2   3 -11 4.59350 15.8170   5
   2  -3 -11 13.7482 19.6809   3
   2   3 -11 42.1352 22.6191   1
   2  -3 -11 1.99370 9.08179   2
   2   3 -11 1.00767 8.17860  17
   2  -3 -11 4.23186 6.73078  31
   2  -3 -10 794.979 33.5190  31
   2  -3 -10 892.594 77.7754   6
   2   3 -10 675.194 69.0240   5
   2   3 -10 938.348 82.1253   1
   2  -3 -10 813.098 35.3109   2
   2   3 -10 954.141 36.2496  33
   2   3 -10 750.798 34.6083  22
   2   3 -10 766.368 34.0954  21
   2  -3 -10 762.646 76.8679  29
   2  -3 -10 734.704 32.7057  28
   2   3 -10 964.774 36.5888  27
   2   3 -10 851.852 80.7466  26
   2  -3 -10 692.575 66.9032   3
   2  -3  -9 563.341 27.8924  31
   2  -3  -9 601.379 64.5287   6
   2   3  -9 520.062 60.5149   5
   2   3  -9 559.520 62.1139   1
   2  -3  -9 627.691 30.0579   2
   2   3  -9 618.768 29.6380  33
   2  -3  -9 578.506 59.3785   3
   2  -3  -9 516.039 62.7305  29
   2  -3  -9 612.614 29.2623  28
   2   3  -9 593.821 30.0251  22
   2   3  -9 640.802 30.4060  21
   2   3  -9 628.675 29.8133  27
   2   3  -9 618.313 69.2666  26
   2  -3  -8 57.0396 10.9562   2
   2   3  -8 61.3029 11.1334  33
   2   3  -8 62.7681 11.0809  22
   2   3  -8 70.6336 25.3640   5
   2   3  -8 58.3683 25.1246   4
   2  -3  -8 53.4218 21.9142   3
   2   3  -8 106.742 13.2198   9
   2  -3  -8 44.5770 9.72603  31
   2  -3  -8 60.2934 24.9822   6
   2  -3  -8 67.1651 26.5327  29
   2  -3  -8 47.0548 10.1351  28
   2   3  -8 31.1139 19.7577  26
   2   3  -8 59.2910 11.0646  27
   2   3  -8 42.4356 9.97674  17
   2   3  -7 21.7572 7.99445  33
   2  -3  -7 5.16630 14.5266  29
   2  -3  -7 10.4663 7.82210  28
   2  -3  -7 9.25966 15.0319   6
   2   3  -7 7.62073 12.3720   1
   2  -3  -7 34.8921 9.36280   2
   2   3  -7 18.5597 8.90427  27
   2   3  -7 20.8501 21.5724  26
   2  -3  -7 6.85101 7.92794  31
   2  -3  -7 47.0002 19.9023   3
   2   3  -7 5.12880 17.6615   4
   2   3  -7 14.0992 17.8920   5
   2   3  -6 545.925 27.2713  33
   2  -3  -6 520.719 63.3550  29
   2  -3  -6 486.613 26.5309  28
   2  -3  -6 480.176 58.7795   6
   2   3  -6 559.382 62.4453   5
   2   3  -6 499.060 50.9129   1
   2  -3  -6 550.424 26.0086   2
   2   3  -6 550.078 27.8875  27
   2   3  -6 514.661 63.8755  26
   2  -3  -6 524.452 26.9435  31
   2   3  -6 421.057 57.3550   4
   2  -3  -6 553.946 53.2254   3
   2   3  -5 32526.9 502.291  33
   2  -3  -5 32482.5 665.221  29
   2  -3  -5 32099.8 502.016  28
   2   3  -5 33242.4 652.361   5
   2  -3  -5 32993.1 649.364   6
   2  -3  -5 32112.7 496.388   2
   2   3  -5 31790.6 592.468   1
   2   3  -5 31803.3 663.974  26
   2   3  -5 32292.5 503.508  27
   2  -3  -5 31510.1 501.362  31
   2   3  -5 34149.7 663.472   4
   2  -3  -5 32017.5 598.676   3
   2   3  -4 66.1737 11.5943  33
   2  -3  -4 51.4276 26.4190  29
   2  -3  -4 65.0213 11.7797  28
   2  -3  -4 91.7588 29.3385   6
   2  -3  -4 129.048 12.7904   2
   2   3  -4 43.6083 17.0477   1
   2   3  -4 94.7453 13.5508  27
   2   3  -4 83.2934 30.4856  26
   2   3  -4 88.0208 30.3210  32
   2  -3  -4 55.2347 11.2982  31
   2  -3  -4 45.1125 20.2852   3
   2   3  -4 89.8078 29.7339   4
   2   3  -4 56.0124 22.7545   5
   2   3  -3 13011.9 221.958  33
   2  -3  -3 12625.9 221.603  28
   2  -3  -3 13230.9 215.015   2
   2   3  -3 12098.8 278.350   1
   2   3  -3 12875.8 354.853  26
   2   3  -3 12745.4 222.706  27
   2  -3  -3 13073.7 340.229   6
   2   3  -3 14389.1 367.058  32
   2  -3  -3 12359.4 220.646  31
   2   3  -3 13825.0 347.553   4
   2  -3  -3 12757.1 297.954   3
   2   3  -2 11824.6 203.358  33
   2  -3  -2 11372.8 314.322   6
   2  -3  -2 11510.4 194.954   2
   2   3  -2 10893.6 250.649   1
   2   3  -2 11451.1 330.608  26
   2   3  -2 11593.5 203.963  27
   2   3  -2 12091.2 335.555  32
   2   3  -2 11575.6 317.248   4
   2  -3  -2 11577.4 277.238   3
   2   3  -1 242.568 19.0568  33
   2  -3  -1 182.822 16.9923  28
   2  -3  -1 164.445 39.2337  29
   2  -3  -1 237.279 42.0005   6
   2  -3  -1 192.654 15.1336   2
   2   3  -1 190.661 26.1853   1
   2   3  -1 170.789 39.9549  26
   2   3  -1 202.341 18.4181  27
   2   3  -1 210.940 43.4920  32
   2  -3  -1 230.817 18.3373  31
   2   3  -1 150.561 36.7675   4
   2   3  -1 208.617 39.5694   5
   2  -3  -1 217.852 34.9385   3
   2   3   0 8492.33 261.003   5
   2  -3   0 8752.25 275.489  29
   2  -3   0 8472.07 157.470  28
   2  -3   0 8407.08 148.289   2
   2  -3   0 8355.32 156.568  31
   2  -3   0 8286.80 224.922   3
   2   3   1 807.641 32.7121  34
   2  -3   1 873.270 82.7787  29
   2  -3   1 767.205 34.0974  28
   2   3   1 922.178 79.7935   5
   2  -3   1 909.733 30.8980   2
   2  -3   1 798.705 33.8796  31
   2   3   1 866.719 74.4391   4
   2  -3   1 852.244 64.8035   3
   2   3   2 44305.9 668.470  33
   2   3   2 42599.2 664.331  34
   2  -3   2 43747.8 842.146  29
   2  -3   2 43595.7 668.626  28
   2  -3   2 44839.3 821.462   6
   2   3   2 44816.5 822.118   5
   2  -3   2 43532.0 656.210   2
   2   3   2 43338.9 669.101  27
   2   3   2 44585.7 841.698  26
   2   3   2 45510.4 844.316  32
   2  -3   2 44393.7 667.766  31
   2  -3   2 43619.2 770.405   3
   2   3   2 44287.8 804.841   4
   2   3   3 5972.44 118.578  34
   2   3   3 6123.59 122.188  33
   2  -3   3 5944.47 223.907  29
   2  -3   3 6024.12 121.949  28
   2  -3   3 6328.62 217.257   6
   2   3   3 6214.44 216.396   5
   2  -3   3 6037.75 111.866   2
   2  -3   3 6123.45 191.526   3
   2   3   3 6086.53 206.076   4
   2  -3   3 6100.21 121.680  31
   2   3   3 6107.14 224.799  26
   2   3   3 6061.64 122.515  27
   2  -3   4 2044.22 107.119   3
   2   3   4 2318.40 120.931   4
   2  -3   4 2119.46 120.206   6
   2   3   4 2265.44 124.885   5
   2  -3   4 2321.23 133.838  29
   2  -3   4 2117.27 60.1360  28
   2   3   4 2142.51 58.3096  34
   2   3   4 2197.21 60.1767  33
   2  -3   4 2205.30 60.2215  31
   2   3   4 2137.42 60.1364  27
   2   3   4 2385.58 134.584  26
   2   3   5 16110.1 376.734   4
   2   3   5 15959.3 386.350   5
   2  -3   5 15744.0 384.535   6
   2  -3   5 15740.0 399.233  29
   2  -3   5 15451.1 260.021  28
   2   3   5 15394.3 256.568  34
   2   3   5 15393.2 259.909  33
   2   3   5 15460.8 260.238  27
   2   3   5 15314.0 396.793  26
   2  -3   5 15127.4 259.080  31
   2  -3   6 4074.28 92.0247  11
  -2  -3  -6 3951.13 181.395  20
   2  -3   6 4025.41 91.0638  31
   2  -3   6 3940.11 168.948   6
   2   3   6 4136.73 174.340   5
   2   3   6 3937.83 163.600   4
   2   3   6 4185.91 90.0554  34
   2   3   6 4133.57 91.4569  33
   2   3   6 4092.07 91.9523  27
   2   3   6 4199.99 182.529  26
   2  -3   6 4062.93 180.669  29
   2  -3   6 4067.96 91.5712  28
   2   3   7 5555.75 113.792  27
   2   3   7 5786.28 216.831  26
   2   3   7 5742.04 114.361  33
   2   3   7 5300.88 111.279  34
   2  -3   7 5415.91 112.861  13
   2  -3   7 5458.16 113.079  12
   2  -3   7 5393.65 114.330  11
  -2  -3  -7 5305.84 215.216  20
   2  -3   7 5571.43 117.148  18
   2  -3   7 5613.81 214.238  29
   2  -3   7 5465.05 113.084  28
   2  -3   7 5277.24 198.259   6
   2   3   7 5220.74 198.308   5
   2   3   7 5295.19 195.286   4
   2  -3   7 5466.30 113.018  31
   2   3   8 50.8275 26.0924  26
   2   3   8 26.7648 9.46085  27
   2  -3   8 16.7316 9.80690  13
   2   3   8 27.1018 9.12692  34
   2   3   8 25.6372 9.41575  33
   2   3   8 41.7841 10.6575  24
   2  -3   8 36.4597 10.9137  23
   2  -3   8 29.9010 9.31016  31
   2   3   8 9.53408 7.80070   7
   2  -3   8 32.0352 19.6575   6
   2  -3   8 30.4605 9.58873  28
   2  -3   8 15.5904 20.6658  29
   2   3   8 32.0403 21.6642   5
   2   3   8 31.4481 10.3836  11
   2  -3   8 27.0960 10.3490  11
   2  -3   8 16.7250 9.64554  12
   2   3   9 15.0309 18.1867  26
   2   3   9 17.7951 9.07496  27
   2  -3   9 7.18202 9.93978  13
   2   3   9 19.0861 8.62668  34
   2   3   9 5.88610 7.78474  33
   2   3   9 16.8817 9.53855  24
   2  -3   9 20.3919 10.5350  23
  -2  -3  -9 30.1622 27.6963  20
   2   3   9 18.0405 20.0501   5
   2  -3   9 27.2519 8.80039  31
   2   3   9 14.7563 8.36657   7
   2  -3   9 18.1334 18.0261   6
   2  -3   9 15.2572 9.66611  12
   2   3   9 13.6898 9.39318  11
   2  -3   9 18.2318 10.0970  11
   2  -3   9 22.3924 8.62094  28
   2  -3   9 41.4400 26.5898  29
   2   3  10 2506.75 64.0803  27
   2   3  10 2349.75 132.444  26
   2  -3  10 2447.82 65.9196  12
   2  -3  10 2435.51 65.6782  13
   2   3  10 2430.33 63.3806  33
   2   3  10 2446.19 65.3597  34
   2  -3  10 2408.15 69.5895  23
   2   3  10 2359.13 70.7712  24
   2   3  10 2401.80 65.0205  25
   2   3  10 2385.80 68.0999  11
   2  -3  10 2483.38 68.6522  11
  -2  -3 -10 2476.77 150.905  20
   2  -3  10 2428.65 63.8832  31
   2  -3  10 2471.33 129.246   6
   2   3  10 2391.65 64.1102   7
   2   3  10 2531.60 129.003   5
   2  -3  10 2351.07 60.2461   8
   2  -3  10 2419.15 60.5987  16
   2  -3  10 2478.19 137.330  29
   2  -3  10 2492.67 64.6811  28
   2  -3  11 0.82364 8.13302  28
   2  -3  11-5.03999 19.1861  29
   2   3  11 13.5628 7.93110  27
   2   3  11 14.2556 18.0894  26
   2  -3  11 5.57379 8.53071  13
   2  -3  11 4.33387 18.6124   6
   2   3  11 4.38560 8.11738   7
   2   3  11 8.74793 8.11384  33
   2   3  11 37.2570 10.0047  34
   2   3  11-1.17495 9.81845  24
   2   3  11 5.74638 8.86324  25
   2  -3  11 7.64436 9.70968  23
  -2  -3 -11-13.1344 21.3200  20
   2  -3  11 13.9253 10.9839  18
   2  -3  11 13.0966 8.29821  31
   2   3  11 8.50147 16.9012   5
   2  -3  11 14.8621 9.53660  12
   2  -3  11 3.01720 10.5804  11
   2   3  11 10.2223 10.0937  11
  -2  -3 -12 1844.00 135.562  20
   2  -3  12 2021.95 64.8436  18
   2   3  12 1924.94 56.6391  34
   2   3  12 2139.61 58.8711   7
   2  -3  12 1872.77 108.333   6
   2  -3  12 1851.07 60.7210  23
   2   3  12 1844.16 63.4692  24
   2   3  12 1857.94 58.7845  25
   2  -3  12 1852.24 56.9065  13
   2  -3  12 1805.94 56.4261  12
   2   3  12 1694.24 107.622  26
   2   3  12 1872.62 59.4765  11
   2  -3  12 1884.36 59.1874  11
  -2  -3 -13 216.271 51.7727  20
   2  -3  13 242.824 23.0310  18
   2   3  13 212.626 18.6989  34
   2   3  13 231.676 19.5242   7
   2  -3  13 229.704 21.6688  23
   2   3  13 239.225 23.6860  24
   2   3  13 202.397 20.4316  25
   2  -3  13 213.002 18.9057  13
   2  -3  13 238.308 20.0069  12
   2   3  13 226.012 20.3006  11
   2  -3  13 214.562 20.4439  11
  -2  -3 -14 189.456 53.0838  20
   2  -3  14 224.838 23.7050  18
   2   3  14 226.464 19.5859  34
   2   3  14 264.049 21.1092   7
   2  -3  14 237.420 21.3814  11
   2   3  14 244.589 21.0186  11
   2  -3  14 1208.07 40.5931  12
   2  -3  14 1147.95 39.6993  13
   2  -3  14 245.198 24.3372  25
   2  -3  14 240.962 22.2433  23
   2   3  14 229.926 21.9490  25
   2  -3  15 4431.58 109.662  18
   2  -3  15 4323.35 109.798  25
   2  -3  15 4389.75 97.6490  13
   2  -3  15 4393.75 97.5300  12
   2   3  15 4206.57 97.4464  34
   2  -3  15 4332.10 100.598  11
   2   3  15 4284.61 100.614  11
  -2  -3 -15 4441.88 231.472  20
   2  -3  15 4256.55 105.535  23
   2   3  15 4256.09 104.902  25
   2  -3  16 12852.7 241.768  25
   2   3  16 12406.7 223.681  34
   2  -3  16 13232.7 241.283  18
   2   3  16 12866.8 227.394  11
   2  -3  16 12940.1 227.608  11
  -2  -3 -16 12972.7 424.598  20
   2  -3  16 12285.0 233.979  23
   2   3  16 12897.7 236.355  25
   2   3  17 89.3023 18.5451  24
   2   3  17 123.158 18.7644  25
   2   3  17 90.1970 13.7925  34
   2  -3  17 107.145 16.8664  23
   2  -3  17 119.927 19.5325  18
  -2  -3 -17 144.734 49.8498  20
   2   3  17 109.426 15.5877  11
   2  -3  18 1377.51 55.8813  18
   2   3  18 1349.12 53.7754  13
   2   3  18 1312.52 53.0598  12
   2  -3  18 1399.61 53.8031  23
   2   3  18 1414.24 59.1330  24
   2   3  18 1474.31 56.5265  25
  -2  -3 -18 1470.79 138.041  20
   2  -3  19 1372.88 55.5568  18
   2   3  19 1329.85 55.7972  18
   2   3  19 1249.02 50.9242  12
   2   3  19 1374.46 52.7442  13
   2   3  19 1322.59 53.9965  25
   2  -3  19 1405.49 53.1237  23
   2   3  19 1383.63 57.7534  24
  -2  -3 -19 1151.95 124.697  20
   2  -3  20 927.150 44.0360  18
   2   3  20 927.641 45.8718  18
   2  -3  20 863.690 40.6856  23
   2   3  20 873.947 45.4141  24
   2   3  20 814.611 41.8281  25
   2   3  20 836.078 40.5086  12
   2   3  20 906.434 41.7307  13
   2  -3  21 1676.43 59.6927  18
   2   3  21 1716.25 62.0961  18
   2  -3  21 1607.90 56.0636  23
   2   3  21 1678.63 62.5202  24
   2   3  21 1685.46 60.7923  25
   2   3  21 1664.62 56.4146  12
   2   3  21 1669.17 56.4503  13
   2   3  22 1223.67 50.6098  18
   2  -3  22 1188.39 48.5008  18
   2  -3  22 1162.49 45.0177  23
   2   3  22 1289.92 52.8981  24
   2   3  22 1188.48 49.3719  25
   2   3  22 1191.53 45.4934  12
   2   3  22 1284.64 46.5343  13
   2   3  23 29.4549 10.4077  13
   2   3  23 37.8028 13.9341  24
   2   3  23 54.5307 13.6536  25
   2  -3  23 6.24850 13.1023  18
   2   3  23 52.7813 13.9454  18
   2   3  23 27.8643 10.5819  12
   2  -3  23 35.3478 10.5681  23
   2   3  24 18.0498 8.76646  13
   2   3  24 35.2306 12.1963  25
   2  -3  24 16.4634 9.74059  18
   2   3  24 43.8452 12.8243  18
   2  -3  24 21.6283 8.95974  23
   2   3  24 15.8473 8.53653  12
   2   3  25 18.2308 10.3910  25
   2   3  25 15.8073 9.92856  18
   2  -3  25 4.57597 8.39781  18
   2   3  26 31.9336 9.89811  25
  -2   3 -26 41.9363 11.0433  21
   2   3  26 42.4690 10.2334  18
   2  -3  26 34.8012 9.27354  18
  -2   3 -27 871.123 32.1986  21
   2   3  27 877.961 29.0218  18
   2   3  27 883.929 32.8772  25
  -2   3 -28 175.657 13.5422  21
   2   3  28 216.810 14.9775  25
   2   3  29 892.833 26.2176  25
   2   4 -30 424.313 16.4818  22
   2   4 -29 274.116 15.6752  22
  -2  -4  29 255.158 14.0594  23
   2   4 -28 14.8092 7.95510  22
  -2  -4  28 2.98674 6.46878  23
   2  -4 -28 2.78960 6.14286  17
   2  -4 -28-2.69296 5.64395  19
   2   4 -28 19.5052 6.05657  21
   2   4 -27 146.895 12.0152   9
   2  -4 -27 139.608 14.6336   2
   2   4 -27 117.708 14.3446   2
   2   4 -27 115.399 13.6198  22
   2   4 -27 125.447 12.6539  21
  -2  -4  27 129.530 13.2947  23
   2  -4 -27 145.337 14.1142  17
   2  -4 -27 134.146 13.3981  19
   2   4 -26 1788.55 47.5513  17
   2  -4 -26 1923.29 56.7735   2
   2   4 -26 1882.67 57.5555   2
   2   4 -26 1794.24 49.9112   9
   2   4 -26 2016.16 57.8537  22
  -2  -4  26 1904.94 54.9092  23
   2   4 -26 1876.77 52.8130  21
   2  -4 -26 1961.32 56.3239  17
   2  -4 -26 2007.84 53.9567  19
   2  -4 -25-0.90051 9.30248  19
   2   4 -25 6.68597 7.96841   9
   2   4 -25 7.60154 9.81443   2
   2  -4 -25 6.19641 9.18190   2
   2   4 -25 4.16488 9.10174  22
  -2  -4  25 3.72645 8.21358  23
   2  -4 -25 2.00603 9.56312  17
   2   4 -25 9.89244 8.77788  17
   2   4 -25 8.12983 8.61258  21
   2   4 -24 13.1641 9.79612  21
   2  -4 -24-2.03671 10.5868  19
   2   4 -24 3.83332 8.73361   9
   2  -4 -24-2.27043 10.2622   2
   2   4 -24 9.09680 10.1960  22
  -2  -4  24 10.1616 9.03725  23
  -2   4  24 0.80175 7.59191  25
   2  -4 -24 1.11756 9.85532  17
   2  -4 -23 113.566 16.7179  19
   2   4 -23 96.9104 15.3276   9
   2  -4 -23 90.1300 16.1797   2
   2   4 -23 102.251 16.9944  22
  -2  -4  23 88.9633 14.6918  23
  -2   4  23 107.102 14.4324  25
   2   4 -23 89.9048 14.2937  17
   2  -4 -23 87.4957 15.9005  17
   2   4 -23 83.3001 14.7097  21
   2  -4 -22 36.8654 13.3859  19
   2   4 -22 41.4213 12.5416   9
   2  -4 -22 27.0403 12.8969   2
   2   4 -22 56.5062 15.0429  22
  -2   4  22 30.1923 10.6653  25
   2   4 -22 49.7931 14.0873  21
   2  -4 -22 38.8228 13.2143  17
   2   4 -22 51.2113 13.3066  17
   2   4 -21 238.322 22.8459   9
   2  -4 -21 232.242 24.4964  17
   2  -4 -21 246.942 23.7244  19
   2  -4 -21 236.037 24.6310   2
   2   4 -21 234.057 22.4249  17
   2   4 -21 273.772 25.7513  22
   2   4 -21 211.651 21.9383  21
   2   4 -20 1290.59 52.0422   9
   2  -4 -20 1355.45 54.7056  14
   2   4 -20 1329.14 53.4314  21
   2   4 -20 1301.58 54.4093  22
   2  -4 -20 1488.99 56.1209  19
   2  -4 -20 1300.95 54.1813   2
   2   4 -20 1434.13 53.5948  17
   2   4 -20 1194.53 121.007   4
   2   4 -19 1436.00 56.3637   9
   2   4 -19 1550.10 58.6869  21
   2   4 -19 1498.45 58.5426  22
   2  -4 -19 1632.31 60.1357  19
   2   4 -19 1513.21 56.9062  17
   2   4 -19 1354.27 130.134   1
   2  -4 -19 1568.92 60.0757   2
   2  -4 -19 1485.85 58.0862  14
   2   4 -19 1457.23 134.004   4
   2   4 -18 24388.9 405.574  21
   2   4 -18 23622.3 406.566  22
   2  -4 -18 24524.7 406.511  19
   2   4 -18 24094.3 403.244  17
   2   4 -18 23634.2 620.955   1
   2  -4 -18 24603.9 408.456   2
   2  -4 -18 24199.4 406.756  14
   2   4 -18 23530.0 617.767   4
   2  -4 -18 23796.3 593.005   3
   2   4 -17 28105.6 459.145  21
   2   4 -17 27659.7 459.861  22
   2  -4 -17 27399.2 460.318  19
   2   4 -17 28123.9 457.398  17
   2   4 -17 26651.8 672.155   1
   2  -4 -17 28063.7 461.172   2
   2  -4 -17 28545.5 460.702  14
   2  -4 -17 26711.0 645.357   3
   2   4 -16 114209. 1685.36  21
   2   4 -16 114327. 1686.90  22
   2  -4 -16 115040. 1686.81  19
   2   4 -16 111853. 1683.24  17
   2   4 -16 109150. 1947.42   1
   2  -4 -16 112249. 1685.89  14
   2  -4 -16 107100. 1904.65   3
   2   4 -15 15945.1 283.435  21
   2   4 -15 16388.3 285.183  22
   2  -4 -15 15891.0 284.257  14
   2  -4 -15 15988.3 285.665  19
   2   4 -15 15773.8 281.719  17
   2  -4 -15 15342.2 440.257   3
   2   4 -15 15505.0 460.721   1
   2   4 -14 36870.3 575.385  21
   2   4 -14 35694.0 574.687  22
   2  -4 -14 36920.2 577.009  19
   2   4 -14 36246.4 573.024  17
   2  -4 -14 36203.8 574.834  14
   2   4 -14 36724.8 802.325   4
   2  -4 -14 34608.5 756.093   3
   2   4 -14 34315.9 778.691   1
   2   4 -14 33151.9 696.459   5
   2  -4 -13 32351.3 687.137  29
   2  -4 -13 33051.2 517.233  28
   2  -4 -13 34128.0 531.072  14
   2   4 -13 32525.4 514.156  15
   2   4 -13 33323.8 518.276  33
   2   4 -13 33334.9 518.310  27
   2   4 -13 32942.2 689.635  26
   2  -4 -13 32271.1 666.483   6
   2   4 -13 32867.5 671.730   5
   2   4 -13 31979.1 724.877   1
   2   4 -13 33441.7 530.585  22
   2   4 -13 32917.2 529.359  21
   2  -4 -13 33479.9 532.759  19
   2   4 -13 33911.9 529.417  17
   2  -4 -13 32863.9 516.895  31
   2   4 -13 33816.7 744.923   4
   2  -4 -13 33359.0 709.625   3
   2   4 -13 32473.7 513.242  10
   2  -4 -12 500.496 27.7393  31
   2  -4 -12 615.136 33.3052  14
   2   4 -12 492.605 27.2053  15
   2   4 -12 601.532 30.1581  33
   2  -4 -12 470.642 65.3359  29
   2  -4 -12 496.274 27.8557  28
   2   4 -12 590.819 30.1934  27
   2   4 -12 463.374 64.4586  26
   2  -4 -12 550.264 65.9135   6
   2   4 -12 478.856 62.5597   5
   2   4 -12 435.334 66.5781   1
   2  -4 -12 532.474 31.2519   2
   2   4 -12 496.522 30.8490  22
   2   4 -12 510.236 31.3297  21
   2  -4 -12 530.829 32.2324  19
   2   4 -12 532.954 31.6321  17
   2   4 -12 527.715 74.7334   4
   2  -4 -12 521.762 67.9681   3
   2  -4 -12 596.941 28.6184  16
   2   4 -12 555.446 28.2737  10
   2  -4 -11 3843.53 179.679   3
   2   4 -11 3601.37 191.042   4
   2  -4 -11 3702.75 87.9326  31
   2  -4 -11 3585.81 91.5797  14
   2   4 -11 3659.87 85.8658  15
   2   4 -11 3729.77 88.7955  33
   2  -4 -11 3368.57 174.496  29
   2  -4 -11 3549.64 87.0744  28
   2   4 -11 3661.79 88.4961  27
   2   4 -11 3543.41 178.219  26
   2  -4 -11 3533.22 168.887   6
   2   4 -11 3780.41 174.289   5
   2   4 -11 3556.69 180.204   1
   2  -4 -11 3661.09 91.3243   2
   2   4 -11 3719.18 92.3835  22
   2   4 -11 3577.24 91.0908  21
   2  -4 -11 3762.75 94.2812  19
   2   4 -11 3715.38 91.7314  17
   2  -4 -11 3684.15 84.1857   8
   2  -4 -11 3651.29 84.2909  16
   2   4 -11 3471.34 83.8563  10
   2  -4 -10 1641.03 112.771   3
   2   4 -10 1600.10 122.034   4
   2  -4 -10 1607.01 52.5759  31
   2   4 -10 1551.19 50.5283  15
   2  -4 -10 1630.90 55.3024  14
   2   4 -10 1591.72 52.7877  33
   2  -4 -10 1519.15 115.875  29
   2  -4 -10 1572.09 52.4976  28
   2   4 -10 1691.68 54.4087  27
   2   4 -10 1428.79 114.002  26
   2  -4 -10 1659.37 114.429   6
   2   4 -10 1473.20 108.161   5
   2   4 -10 1670.70 118.029   1
   2  -4 -10 1594.20 54.3953   2
   2   4 -10 1616.96 54.8942  22
   2   4 -10 1994.72 59.8328  21
   2  -4 -10 1554.39 55.7311  19
   2   4 -10 1644.42 54.6623  17
   2  -4 -10 1503.42 48.9994  16
   2   4 -10 1536.10 49.9408  10
   2  -4 -10 1565.24 49.4687   8
   2   4  -9 889.676 38.0855  33
   2  -4  -9 858.096 37.0126  31
   2  -4  -9 873.192 38.4569  14
   2   4  -9 848.787 35.7826  15
   2  -4  -9 921.236 89.3111  29
   2  -4  -9 878.242 37.4722  28
   2   4  -9 814.274 36.7725  27
   2   4  -9 923.738 90.1234  26
   2  -4  -9 853.951 37.7691   2
   2   4  -9 796.198 79.0238   1
   2   4  -9 760.399 78.6307   5
   2  -4  -9 924.150 85.2213   6
   2   4  -9 825.051 37.3640  22
   2   4  -9 852.603 37.8828  21
   2  -4  -9 884.174 40.1239  19
   2  -4  -9 946.115 83.8819   3
   2   4  -9 796.982 85.3883   4
   2  -4  -9 859.510 35.1096   8
   2  -4  -9 877.244 35.3531  16
   2   4  -9 810.802 35.0099  10
   2   4  -8 61.2686 12.1748  33
   2   4  -8 72.9331 31.2083  32
   2  -4  -8 52.5548 11.5813  31
   2   4  -8 45.7166 11.0052  15
   2   4  -8 70.3850 25.8197   1
   2  -4  -8 53.8808 11.2193   2
   2  -4  -8 54.1923 28.5077  29
   2  -4  -8 51.5377 11.6291  28
   2   4  -8 85.4758 33.6177  26
   2   4  -8 63.5114 12.4158  27
   2  -4  -8 67.5219 11.5675   8
   2  -4  -8 43.1196 23.1626   6
   2  -4  -8 45.5064 11.1041  14
   2   4  -8 46.8819 11.7617  22
   2   4  -8 78.6863 13.5018  21
   2  -4  -8 90.7255 14.9955  19
   2   4  -8 45.0453 11.3952  10
   2  -4  -8 75.3124 12.5248  16
   2  -4  -8 53.6551 23.7673   3
   2   4  -8 101.136 33.4620   4
   2   4  -8 65.8368 28.1740   5
   2   4  -7 1636.12 121.180  32
   2  -4  -7 1584.34 53.0627  31
   2   4  -7 1648.79 52.0308  15
   2  -4  -7 1594.94 53.2044  14
   2   4  -7 1640.98 53.7029  33
   2  -4  -7 1687.10 121.102  29
   2  -4  -7 1613.71 53.2647  28
   2   4  -7 1643.94 121.536  26
   2   4  -7 1643.34 54.5053  27
   2  -4  -7 1574.89 111.497   6
   2   4  -7 1591.87 113.213   5
   2  -4  -7 1659.29 52.2270   2
   2   4  -7 1488.27 102.857   1
   2   4  -7 1601.40 52.2177  22
   2   4  -7 1690.07 53.7991  21
   2   4  -7 1581.75 51.1371  10
   2   4  -7 1642.00 52.9042  17
   2   4  -7 1906.29 124.481   4
   2  -4  -7 1596.10 105.190   3
   2  -4  -7 1626.36 50.9387  16
   2   4  -7 1648.36 52.4748   9
   2  -4  -7 1740.14 52.2915   8
   2   4  -6 140.127 37.6739  32
   2  -4  -6 48.6103 11.3280  31
   2   4  -6 186.695 17.3788  15
   2  -4  -6 35.3741 11.1834  28
   2  -4  -6 30.2347 24.0688  29
   2  -4  -6 29.7634 22.6880  30
   2   4  -6 123.068 38.0503  26
   2   4  -6 154.833 16.8471  27
   2  -4  -6 51.9146 10.7708   2
   2   4  -6 53.2093 21.6215   1
   2  -4  -6 177.838 41.0443   6
   2   4  -6 51.5764 10.9813  22
   2   4  -6 54.3916 11.0932  21
   2  -4  -6 186.934 16.9187   8
   2   4  -6 48.8724 10.7482   9
   2   4  -6 98.2664 13.4634  10
   2   4  -6 50.6198 11.1343  17
   2  -4  -6 172.246 16.2163  16
   2  -4  -6 73.2933 25.7821   3
   2   4  -6 78.2402 30.7829   4
   2   4  -6 71.2780 27.4541   5
   2   4  -6 182.890 17.4900  33
   2  -4  -5 246.921 42.9700   3
   2   4  -5 272.926 48.2719   5
   2   4  -5 332.831 52.9043   4
   2   4  -5 274.274 20.9720  33
   2  -4  -5 258.874 20.8847  31
   2   4  -5 237.203 48.0077  32
   2   4  -5 286.991 21.0533  15
   2  -4  -5 306.657 20.9243   2
   2   4  -5 324.235 46.4121   1
   2  -4  -5 262.601 21.1435  28
   2  -4  -5 344.383 57.7271  29
   2  -4  -5 261.631 49.3597  30
   2   4  -5 270.345 51.4794  26
   2   4  -5 229.380 20.2679  27
   2  -4  -5 227.981 18.7560   8
   2  -4  -5 251.801 46.9830   6
   2  -4  -5 255.603 20.3384  12
   2  -4  -5 277.797 21.0201  13
   2   4  -5 241.026 20.0426  21
   2   4  -5 276.720 20.6358  22
   2  -4  -5 255.254 21.1909  19
   2   4  -5 246.928 19.4024  17
   2   4  -5 254.048 19.7112   9
   2  -4  -5 285.450 20.5229  16
   2   4  -5 270.164 20.4625  10
   2   4  -4 8270.94 160.516  33
   2  -4  -4 8491.61 292.108  29
   2  -4  -4 8451.22 161.666  28
   2  -4  -4 8437.08 288.145  30
   2   4  -4 8278.72 157.821  15
   2   4  -4 8346.04 290.828  32
   2  -4  -4 8354.58 160.083  31
   2   4  -4 8259.74 160.884  27
   2   4  -4 8610.75 293.262  26
   2  -4  -4 8416.73 276.689   6
   2  -4  -4 8338.89 156.304   8
   2   4  -4 8354.37 275.660   5
   2  -4  -4 8166.95 156.989  12
   2  -4  -4 8198.65 156.857  13
   2   4  -4 8520.39 159.159  21
   2   4  -4 8349.91 156.941  22
   2   4  -4 8766.75 278.728   4
   2  -4  -4 8349.16 253.519   3
   2   4  -4 8203.87 155.758  17
   2   4  -4 8336.13 155.067   9
   2   4  -4 8408.33 157.566  10
   2  -4  -4 8113.94 155.601  16
   2  -4  -4 8339.93 155.628   2
   2   4  -4 8076.60 240.153   1
   2   4  -3 248.231 20.3296  33
   2  -4  -3 255.210 20.8881  28
   2   4  -3 261.684 51.4588  26
   2   4  -3 269.854 21.5606  27
   2   4  -3 286.687 21.2659  15
   2  -4  -3 250.333 19.5693   8
   2  -4  -3 245.544 47.2019   6
   2   4  -3 270.433 20.9189  21
   2   4  -3 234.208 19.2141  22
   2   4  -3 248.475 45.0062   4
   2  -4  -3 172.391 38.1714   3
   2   4  -3 251.903 19.1039  17
   2   4  -3 260.864 20.0614  10
   2   4  -3 197.977 46.3360  32
   2  -4  -3 266.132 21.2092  31
   2  -4  -3 269.389 19.9437  16
   2  -4  -3 241.275 18.2750   2
   2   4  -2 802.172 84.9507  26
   2   4  -2 711.469 34.5713  27
   2  -4  -2 772.929 77.6395   6
   2  -4  -2 749.178 33.1879   8
   2  -4  -2 643.490 34.0308  23
   2   4  -2 891.404 35.1570  22
   2   4  -2 734.818 75.2464   4
   2  -4  -2 636.616 65.3754   3
   2   4  -2 815.496 36.4051  33
   2  -4  -2 767.534 33.3997  16
   2  -4  -2 660.111 30.8938   2
   2   4  -2 778.656 83.1821  32
   2  -4  -1 43802.0 884.590  29
   2  -4  -1 43533.4 691.075  28
   2  -4  -1 44885.9 885.548  30
   2   4  -1 45966.3 689.920  15
   2  -4  -1 45293.0 865.921   6
   2  -4  -1 44594.6 686.921   8
   2   4  -1 45754.6 892.663  26
   2   4  -1 45739.5 693.777  27
   2  -4  -1 46702.3 694.808  23
   2  -4  -1 44709.2 687.795  12
   2  -4  -1 44967.6 687.960  13
   2  -4  -1 45370.9 683.443   2
   2   4  -1 47354.8 854.585   4
   2  -4  -1 45455.9 824.210   3
   2   4  -1 45973.8 869.374   5
   2   4  -1 44862.3 687.997  10
   2  -4  -1 44656.4 686.611  16
   2   4  -1 44762.4 692.668  33
   2   4  -1 44645.1 887.821  32
   2  -4  -1 43429.0 690.585  31
   2  -4   0 1457.80 48.2016  13
   2  -4   0 1375.39 47.1989  12
   2  -4   0 1394.14 112.743  29
   2  -4   0 1407.15 50.1356  28
   2  -4   0 1505.52 114.962  30
   2   4   0 1698.38 51.8089  15
   2  -4   0 1413.92 50.6504  23
   2  -4   0 1313.61 46.5781  11
   2   4   0 1791.61 118.212   5
   2  -4   0 1352.60 94.4906   3
   2   4   0 1266.03 94.3518   4
   2   4   0 1607.37 50.3157  10
   2   4   0 1360.55 47.8543  34
   2  -4   0 1494.78 50.3337  31
   2  -4   0 1356.47 44.7342   2
   2  -4   1 2976.00 76.6777  31
   2   4   1 2966.22 75.0976  15
   2  -4   1 3352.98 172.134  29
   2  -4   1 3028.09 77.5826  28
   2  -4   1 2977.59 162.977  30
   2  -4   1 2958.35 74.4478  12
   2  -4   1 3014.89 74.9023  13
   2  -4   1 2883.80 73.7497   8
   2  -4   1 2714.67 75.9909  23
   2  -4   1 2715.38 73.0951  11
   2   4   1 3111.46 158.610   5
   2  -4   1 2615.85 135.291   3
   2   4   1 2948.75 144.665   4
   2   4   1 2920.22 74.1082  10
   2  -4   1 2920.99 73.2634  16
   2   4   1 2803.99 73.8171  34
   2  -4   1 2951.06 70.6817   2
   2   4   2 172771. 2493.09  34
   2   4   2 169807. 2494.53  33
   2  -4   2 168968. 2493.80  31
   2   4   2 169382. 2722.15  32
   2   4   2 172801. 2491.35  15
   2  -4   2 169611. 2489.43   8
   2  -4   2 166380. 2686.66   6
   2   4   2 167440. 2693.34   5
   2  -4   2 172094. 2720.49  29
   2  -4   2 170836. 2494.73  28
   2  -4   2 169031. 2716.80  30
   2   4   2 169141. 2724.51  26
   2   4   2 171392. 2496.11  27
   2  -4   2 171870. 2490.11  13
   2  -4   2 171339. 2490.51  12
   2  -4   2 170410. 2496.24  23
   2  -4   2 170868. 2490.71  11
   2  -4   2 171322. 2654.67   3
   2   4   2 172080. 2658.74   4
   2  -4   2 168861. 2490.80  18
   2   4   2 170549. 2491.14  10
   2  -4   2 169697. 2489.00  16
   2  -4   2 168017. 2483.69   2
   2  -4   3 24020.3 380.551  31
   2   4   3 24230.9 558.572  32
   2   4   3 22864.5 376.904  15
   2  -4   3 23181.1 375.343   8
   2   4   3 24369.2 539.489   5
   2  -4   3 24603.1 538.515   6
   2  -4   3 22811.5 551.177  29
   2  -4   3 23411.1 381.106  28
   2  -4   3 24244.9 556.542  30
   2   4   3 24009.9 557.885  26
   2   4   3 23768.5 381.667  27
   2  -4   3 22603.6 375.434  12
   2  -4   3 22330.5 375.038  13
   2  -4   3 23767.6 383.288  23
   2   4   3 23388.2 376.224  10
   2  -4   3 23400.5 510.586   3
   2   4   3 24082.1 510.624   4
   2  -4   3 22903.2 378.472  18
   2  -4   3 22909.7 374.717  16
   2   4   3 23897.1 380.908  33
   2   4   3 23498.7 378.667  34
   2  -4   3 23673.4 370.343   2
   2  -4   4 13848.9 394.176  29
   2  -4   4 13331.8 239.685  28
   2  -4   4 13834.8 388.015  30
   2   4   4 13608.9 236.648  15
   2   4   4 13893.7 231.323   7
   2   4   4 14195.2 378.486   5
   2  -4   4 13454.5 234.857   8
   2  -4   4 13825.0 372.817   6
   2   4   4 14337.8 397.476  26
   2   4   4 13700.2 240.822  27
   2  -4   4 13670.1 235.857  13
   2  -4   4 13799.8 236.425  12
   2  -4   4 13336.0 241.527  23
   2   4   4 13751.9 236.127  10
   2  -4   4 12897.5 350.324   3
   2   4   4 14403.6 356.359   4
   2  -4   4 13900.3 239.716  18
   2  -4   4 13379.7 234.548  16
   2  -4   4 13783.7 239.396  31
   2   4   4 13840.7 391.821  32
   2   4   4 13881.1 240.128  33
   2   4   4 13633.8 238.420  34
   2  -4   5 2802.62 74.1032  31
   2   4   5 2747.64 158.086  32
   2   4   5 2822.78 72.8401  15
   2  -4   5 2885.49 152.573   6
   2   4   5 2733.77 67.9271   7
   2   4   5 2824.91 151.723   5
   2  -4   5 3075.65 165.219  29
   2  -4   5 2814.48 74.6336  28
   2  -4   5 2859.37 159.072  30
   2   4   5 2664.48 155.931  26
   2   4   5 2966.63 76.5696  27
   2  -4   5 2660.27 71.5589  13
   2  -4   5 2675.90 71.6348  12
   2  -4   5 2796.26 76.6689  23
   2   4   5 2777.46 72.2916  24
   2   4   5 2880.21 72.6587  10
   2  -4   5 2649.06 73.1734  11
   2  -4   5 2907.95 146.219   3
   2   4   5 2880.25 139.970   4
   2  -4   5 2880.90 75.9728  18
   2  -4   5 2835.30 71.5966  16
   2  -4   5 2667.72 70.2834   8
   2   4   5 2847.45 74.4775  34
   2   4   5 2780.30 74.2129  33
   2   4   6 4415.73 97.8542  34
   2   4   6 4237.88 97.2297  33
   2  -4   6 4239.64 97.0991  31
   2   4   6 4101.40 194.814  32
   2   4   6 4176.93 94.8850  15
   2   4   6 4565.58 194.309   5
   2  -4   6 4103.48 184.589   6
   2   4   6 4228.78 91.0707   7
   2  -4   6 4257.87 198.388  29
   2  -4   6 4302.70 98.1009  28
   2   4   6 3999.11 193.666  26
   2   4   6 4182.68 97.6933  27
   2  -4   6 4114.19 95.0837  12
   2  -4   6 4103.47 94.8244  13
   2   4   6 4098.71 96.1763  24
   2  -4   6 4119.20 100.020  23
   2  -4   6 4225.86 97.4923  11
   2   4   6 4113.10 93.7899  10
  -2  -4  -6 3968.78 195.247  20
   2  -4   6 4303.25 99.6948  18
   2  -4   6 4034.93 92.7544   8
   2  -4   6 4149.68 93.2486  16
   2  -4   6 4034.81 179.910   3
   2   4   6 3849.76 167.280   4
   2   4   7 355.149 23.6052  33
   2   4   7 366.782 24.2115  34
   2  -4   7 343.334 23.5816  31
   2   4   7 362.581 23.2319  15
   2  -4   7 336.327 53.2732   6
   2   4   7 310.448 20.8884   7
   2   4   7 387.693 58.1671   5
   2  -4   7 337.957 23.9262  28
   2  -4   7 319.743 55.5945  29
   2   4   7 312.626 23.2954  27
   2   4   7 359.346 58.1131  26
   2  -4   7 310.275 22.9089  13
   2  -4   7 320.093 23.5003  12
   2   4   7 322.621 23.7697  24
   2  -4   7 288.113 23.7430  23
   2   4   7 332.821 22.6497  10
   2  -4   7 332.048 24.8142  11
  -2  -4  -7 375.501 63.6633  20
   2  -4   7 333.145 25.3172  18
   2  -4   7 310.210 21.5585  16
   2   4   7 233.933 42.3443   4
   2  -4   7 327.379 22.1006   8
   2  -4   8 2333.49 146.868  29
   2  -4   8 2609.57 70.9524  28
   2   4   8 2559.45 67.7190  15
   2   4   8 2582.64 65.4071   7
   2   4   8 2501.82 141.426   5
   2  -4   8 2613.56 144.520   6
   2   4   8 2276.68 143.883  26
   2   4   8 2651.32 71.4303  27
   2  -4   8 2558.06 68.9490  12
   2  -4   8 2534.97 68.5246  13
   2  -4   8 2467.13 73.5086  23
   2   4   8 2469.73 71.8583  24
   2   4   8 2592.35 67.8645  10
   2  -4   8 2581.57 72.2494  11
  -2  -4  -8 2616.25 162.190  20
   2  -4   8 2478.00 66.1118   8
   2  -4   8 2394.69 65.0927  16
   2   4   8 2629.67 70.5659  33
   2   4   8 2626.41 71.3101  34
   2  -4   8 2580.15 69.7290  31
   2  -4   9 242.957 20.4395  31
   2   4   9 272.835 19.9391  15
   2   4   9 212.281 18.5813   7
   2  -4   9 271.753 48.4850   6
   2  -4   9 289.790 51.8133  29
   2  -4   9 249.943 20.2810  28
   2   4   9 192.413 44.5285  26
   2   4   9 253.216 20.6996  27
   2  -4   9 233.005 20.5319  13
   2  -4   9 232.592 20.4672  12
   2  -4   9 236.765 22.4877  23
   2   4   9 293.629 23.9352  24
   2  -4   9 272.299 22.7684  11
   2   4   9 218.323 18.6015  10
  -2  -4  -9 342.143 62.6907  20
   2  -4   9 221.039 18.3221   8
   2  -4   9 238.589 18.6909  16
   2   4   9 246.895 19.9013  33
   2   4   9 243.619 20.7668  34
   2   4   9 245.627 47.7379   5
   2   4  10 150.892 16.5017  33
   2   4  10 173.731 18.1276  34
   2  -4  10 139.923 16.0747  31
   2   4  10 146.525 15.6160  15
   2  -4  10 169.010 40.2012  29
   2  -4  10 172.767 17.3058  28
   2  -4  10 153.490 39.0215   6
   2   4  10 166.760 16.4749   7
   2   4  10 146.851 16.6859  27
   2   4  10 176.153 42.3307  26
   2  -4  10 270.501 23.9782  23
   2   4  10 186.544 20.3630  24
   2   4  10 154.004 16.0393  25
   2  -4  10 172.228 17.6485  12
   2  -4  10 140.726 16.0845  13
   2  -4  10 169.514 19.3394  11
   2   4  10 173.719 19.3157  11
   2   4  10 158.944 16.0380  10
  -2  -4 -10 123.042 40.7630  20
   2  -4  10 172.345 19.8266  18
   2  -4  10 149.636 15.5807   8
   2  -4  10 151.975 15.6852  16
   2   4  10 148.004 36.1835   5
   2  -4  11 864.544 86.1040  29
   2  -4  11 881.618 37.0582  28
   2   4  11 980.234 38.1105  27
   2   4  11 756.455 79.8964  26
   2  -4  11 911.141 38.3368  13
   2  -4  11 896.990 38.0680  12
   2   4  11 966.644 37.1342   7
   2   4  11 806.553 78.4796   5
   2  -4  11 828.075 79.1086   6
   2   4  11 888.326 36.6122  33
   2   4  11 849.397 39.2136  34
   2  -4  11 917.073 43.1145  23
   2   4  11 976.654 44.3154  24
   2   4  11 929.446 38.1407  25
   2  -4  11 991.708 41.8992  11
   2   4  11 881.902 40.1618  11
  -2  -4 -11 770.484 93.7740  20
   2  -4  11 925.779 43.3465  18
   2  -4  11 856.555 34.2571   8
   2  -4  11 873.478 36.8719  31
   2  -4  11 900.509 35.0324  16
  -2  -4 -12 3225.64 192.392  20
   2  -4  12 3392.11 90.4046  18
   2   4  12 2972.38 75.0971  33
   2   4  12 3133.36 82.8983  34
   2   4  12 3184.66 77.0354   7
   2  -4  12 3165.10 151.555   6
   2   4  12 3050.94 76.0199  27
   2   4  12 2817.24 150.854  26
   2  -4  12 3190.83 79.3037  12
   2  -4  12 3238.79 79.7430  13
   2   4  12 3173.08 84.4796  11
   2  -4  12 3166.73 84.2407  11
   2  -4  12 3075.85 87.2387  23
   2   4  12 3164.70 88.5443  24
   2   4  12 3142.73 80.6449  25
   2  -4  13 7761.44 160.986  18
   2   4  13 7348.26 151.188  34
   2   4  13 7573.62 144.646   7
   2   4  13 7459.07 152.135  11
   2  -4  13 7477.41 158.854  23
   2   4  13 7698.50 161.982  24
   2   4  13 7378.66 150.533  25
  -2  -4 -13 7303.49 303.457  20
   2  -4  13 7390.48 145.549  13
   2  -4  13 7360.02 145.457  12
   2  -4  14 5236.69 112.311  12
   2  -4  14 5262.09 112.436  13
   2   4  14 5280.63 118.659  34
   2  -4  14 5532.00 127.796  18
   2  -4  14 5359.20 126.784  23
   2   4  14 5428.14 129.076  24
   2   4  14 5408.90 120.051  25
  -2  -4 -14 5486.27 262.561  20
   2   4  14 5354.61 119.079  11
   2   4  15 1627.25 57.1476  34
   2  -4  15 1803.24 65.1097  18
   2  -4  15 1748.66 63.4761  23
   2   4  15 1742.46 59.9098  25
  -2  -4 -15 1901.45 156.431  20
   2   4  15 1766.41 58.3252  11
   2   4  16 21946.5 373.756  34
   2  -4  16 23114.7 387.160  18
   2  -4  16 23168.0 386.450  23
   2   4  16 22806.0 380.546  25
  -2  -4 -16 23549.4 620.426  20
   2   4  16 22522.3 372.657  11
   2   4  17 4906.43 112.048  34
   2  -4  17 5247.12 123.699  18
   2  -4  17 5041.32 122.128  23
   2   4  17 5191.03 119.440  25
   2   4  17 5023.81 110.550  11
   2  -4  18 762.356 40.6778  23
   2   4  18 777.850 43.1694  24
   2   4  18 771.520 39.2369  25
   2  -4  18 803.343 41.7809  18
   2   4  18 684.584 33.9270  34
   2   4  19 181.580 18.0511  34
   2  -4  19 176.550 21.1264  18
   2  -4  19 169.112 19.9530  23
   2   4  19 158.647 21.1643  24
   2   4  19 224.381 22.3171  25
   2  -4  20 2050.35 66.9287  18
   2  -4  20 1928.14 64.5250  23
   2   4  20 2046.92 70.1683  24
   2   4  20 1928.41 64.5705  25
   2   4  20 2021.36 64.9837  13
   2   4  20 2054.70 65.6941  12
   2  -4  21 590.061 33.5673  18
   2   4  21 589.397 34.5877  18
   2  -4  21 583.954 32.9407  23
   2   4  21 577.607 35.4783  24
   2   4  21 543.003 32.6198  25
   2   4  21 574.131 31.9268  12
   2   4  21 588.086 32.2279  13
   2   4  22 2.93665 9.05843  13
   2   4  22 3.68355 10.4517  24
   2   4  22 4.39298 10.5465  25
   2   4  22 4.67051 11.2128  18
   2  -4  22 13.5541 11.0978  18
   2   4  22 2.96144 9.20488  12
   2  -4  22 2.06498 9.33135  23
   2   4  23 1016.27 41.8852  18
   2  -4  23 941.258 38.3783  18
  -2   4 -23 1047.87 40.5692  21
   2  -4  23 916.865 37.7164  23
   2   4  23 1059.27 44.0459  24
   2   4  23 941.655 40.0731  25
   2   4  23 1003.69 37.9659  13
   2   4  23 981.633 37.8466  12
  -2   4 -24 2.51671 8.66623  21
   2   4  24 10.6296 7.67363  13
   2   4  24 5.96015 9.47116  24
   2   4  24 7.29209 9.24022  25
   2   4  24 0.91303 8.64200  18
   2  -4  24 7.00020 8.23106  18
   2   4  24 7.12506 7.58439  12
   2  -4  24 6.13563 7.72496  23
  -2   4 -25 29.7694 9.32415  21
   2  -4  25 27.4663 8.47226  18
   2   4  25 21.3645 8.63260  18
   2   4  25 21.5515 9.70210  25
   2  -4  25 28.9227 7.83251  23
   2   4  25 21.1941 7.09321  12
   2   4  25 23.7701 7.05141  13
   2   4  26 270.801 18.0610  25
   2   4  26 290.025 17.2915  18
  -2   4 -26 294.479 17.8374  21
   2   4  27 317.210 17.2314  25
   2   4  27 277.655 14.0788  18
  -2   4 -27 315.594 15.8920  21
   2   4  28 171.180 10.8831  25
   2  -5 -28 585.046 20.5497  17
   2   5 -28 670.240 22.7059  22
   2  -5 -27 193.916 14.4608  17
   2   5 -27 221.133 15.0520  22
   2   5 -27 181.211 13.3599  21
   2   5 -27 213.416 12.8092   9
  -2  -5  27 173.761 12.3378  23
   2   5 -26 386.369 19.9385   9
   2  -5 -26 391.106 21.9707   2
   2   5 -26 436.406 23.5772   2
   2  -5 -26 376.469 18.6594  19
   2   5 -26 417.562 22.1447  22
   2   5 -26 390.924 21.0139  21
   2  -5 -26 400.417 22.1972  17
  -2  -5  26 382.566 19.7317  23
   2  -5 -25 56.3964 10.4285  19
   2   5 -25 43.1977 9.78913   9
   2   5 -25 41.6472 10.5184   2
   2  -5 -25 37.0360 10.2975   2
   2   5 -25 59.7622 11.4870  21
   2   5 -25 66.4730 12.0461  22
  -2  -5  25 60.7723 10.5383  23
   2  -5 -25 55.0945 11.6282  17
   2   5 -25 38.3944 8.25280  17
  -2   5  25 46.4924 8.88585  25
  -2   5  24 557.808 26.5283  25
  -2  -5  24 538.890 26.3671  23
   2   5 -24 535.825 25.4062  17
   2   5 -24 564.284 28.5751   9
   2  -5 -24 613.723 30.9357   2
   2  -5 -24 547.498 27.3214  19
   2   5 -24 559.685 29.3844  22
   2   5 -24 590.450 29.7398  21
   2  -5 -24 579.403 30.4758  17
   2   5 -24 552.721 29.8641   2
   2  -5 -23 1512.84 50.4692  19
   2   5 -23 1548.70 52.1666   9
   2  -5 -23 1713.77 55.8016   2
   2   5 -23 1493.68 48.1504  17
   2   5 -23 1599.34 53.1798  22
   2   5 -23 1537.49 52.8062  21
   2  -5 -23 1533.51 54.0478  17
  -2   5  23 1593.33 50.2952  25
  -2  -5  23 1617.92 50.1261  23
   2  -5 -22 1626.93 54.8686  19
   2   5 -22 1699.26 56.8479   9
   2  -5 -22 1690.18 58.1170   2
   2   5 -22 1700.58 53.6871  17
   2   5 -22 1685.13 57.2205  22
   2   5 -22 1666.82 56.7166  21
   2  -5 -22 1724.20 59.3816  17
  -2   5  22 1673.30 54.1953  25
  -2  -5  22 1647.09 52.6061  23
   2   5 -21 1041.85 42.3813  17
  -2  -5  21 1008.17 40.6812  23
   2   5 -21 970.812 43.5366   9
   2  -5 -21 1002.60 43.4313  19
   2  -5 -21 989.058 44.6427   2
   2   5 -21 975.412 43.5863  22
   2   5 -21 990.951 44.1820  21
   2   5 -20 1757.03 61.7958  22
  -2  -5  20 1900.13 58.9766  23
   2   5 -20 1904.96 64.4970  21
   2  -5 -20 1903.89 64.7719   2
   2   5 -20 1875.82 63.8833   9
   2  -5 -20 1906.84 63.0164  19
   2  -5 -20 1902.62 66.0669  14
   2   5 -20 1842.29 60.4665  17
   2   5 -19 34060.6 556.743  22
  -2  -5  19 33281.8 545.322  23
   2   5 -19 36174.0 560.521  21
   2  -5 -19 34253.8 558.648   2
   2   5 -19 34488.5 557.571   9
   2   5 -19 35232.1 553.848  17
   2  -5 -19 35846.0 562.625  14
   2  -5 -19 35600.3 557.147  19
   2   5 -18 9797.38 364.214   4
   2   5 -18 10201.6 199.468  22
  -2  -5  18 10168.8 189.522  23
   2   5 -18 10140.3 200.577  21
   2  -5 -18 10181.0 201.077   2
   2   5 -18 10293.4 197.024  17
   2  -5 -18 10297.7 202.756  14
   2  -5 -18 10287.8 199.451  19
   2  -5 -17 27019.5 663.436   3
   2   5 -17 28134.9 698.914   4
   2   5 -17 29161.1 469.745  22
  -2  -5  17 28262.9 455.546  23
   2   5 -17 27527.0 468.876  21
   2  -5 -17 29352.7 472.222   2
   2   5 -17 28504.9 698.257   1
   2   5 -17 28559.5 466.832  17
   2  -5 -17 28433.8 473.069  14
   2  -5 -17 29315.2 470.341  19
   2  -5 -16 23689.6 605.867   3
   2   5 -16 23054.8 625.509   4
   2   5 -16 24503.9 416.422  22
   2   5 -16 25481.5 420.629  21
   2  -5 -16 25218.5 420.029   2
   2   5 -16 23599.0 625.838   1
   2   5 -16 25100.4 415.681  17
   2  -5 -16 25320.7 422.117  14
   2  -5 -16 25642.2 419.994  19
   2   5 -15 21.5224 13.9003  21
   2  -5 -15 21.5768 15.2488  19
   2   5 -15 8.05284 32.0201   4
   2  -5 -15 21.5269 29.6975   3
   2   5 -15 29.6758 15.3232  22
   2   5 -15 7.90570 27.2243   1
   2  -5 -15 30.8880 14.8694   2
   2   5 -15 44.3841 15.2005  17
   2  -5 -15 20.9047 14.8386  14
   2   5 -14 7216.26 298.665   1
   2   5 -14 7476.94 157.194  22
   2   5 -14 7892.03 161.726  21
   2  -5 -14 7578.25 160.806  19
   2   5 -14 8051.30 160.249  17
   2  -5 -14 7243.75 145.706  31
   2  -5 -14 7661.62 162.319  14
   2  -5 -14 7288.58 146.100  28
   2  -5 -14 6997.05 285.138   3
   2   5 -14 7466.65 305.946   4
   2  -5 -13 1213.07 107.398  29
   2  -5 -13 1245.25 46.3853  28
   2  -5 -13 1200.90 52.5887  14
   2   5 -13 1225.19 45.1815  15
   2   5 -13 1244.15 46.5524  33
   2   5 -13 1278.64 47.0157  27
   2   5 -13 1071.44 96.1852   5
   2   5 -13 1218.73 117.686   1
   2   5 -13 1273.17 51.0635  22
   2   5 -13 1229.17 51.7220  21
   2  -5 -13 1257.80 53.4173  19
   2   5 -13 1403.76 53.1372  17
   2  -5 -13 1213.24 45.6482  31
   2  -5 -13 1166.38 110.639   3
   2   5 -13 1177.97 117.260   4
   2   5 -13 1212.11 44.3693  10
   2  -5 -12 3917.87 201.171   3
   2   5 -12 3701.69 203.943   4
   2  -5 -12 3738.07 91.9609  31
   2   5 -12 3755.68 90.8073  15
   2  -5 -12 3999.00 102.143  14
   2   5 -12 3920.12 94.0521  33
   2  -5 -12 3676.20 189.852  29
   2  -5 -12 3855.57 93.4205  28
   2   5 -12 3918.13 94.4442  27
   2   5 -12 3639.36 189.985  26
   2  -5 -12 3510.45 179.183   6
   2   5 -12 3444.57 179.464   5
   2   5 -12 3695.25 199.841   1
   2   5 -12 3771.05 96.7754  22
   2   5 -12 3852.68 99.3144  21
   2  -5 -12 4080.07 102.172  19
   2   5 -12 3709.54 96.7607  17
   2  -5 -12 3720.29 88.7951   8
   2  -5 -12 3806.76 89.6168  16
   2   5 -12 3710.42 89.8295  10
   2  -5 -11 2126.06 144.193   3
   2   5 -11 2261.70 154.976   4
   2   5 -11 2488.25 71.0947  33
   2  -5 -11 2292.91 68.4565  31
   2   5 -11 2362.75 67.5607  15
   2  -5 -11 2370.91 74.2833  14
   2  -5 -11 2429.09 156.221  29
   2  -5 -11 2336.83 69.4461  28
   2   5 -11 2390.50 70.4690  27
   2   5 -11 2269.05 151.760  26
   2   5 -11 2471.92 158.747   1
   2   5 -11 2431.59 148.046   5
   2  -5 -11 2542.46 150.140   6
   2   5 -11 2386.21 71.6202  22
   2   5 -11 2345.05 73.3057  21
   2  -5 -11 2489.86 75.6865  19
   2   5 -11 2505.61 73.3767  17
   2  -5 -11 2389.97 66.5103   8
   2  -5 -11 2356.80 66.3381  16
   2   5 -11 2367.17 67.2604  10
   2  -5 -10 41.3962 12.0604  31
   2   5 -10 58.7869 12.8779  15
   2   5 -10 19.6632 26.0667   1
   2  -5 -10 28.7335 12.2276   2
   2  -5 -10 40.9663 25.9977  29
   2  -5 -10 56.9628 12.6235  28
   2   5 -10 69.1950 33.7000  26
   2   5 -10 36.9353 11.9373  27
   2  -5 -10 18.3798 18.6138   6
   2  -5 -10 20.9987 9.82329   8
   2  -5 -10 38.5437 13.2846  14
   2   5 -10 57.2089 12.7458  22
   2  -5 -10 25.3804 25.2347   3
   2   5 -10 28.0598 26.7103   4
   2   5 -10 87.2153 32.7715   5
   2  -5 -10 59.3889 14.3022  19
   2  -5 -10 38.9243 11.5841  16
   2   5 -10 61.2967 12.9903  17
   2   5 -10 27.9072 10.3587  10
   2   5 -10 39.6430 10.8146  33
   2   5  -9 5500.77 243.327   4
   2  -5  -9 5842.48 240.727   3
   2   5  -9 6034.76 129.504  33
   2  -5  -9 6007.74 128.827  31
   2   5  -9 6464.29 263.548  32
   2  -5  -9 5881.86 131.907  14
   2   5  -9 5831.09 125.443  15
   2  -5  -9 5740.26 248.788  29
   2  -5  -9 5811.31 128.360  28
   2   5  -9 6050.24 256.984  26
   2   5  -9 6126.53 130.763  27
   2  -5  -9 6108.58 130.731   2
   2   5  -9 5828.92 239.583   1
   2   5  -9 5714.40 239.261   5
   2  -5  -9 5453.44 234.446   6
   2   5  -9 5733.58 126.815  22
   2  -5  -9 6123.21 134.149  19
   2   5  -9 5708.10 128.247  17
   2  -5  -9 6073.02 125.639   8
   2  -5  -9 5921.25 124.213  16
   2   5  -9 5944.92 125.736  10
   2   5  -8 14.1110 19.8392  32
   2  -5  -8 18.3060 10.2621  31
   2   5  -8 31.1194 11.4270  15
   2  -5  -8 30.5475 11.5470   2
   2   5  -8 101.967 33.0180   1
   2  -5  -8 33.7817 11.7373  28
   2  -5  -8 21.0121 24.1195  29
   2  -5  -8 13.7984 19.3997  30
   2   5  -8 7.12288 23.1261  26
   2   5  -8 29.5270 11.5874  27
   2  -5  -8 25.0156 23.8092   6
   2  -5  -8 21.5006 10.4504   8
   2  -5  -8 18.5372 10.8079  14
   2   5  -8 34.3434 11.8202  22
   2  -5  -8 24.0644 19.5335   3
   2   5  -8 39.4859 28.2645   4
   2   5  -8 50.8465 27.2975   5
   2  -5  -8 25.0945 11.3448  19
   2  -5  -8 19.4153 9.53451  16
   2   5  -8 30.1128 12.1883  33
   2   5  -8 17.9376 10.0658  10
   2   5  -8 10.9762 9.26407   9
   2   5  -7 248.126 54.1044  32
   2  -5  -7 244.362 22.3127  31
   2   5  -7 258.788 21.7628  15
   2  -5  -7 241.922 22.5289  14
   2   5  -7 265.798 23.0159  33
   2  -5  -7 323.613 24.5371  28
   2  -5  -7 317.440 61.2432  29
   2  -5  -7 300.767 59.6567  30
   2   5  -7 229.080 52.7457  26
   2   5  -7 265.251 23.3917  27
   2  -5  -7 254.693 21.5670   8
   2  -5  -7 181.448 44.4280   6
   2  -5  -7 222.659 20.5286   2
   2   5  -7 251.932 48.4385   1
   2   5  -7 244.393 21.2559  22
   2  -5  -7 248.509 22.8378  19
   2  -5  -7 253.544 48.9466   3
   2   5  -7 229.247 50.7770   5
   2   5  -7 297.439 22.6495   9
   2  -5  -7 289.626 22.5874  16
   2   5  -7 266.939 21.9367  10
   2  -5  -6 3040.97 80.0673   2
   2   5  -6 2862.78 153.519   1
   2  -5  -6 2979.71 176.233  29
   2  -5  -6 2929.13 81.4639  28
   2  -5  -6 2925.63 173.855  30
   2   5  -6 3079.99 80.5017  15
   2  -5  -6 2933.72 81.7911  14
   2  -5  -6 2865.27 79.9411  31
   2   5  -6 3061.53 178.439  32
   2   5  -6 3082.44 179.461  26
   2   5  -6 2969.71 82.0911  27
   2   5  -6 2991.73 81.7960  33
   2  -5  -6 3173.77 171.904   6
   2  -5  -6 2974.49 78.2040   8
   2   5  -6 2984.44 78.3447  22
   2  -5  -6 3058.72 83.9260  19
   2   5  -6 2980.10 79.4479  17
   2  -5  -6 2862.46 75.7585  18
   2   5  -6 2929.29 77.2324   9
   2   5  -6 2953.69 78.5231  10
   2  -5  -6 2989.52 78.0582  16
   2   5  -6 3041.56 167.408   4
   2  -5  -6 3025.78 163.012   3
   2   5  -6 3235.47 173.639   5
   2   5  -5 13848.9 245.794  33
   2   5  -5 13408.7 410.783  26
   2   5  -5 13534.3 245.655  27
   2   5  -5 13046.9 405.907  32
   2  -5  -5 13208.3 243.000  31
   2   5  -5 13657.5 242.267  15
   2  -5  -5 14093.8 247.068  14
   2  -5  -5 13490.3 245.209  28
   2  -5  -5 12954.0 404.910  29
   2  -5  -5 13477.0 408.463  30
   2  -5  -5 13591.5 393.531   6
   2  -5  -5 13657.8 240.056   8
   2   5  -5 13909.5 240.260  22
   2   5  -5 14260.9 395.711   4
   2  -5  -5 13987.0 381.912   3
   2   5  -5 13822.4 241.115  17
   2  -5  -5 13139.4 236.907  18
   2   5  -5 13518.7 237.961   9
   2  -5  -5 13284.3 238.875  16
   2  -5  -5 14089.1 241.569   2
   2   5  -4 7173.88 147.862  33
   2   5  -4 6430.85 275.813  26
   2   5  -4 7163.02 149.407  27
   2  -5  -4 7110.98 147.510  31
   2   5  -4 7354.90 284.556  32
   2   5  -4 7261.84 145.869  15
   2  -5  -4 6944.05 146.560  14
   2  -5  -4 6374.43 268.444  29
   2  -5  -4 6778.11 275.694  30
   2  -5  -4 7118.40 147.937  28
   2  -5  -4 7200.48 143.997   8
   2  -5  -4 7638.02 277.287   6
   2   5  -4 7119.07 145.286  21
   2   5  -4 7302.58 142.572  22
   2   5  -4 7389.25 264.129   4
   2  -5  -4 7086.68 254.313   3
   2  -5  -4 6651.93 140.676  18
   2   5  -4 7033.51 142.958  17
   2   5  -4 6993.67 139.739   9
   2  -5  -4 7116.62 143.215  16
   2  -5  -4 7208.47 143.109   2
   2   5  -3 682.212 35.6732  33
   2   5  -3 621.475 82.1208  26
   2   5  -3 664.919 35.9356  27
   2   5  -3 628.444 81.4893  32
   2   5  -3 606.275 32.8546  15
   2  -5  -3 624.565 34.6226  14
   2  -5  -3 578.406 79.0575  29
   2  -5  -3 611.074 33.9496  28
   2  -5  -3 766.011 84.8754   6
   2  -5  -3 709.375 34.3844   8
   2   5  -3 689.357 34.4740  21
   2   5  -3 668.980 75.1308   4
   2  -5  -3 564.531 72.2058   3
   2   5  -3 673.042 33.1871  17
   2  -5  -3 646.335 33.2506  18
   2   5  -3 626.550 30.6303   9
   2  -5  -3 682.301 33.8722  16
   2  -5  -3 697.135 33.7901   2
   2   5  -2 4629.59 109.121  33
   2  -5  -2 4724.73 108.793  14
   2   5  -2 4214.30 215.257  26
   2   5  -2 4640.42 110.374  27
   2   5  -2 4786.73 224.926  32
   2  -5  -2 4700.05 214.265   6
   2  -5  -2 4536.00 104.724   8
   2   5  -2 4565.92 106.275  21
   2   5  -2 5048.81 205.987   4
   2  -5  -2 4713.19 200.079   3
   2  -5  -2 4663.87 105.307  18
   2   5  -2 4593.97 103.922  17
   2   5  -2 4603.92 99.9568   9
   2  -5  -2 4571.67 104.630  16
   2  -5  -2 4667.57 104.141   2
   2   5  -1 881.461 40.9742  33
   2   5  -1 983.111 99.1436  32
   2  -5  -1 879.105 40.7406  31
   2   5  -1 903.179 39.9124  15
   2  -5  -1 929.289 41.4033  14
   2   5  -1 953.385 99.8085  26
   2   5  -1 834.222 40.7563  27
   2  -5  -1 849.421 39.4660  12
   2  -5  -1 849.419 39.0824  13
   2  -5  -1 966.581 100.304  29
   2  -5  -1 836.535 39.8937  28
   2  -5  -1 834.989 93.9863  30
   2  -5  -1 893.895 39.0371   8
   2  -5  -1 934.426 93.5927   6
   2   5  -1 854.703 38.7004  21
   2  -5  -1 806.687 82.6062   3
   2   5  -1 805.890 82.4656   4
   2   5  -1 907.799 38.1224  17
   2  -5  -1 906.064 39.5995  18
   2   5  -1 824.589 34.2776   9
   2  -5  -1 982.142 40.3464  16
   2  -5  -1 853.327 37.4272   2
   2  -5   0 2774.59 75.2747  13
   2  -5   0 2791.52 75.4504  12
   2  -5   0 2998.95 176.128  29
   2  -5   0 2810.92 171.576  30
   2  -5   0 2851.32 79.0146  28
   2  -5   0 2581.59 75.7459  14
   2   5   0 2867.72 76.7812  15
   2   5   0 2734.31 75.0082  21
   2  -5   0 2601.18 147.831   3
   2   5   0 2820.74 147.665   4
   2  -5   0 2790.68 76.5271  18
   2   5   0 2787.94 72.5250  17
   2  -5   0 2718.51 77.3683  31
   2  -5   0 2792.12 72.8970   2
   2   5   0 2674.51 67.4174   9
   2  -5   1 13543.3 246.045   8
   2  -5   1 14131.1 248.476  13
   2  -5   1 14144.4 248.442  12
   2  -5   1 14823.9 246.275   2
   2  -5   1 14235.8 388.692   3
   2   5   1 15081.0 379.930   4
   2  -5   1 13941.4 250.097  18
   2   5   1 14599.2 245.158  17
   2  -5   1 14423.4 253.122  31
   2   5   1 14271.5 250.511  15
   2  -5   1 14232.5 251.513  14
   2  -5   1 13627.9 419.751  29
   2  -5   1 14168.2 253.848  28
   2  -5   1 14297.2 420.765  30
   2  -5   1 13272.1 245.672  16
   2  -5   2 6669.47 273.741  29
   2  -5   2 6660.80 142.523  28
   2  -5   2 7018.49 275.890  30
   2   5   2 7006.31 140.971  15
   2  -5   2 6619.03 140.470  14
   2  -5   2 6616.88 257.708   6
   2  -5   2 6734.86 137.606   8
   2   5   2 6773.67 274.859  26
   2   5   2 6852.68 143.732  27
   2  -5   2 6742.09 137.973  13
   2  -5   2 6770.40 138.410  12
   2   5   2 6492.27 131.079  24
   2  -5   2 6822.97 135.446   2
   2   5   2 6718.59 233.628   4
   2  -5   2 6784.92 250.498   3
   2   5   2 6697.57 133.618  17
   2  -5   2 6794.83 140.758  18
   2  -5   2 6599.06 136.994  16
   2   5   2 6738.19 140.776  34
   2   5   2 6628.42 141.661  33
   2   5   2 6880.20 275.082  32
   2  -5   2 6681.00 140.800  31
   2   5   3 15370.2 272.790  27
   2   5   3 15523.3 448.037  26
   2  -5   3 15058.2 266.231  12
   2  -5   3 15189.9 266.328  13
   2  -5   3 15385.9 266.884   8
   2  -5   3 16177.1 433.804   6
   2  -5   3 15401.3 274.457  23
   2   5   3 15012.5 261.849  24
   2   5   3 15477.0 270.867  34
   2   5   3 15612.8 272.527  33
   2  -5   3 15254.4 411.618   3
   2   5   3 15315.7 387.535   4
   2  -5   3 15416.8 270.676  18
   2   5   3 15511.2 261.605  17
   2  -5   3 15443.7 444.047  29
   2  -5   3 15627.5 272.504  28
   2  -5   3 15283.2 442.921  30
   2   5   3 15906.4 269.403  15
   2  -5   3 15365.1 271.811  14
   2  -5   3 15436.8 265.723  16
   2  -5   3 15613.5 271.431  31
   2   5   3 15652.7 446.697  32
   2  -5   4 12560.3 389.726  29
   2  -5   4 12022.0 381.300  30
   2  -5   4 12323.2 223.664  28
   2   5   4 12454.0 220.225  15
   2  -5   4 12349.7 223.361  14
   2   5   4 11840.4 208.870   7
   2  -5   4 12653.0 371.707   6
   2  -5   4 11970.3 217.308   8
   2   5   4 12439.0 389.043  26
   2   5   4 11703.4 222.251  27
   2  -5   4 11769.9 216.822  13
   2  -5   4 11567.1 216.441  12
   2  -5   4 12093.7 226.149  23
   2   5   4 11688.8 214.884  24
   2   5   4 12460.9 222.445  34
   2   5   4 12238.1 222.572  33
   2  -5   4 12102.8 357.304   3
   2   5   4 12429.3 370.711   5
   2   5   4 12553.0 333.759   4
   2  -5   4 12027.9 222.611  18
   2   5   4 11847.5 217.939  10
   2  -5   4 11970.0 216.540  16
   2  -5   4 12498.2 222.987  31
   2   5   4 11878.7 379.054  32
   2  -5   5 35786.0 763.056  29
   2  -5   5 35009.9 543.195  28
   2  -5   5 34025.4 751.502  30
   2   5   5 33670.2 537.369  15
   2  -5   5 34249.3 543.092  14
   2  -5   5 35174.8 732.523   6
   2   5   5 33319.8 525.899   7
   2   5   5 34685.5 731.957   5
   2  -5   5 34342.4 535.708   8
   2   5   5 33762.2 753.327  26
   2   5   5 34187.8 542.790  27
   2  -5   5 34057.3 535.842  12
   2  -5   5 34447.0 535.901  13
   2  -5   5 34947.8 547.384  23
   2   5   5 33902.3 536.273  24
   2   5   5 34426.7 537.065  10
   2  -5   5 32980.2 713.329   3
   2   5   5 32988.8 672.831   4
   2  -5   5 32866.5 542.733  18
   2  -5   5 33873.0 535.791  16
   2   5   5 33722.8 541.360  34
   2   5   5 33687.5 541.098  33
   2  -5   5 34176.0 541.547  31
   2   5   5 33764.7 751.268  32
   2  -5   6 1563.76 55.3232  31
   2   5   6 1558.55 128.824  32
   2   5   6 1542.59 53.8895  15
   2   5   6 1492.47 118.445   5
   2  -5   6 1536.61 52.9050   8
   2   5   6 1605.76 49.1037   7
   2  -5   6 1658.74 124.529   6
   2  -5   6 1526.27 126.566  29
   2  -5   6 1636.36 129.998  30
   2  -5   6 1643.35 57.2109  28
   2   5   6 1493.69 125.270  26
   2   5   6 1560.71 56.2673  27
   2  -5   6 1550.44 53.0250  12
   2  -5   6 1584.16 53.2734  13
   2  -5   6 1568.81 58.8963  23
   2   5   6 1706.45 56.7491  24
   2   5   6 1572.23 53.4583  10
  -2  -5  -6 1595.14 131.879  20
   2  -5   6 1562.72 57.0913  18
   2  -5   6 1611.01 53.5397  16
   2   5   6 1500.93 54.8220  34
   2   5   6 1512.23 54.7932  33
   2  -5   6 1493.08 118.265   3
   2   5   6 1404.44 98.3336   4
   2  -5   7 2974.32 177.051  29
   2  -5   7 3362.80 87.3738  28
   2  -5   7 3186.08 182.829  30
   2   5   7 3303.20 84.1478  15
   2  -5   7 3567.21 180.301   6
   2   5   7 3336.27 176.171   5
   2   5   7 3207.94 77.1281   7
   2   5   7 3476.37 88.6573  27
   2   5   7 3399.41 187.727  26
   2  -5   7 3217.76 82.8831  13
   2  -5   7 3362.80 84.1501  12
   2  -5   7 3403.41 92.1136  23
   2   5   7 3377.72 88.1455  24
   2   5   7 3361.30 84.2621  10
  -2  -5  -7 3018.41 184.682  20
   2  -5   7 3414.64 83.6818   8
   2  -5   7 3211.74 82.8878  16
   2  -5   7 3207.97 86.0811  31
   2   5   7 3254.19 183.401  32
   2   5   7 3164.68 86.5997  34
   2   5   7 3384.46 87.4044  33
   2  -5   8 681.475 83.4930  29
   2  -5   8 706.301 35.9364  28
   2   5   8 746.126 35.3382  15
   2   5   8 750.015 31.9847   7
   2  -5   8 730.054 81.1765   6
   2   5   8 637.226 76.4309   5
   2   5   8 710.882 36.3619  27
   2   5   8 680.749 84.8859  26
   2  -5   8 703.072 34.2430  13
   2  -5   8 677.982 33.9884  12
   2   5   8 777.830 38.6838  24
   2  -5   8 748.470 40.0487  23
   2   5   8 655.797 33.3736  10
  -2  -5  -8 716.782 92.0761  20
   2  -5   8 741.286 34.4706   8
   2  -5   8 702.524 34.1182  16
   2  -5   8 715.061 36.0540  31
   2   5   8 688.544 86.6769  32
   2   5   8 673.422 35.3679  33
   2   5   8 710.078 36.6891  34
   2  -5   9 3370.06 86.4235  31
   2   5   9 3231.45 82.7929  15
   2  -5   9 3534.70 177.925   6
   2   5   9 3334.25 174.468   5
   2  -5   9 3084.21 177.215  29
   2  -5   9 3447.16 87.6332  28
   2   5   9 3371.63 87.3119  27
   2   5   9 3427.92 184.911  26
   2  -5   9 3248.10 83.1437  12
   2  -5   9 3324.99 83.5882  13
   2   5   9 3328.23 90.7046  24
   2  -5   9 3254.42 92.8765  23
   2   5   9 3258.61 82.6240  10
  -2  -5  -9 3483.93 202.585  20
   2  -5   9 3477.67 93.1389  18
   2  -5   9 3396.62 83.1273  16
   2  -5   9 3316.51 82.6119   8
   2   5   9 3410.68 86.7809  33
   2   5   9 3404.73 89.5074  34
   2   5  10 66.4117 13.9374  34
   2   5  10 59.1241 12.7414  33
   2  -5  10 65.4256 13.2954  31
   2   5  10 46.9106 11.7526  15
   2  -5  10 85.5297 33.7853  29
   2  -5  10 75.7076 14.1705  28
   2  -5  10 75.6895 13.1135   8
   2  -5  10 87.1732 33.3661   6
   2   5  10 84.1206 33.2291  26
   2   5  10 63.2485 13.6893  27
   2   5  10 118.604 18.2403  24
   2  -5  10 73.4893 13.9006  12
   2  -5  10 61.2641 13.5285  13
   2  -5  10 72.5538 15.4752  23
  -2  -5 -10 48.6782 36.0782  20
   2  -5  10 87.3844 16.7196  18
   2   5  10 65.7073 13.0659  10
   2   5  10 46.5382 26.7257   5
   2  -5  10 70.3449 12.5931  16
   2  -5  11 16.8661 9.52808  28
   2  -5  11 6.33663 17.8158  29
   2   5  11 14.5194 9.88909  27
   2   5  11 18.5612 22.4568  26
   2  -5  11 9.86045 9.93237  13
   2  -5  11 2.96534 9.82645  12
   2  -5  11 20.8499 9.19062   8
   2  -5  11 16.7338 19.2071   6
   2   5  11 13.6391 11.9232  24
   2   5  11 3.82509 8.91823  25
   2  -5  11 14.1820 11.8514  23
  -2  -5 -11 24.8384 32.9194  20
   2  -5  11 5.47760 11.5511  18
   2  -5  11 11.6609 8.73745  16
   2  -5  11 14.4157 9.07937  31
   2   5  11 1.24092 9.86911  34
   2   5  11 21.5113 9.76751  33
   2   5  11 2.43316 10.7268  11
   2  -5  12 222.266 24.4619  18
   2   5  12 216.149 19.2029  27
   2   5  12 206.230 18.6215  33
   2   5  12 212.003 21.5746  34
   2   5  12 209.335 21.4912  11
   2  -5  12 198.100 19.2778  12
   2  -5  12 152.517 17.4803  13
   2  -5  12 238.508 24.8002  23
   2   5  12 237.545 24.7471  24
   2   5  12 195.908 18.7034  25
  -2  -5 -12 226.911 57.1414  20
   2  -5  13 46.2560 14.5831  18
   2   5  13 41.1658 12.3339  34
   2   5  13 45.8980 13.8869  24
   2   5  13 48.6020 12.7355  25
   2  -5  13 42.0291 15.0772  23
   2   5  13 52.5118 13.5761  11
  -2  -5 -13 25.4645 30.8152  20
   2   5  14 846.635 40.7365  34
   2  -5  14 869.051 44.3764  23
   2   5  14 872.441 45.3609  24
   2   5  14 793.654 37.6827  25
   2   5  14 799.803 39.1226  11
   2  -5  14 792.322 43.3173  18
  -2  -5 -14 737.316 99.7641  20
   2   5  15 1434.73 55.1078  34
   2  -5  15 1500.55 60.7449  23
   2   5  15 1631.80 63.2780  24
   2   5  15 1468.80 53.8910  25
   2  -5  15 1452.48 59.6144  18
  -2  -5 -15 1443.09 138.127  20
   2   5  16 2901.28 81.8809  34
   2  -5  16 3050.22 89.4477  23
   2   5  16 2842.40 87.6710  24
   2   5  16 2975.62 81.0374  25
   2   5  16 2988.30 78.9707  11
  -2  -5 -16 2941.04 197.814  20
   2  -5  16 3027.25 87.5673  18
   2  -5  17 7724.02 164.593  23
   2   5  17 7716.02 156.273  25
  -2   5 -17 7494.35 150.576  21
   2   5  17 7600.14 155.618  34
   2   5  17 7473.10 149.471  11
   2   5  18 723.033 35.4027  34
   2  -5  18 680.051 38.7620  23
   2   5  18 712.499 36.6913  25
   2  -5  18 756.970 39.9803  18
  -2   5 -18 732.570 34.6742  21
   2   5  19 5072.72 111.559  34
  -2   5 -19 5208.19 111.204  21
   2  -5  19 5011.06 119.866  23
   2   5  19 5099.03 115.372  25
   2  -5  19 5300.80 120.198  18
   2   5  20 1005.40 39.2605  34
   2  -5  20 1097.34 46.4016  23
   2   5  20 1209.32 50.5892  24
   2   5  20 1106.49 43.8707  25
   2   5  20 1129.58 45.6122  13
   2   5  20 1088.90 44.9366  12
  -2   5 -20 1126.32 41.9397  21
   2  -5  20 1111.99 45.7089  18
   2  -5  21 27.4094 12.2776  18
   2   5  21 9.12604 10.5582  18
  -2   5 -21 17.7805 9.62264  21
   2   5  21 11.0588 9.99529  13
   2   5  21 9.53041 10.6813  24
   2   5  21 20.5763 10.2478  25
   2  -5  21 23.7762 11.3028  23
   2   5  21 4.05448 9.87400  12
   2   5  22 169.910 18.9927  24
   2   5  22 141.737 15.9016  25
   2  -5  22 153.743 17.0790  23
   2   5  22 181.743 17.6730  13
   2   5  22 180.623 17.3732  12
  -2   5 -22 169.633 15.8221  21
   2  -5  22 175.696 17.3894  18
   2   5  22 182.872 18.6895  18
   2  -5  23 33.6668 9.80740  18
   2   5  23 59.3313 12.1343  18
  -2   5 -23 36.3812 8.93619  21
   2   5  23 27.8778 8.83766  13
   2   5  23 35.5599 11.4779  24
   2  -5  23 23.1348 9.64149  23
   2   5  23 44.8791 10.1976  12
   2   5  24 61.7549 10.9981  18
   2  -5  24 52.8924 9.49311  18
  -2   5 -24 52.5945 9.10071  21
   2   5  24 75.6375 10.4264  13
   2   5  24 39.0145 10.8936  24
   2   5  24 66.6286 10.7481  25
   2  -5  24 57.5190 10.4233  23
   2   5  24 50.6547 9.56233  12
   2   5  25 7.14510 6.62597  18
  -2   5 -25-3.06411 5.63964  21
   2   5  25 2.58514 5.39470  13
   2   5  25 2.60238 5.40781  12
   2  -5  25 3.03547 5.80678  23
   2   5  25 4.03126 7.08842  25
   2   5  26 21.0546 6.00100  18
   2   5  26 20.2988 6.23086  25
   2  -6 -26 250.358 14.9511  17
   2   6 -26 264.174 15.3877  21
   2   6 -26 245.755 13.5277  22
   2   6 -26 249.785 14.0166   9
   2  -6 -25 764.460 29.4117  17
  -2   6  25 694.105 24.8012  25
   2   6 -25 715.130 27.4003   9
   2   6 -25 768.316 29.0210  21
   2   6 -25 735.351 26.5710  22
   2   6 -24 3489.04 78.2296  21
   2   6 -24 3595.85 75.4512  22
   2  -6 -24 3186.17 68.9385  19
   2   6 -24 3237.30 67.0722  17
   2  -6 -24 3557.89 79.5855  17
   2  -6 -24 3503.18 77.9989   2
  -2   6  24 3451.52 77.5674  34
  -2   6  24 3355.42 73.4052  25
   2   6 -24 3466.79 77.2032   9
   2   6 -24 3403.27 77.7658   2
   2  -6 -23 1080.71 36.7891  19
   2   6 -23 1098.93 35.7667  17
   2  -6 -23 1210.17 43.2047  17
   2  -6 -23 1119.16 41.1475   2
  -2   6  23 1143.09 40.7836  34
  -2   6  23 1183.27 39.6818  25
   2   6 -23 1186.11 41.4407   9
   2   6 -23 1159.37 39.5336  22
   2   6 -23 1172.30 41.8483  21
   2  -6 -22 158.838 16.1495  19
   2   6 -22 132.282 14.4496  17
   2  -6 -22 157.286 17.3575  17
   2  -6 -22 150.770 17.0325   2
  -2   6  22 143.069 16.0625  34
   2   6 -22 187.976 17.1486  22
   2   6 -22 161.446 17.6028  21
  -2   6  22 134.521 15.6591  25
   2   6 -22 151.018 16.9565   9
   2  -6 -21 4758.71 108.251   2
   2   6 -21 4504.94 105.723   9
   2  -6 -21 4773.77 103.457  19
   2  -6 -21 4873.19 110.652  14
   2   6 -21 4730.84 104.504  22
   2   6 -21 4690.99 108.027  21
   2   6 -21 4853.19 102.680  17
   2  -6 -20 5680.47 125.620   2
   2  -6 -20 5849.92 122.354  19
   2  -6 -20 5676.87 127.355  14
   2   6 -20 5646.98 121.555  22
   2   6 -20 5574.05 125.601  21
   2   6 -20 5802.99 120.715  17
   2  -6 -19 1526.44 55.8777   2
   2   6 -19 1443.84 51.9338  22
   2   6 -19 1517.93 55.7409  21
   2  -6 -19 1453.98 52.5119  19
   2  -6 -19 1459.56 56.1123  14
   2   6 -19 1427.17 51.5491  17
   2  -6 -18 239.555 23.6549   2
   2   6 -18 255.957 24.2903   9
   2   6 -18 223.906 21.0800  22
   2   6 -18 244.764 24.3591  21
   2  -6 -18 242.596 23.3492  19
   2  -6 -18 217.052 22.9038  14
   2   6 -18 229.595 22.0596  17
   2  -6 -17 10060.4 196.198   2
   2   6 -17 9910.03 195.460   9
   2   6 -17 9934.05 191.004  22
   2  -6 -17 9822.09 193.894  19
   2  -6 -17 10011.8 199.364  14
   2   6 -17 10123.7 193.078  17
   2  -6 -16 2494.85 77.2496   2
   2   6 -16 2454.83 76.7075   9
   2  -6 -16 2494.46 76.8333  19
   2  -6 -16 2632.76 80.9262  14
   2   6 -16 2397.97 73.1586  22
   2   6 -16 2586.28 75.7574  17
   2   6 -15-2.51491 12.5821  17
   2  -6 -15 1.32541 14.3516  19
   2  -6 -15 11.5510 13.1539  14
   2   6 -15 12.0194 12.1055  22
   2  -6 -15 7.47411 25.7356   3
   2   6 -15-7.95002 27.3743   4
   2   6 -15 16.0248 26.0112   1
   2  -6 -15-5.39083 14.6748   2
   2  -6 -14 5235.47 122.422   2
   2   6 -14 4742.72 242.200   1
   2   6 -14 4996.26 245.161   4
   2  -6 -14 4905.20 238.571   3
   2   6 -14 5343.35 118.869  22
   2  -6 -14 5052.32 121.307  19
   2   6 -14 5005.34 118.733  17
   2  -6 -14 4939.34 109.552  28
   2  -6 -14 5061.07 124.605  14
   2   6 -14 4993.95 107.838  15
   2  -6 -14 4937.69 109.426  31
   2   6 -14 4832.54 106.306  10
   2   6 -13 4226.85 222.728   4
   2  -6 -13 3817.76 210.047   3
   2  -6 -13 4209.39 99.2799  31
   2   6 -13 4056.18 96.3901  15
   2  -6 -13 4246.10 110.293  14
   2  -6 -13 3972.88 97.7864  28
   2   6 -13 4229.24 100.406  27
   2   6 -13 4231.29 100.261  33
   2   6 -13 4004.90 220.047   1
   2  -6 -13 4286.84 107.940   2
   2   6 -13 4341.00 104.299  22
   2  -6 -13 4253.34 108.926  19
   2   6 -13 4137.56 105.202  17
   2  -6 -13 4204.12 95.8317   8
   2  -6 -13 4175.99 95.6849  16
   2   6 -13 4097.06 96.0939  10
   2   6 -12 763.311 94.1422   4
   2  -6 -12 654.195 87.9860   3
   2   6 -12 976.968 42.5783  33
   2  -6 -12 909.681 40.8971  31
   2  -6 -12 899.232 46.3275  14
   2   6 -12 862.832 39.3772  15
   2  -6 -12 886.443 96.4278  29
   2  -6 -12 914.794 41.5017  28
   2   6 -12 952.980 42.5611  27
   2   6 -12 1056.57 106.827  26
   2   6 -12 959.824 105.460   1
   2  -6 -12 787.649 88.7531   6
   2   6 -12 881.127 94.2805   5
   2   6 -12 1037.41 44.0478  22
   2  -6 -12 941.468 45.5282  19
   2   6 -12 915.821 43.7690  17
   2  -6 -12 909.994 39.1189   8
   2  -6 -12 861.085 38.4634  16
   2   6 -12 847.010 38.6499  10
   2  -6 -11 44.2782 12.6039  31
   2   6 -11 40.2809 11.7164  15
   2   6 -11 37.4911 27.2222   1
   2  -6 -11 51.4945 30.4493  29
   2  -6 -11 42.6220 13.0517  28
   2   6 -11 14.7764 28.1316  26
   2   6 -11 36.9581 13.3537  27
   2  -6 -11 33.0675 22.7807   6
   2  -6 -11 53.3575 13.4874   8
   2  -6 -11 50.8568 15.4785  14
   2   6 -11 53.9559 13.4095  22
   2  -6 -11 58.8630 33.7861   3
   2   6 -11 22.6478 24.5156   4
   2   6 -11 46.9975 28.8399   5
   2  -6 -11 58.2632 15.5312  19
   2  -6 -11 30.8923 12.0576  16
   2   6 -11 55.1000 15.2260  17
   2   6 -11 31.9385 12.3361  10
   2   6 -11 50.7956 13.9177   9
   2   6 -11 38.7146 12.4354  33
   2   6 -10 3151.32 184.849   4
   2  -6 -10 2889.17 177.192   3
   2  -6 -10 2995.45 84.3252  31
   2   6 -10 3072.36 188.196  32
   2   6 -10 3030.02 82.4846  15
   2  -6 -10 3154.66 91.4607  14
   2   6 -10 3051.55 85.6159  33
   2  -6 -10 3012.91 185.525  29
   2  -6 -10 2993.99 84.7114  28
   2   6 -10 2915.99 182.866  26
   2   6 -10 3111.37 86.6271  27
   2  -6 -10 3092.64 176.883   6
   2   6 -10 2896.57 172.911   5
   2   6 -10 3282.40 188.675   1
   2   6 -10 3157.30 89.4255  21
   2   6 -10 3075.29 83.6832  22
   2  -6 -10 3011.65 88.8039  19
   2   6 -10 3086.68 87.0214  17
   2  -6 -10 3128.85 81.8397   8
   2   6 -10 3161.61 85.9805   9
   2  -6 -10 3109.70 81.9407  16
   2   6 -10 3005.48 81.8661  10
   2   6  -9 2391.16 157.933   4
   2  -6  -9 2599.53 165.772   3
   2  -6  -9 2123.03 69.7062  31
   2   6  -9 2051.76 155.082  32
   2   6  -9 2224.61 69.0987  15
   2  -6  -9 2341.76 75.5747  14
   2   6  -9 2286.03 71.9814  33
   2  -6  -9 2086.59 154.997  29
   2  -6  -9 2141.31 70.3102  28
   2  -6  -9 2171.43 158.085  30
   2   6  -9 2220.65 71.6751  27
   2   6  -9 1999.86 153.287  26
   2  -6  -9 2234.45 150.971   6
   2   6  -9 2104.27 148.698   5
   2   6  -9 2039.63 147.594   1
   2   6  -9 2369.38 74.0914  21
   2   6  -9 2309.52 68.5568  22
   2  -6  -9 2171.66 73.1472  19
   2   6  -9 2214.22 70.2963  17
   2   6  -9 2267.45 69.9609   9
   2  -6  -9 2259.83 67.8166   8
   2  -6  -9 2169.70 66.9934  16
   2   6  -9 2235.23 68.6504  10
   2   6  -8 1467.05 123.960   4
   2  -6  -8 1413.73 121.916   3
   2  -6  -8 1395.48 54.2439  31
   2   6  -8 1089.91 115.532  32
   2   6  -8 1454.07 54.3506  15
   2  -6  -8 1383.16 57.2252  14
   2   6  -8 1479.30 56.2762  33
   2  -6  -8 1284.47 121.797  29
   2  -6  -8 1378.76 54.5050  28
   2  -6  -8 1481.87 130.430  30
   2   6  -8 1502.08 132.320  26
   2   6  -8 1507.67 57.0670  27
   2   6  -8 1602.06 129.870   5
   2  -6  -8 1379.93 119.720   6
   2  -6  -8 1512.21 53.5732   8
   2   6  -8 1389.48 120.721   1
   2   6  -8 1369.31 54.8273  21
   2   6  -8 1525.83 53.4824  22
   2  -6  -8 1543.40 59.1272  19
   2   6  -8 1442.42 55.0950  17
   2  -6  -8 1364.70 51.3454  16
   2   6  -8 1457.38 53.6167  10
   2   6  -8 1362.65 52.3801   9
   2   6  -7 454.121 78.3968  32
   2  -6  -7 459.759 30.9425  31
   2   6  -7 478.516 30.6758  15
   2  -6  -7 457.455 32.0571  14
   2   6  -7 444.201 77.2726  26
   2   6  -7 440.587 31.1662  27
   2   6  -7 459.519 31.2779  33
   2  -6  -7 410.863 28.0063   8
   2  -6  -7 441.370 70.5856   6
   2  -6  -7 451.890 29.5378  16
   2   6  -7 489.814 31.9521  21
   2   6  -7 483.728 29.1410  22
   2  -6  -7 538.910 34.2870  19
   2   6  -7 423.893 28.0047   9
   2   6  -7 409.195 28.6361  10
   2  -6  -7 435.100 30.2138  28
   2  -6  -7 509.299 80.9260  30
   2  -6  -7 361.125 67.9945  29
   2  -6  -7 456.619 30.3796   2
   2   6  -7 339.774 60.0727   1
   2   6  -7 595.797 78.4755   4
   2  -6  -7 427.223 68.5161   3
   2   6  -7 361.464 65.1286   5
   2   6  -6 248.899 58.3929  32
   2  -6  -6 238.392 22.9558  31
   2   6  -6 259.611 23.6057  15
   2  -6  -6 217.652 23.4960  14
   2  -6  -6 204.200 22.3278  28
   2  -6  -6 250.913 56.6218  29
   2  -6  -6 200.595 53.8188  30
   2   6  -6 244.235 56.9506  26
   2   6  -6 214.063 22.4425  27
   2   6  -6 238.981 23.5340  33
   2  -6  -6 380.344 63.9014   6
   2  -6  -6 241.707 22.4159   8
   2   6  -6 288.471 25.3380  21
   2  -6  -6 295.004 26.1710  19
   2  -6  -6 272.650 23.4760  16
   2   6  -6 246.531 21.2536   9
   2   6  -6 279.320 56.2061   4
   2  -6  -6 165.885 43.5989   3
   2  -6  -6 329.210 25.6514   2
   2   6  -6 212.701 46.9249   1
   2   6  -5 72.6356 35.8778  32
   2  -6  -5 14.4178 10.7491  31
   2   6  -5 1.23680 10.8167  15
   2   6  -5 12.0343 11.1784  33
   2  -6  -5 13.3873 10.0818  28
   2  -6  -5 32.3627 27.8608  29
   2  -6  -5 7.98705 24.2568  30
   2   6  -5 40.9262 31.1608  26
   2   6  -5 27.3203 12.5478  27
   2  -6  -5 16.4532 12.8860  14
   2  -6  -5 30.6817 11.3374   8
   2  -6  -5 50.4920 33.1178   6
   2   6  -5 32.2636 27.7137   4
   2   6  -5 9.92518 9.87171  21
   2  -6  -5 55.9021 15.9631  19
   2  -6  -5 21.7649 10.8449   2
   2  -6  -5 11.7153 10.6784  16
   2   6  -5 16.6256 10.7381  17
   2  -6  -4 1733.27 61.9822  31
   2   6  -4 1686.16 141.261  32
   2  -6  -4 1634.69 61.2148  14
   2   6  -4 1666.32 59.4216  15
   2   6  -4 1392.22 131.488  26
   2   6  -4 1652.31 61.7881  27
   2  -6  -4 1713.37 59.3915   2
   2  -6  -4 1665.24 141.640  29
   2  -6  -4 1634.96 60.9691  28
   2  -6  -4 1739.70 144.900  30
   2  -6  -4 1736.75 137.373   6
   2  -6  -4 1713.85 58.9502   8
   2   6  -4 1749.68 60.1398  21
   2   6  -4 1769.23 127.154   4
   2  -6  -4 1654.56 129.942   3
   2  -6  -4 1679.68 59.2750  18
   2   6  -4 1691.10 58.8299  17
   2  -6  -4 1680.16 57.9179  16
   2   6  -4 1699.95 54.7397   9
   2   6  -4 1784.77 62.7503  33
   2   6  -3 1278.97 123.034  32
   2  -6  -3 1206.32 52.1417  14
   2   6  -3 1075.01 115.911  26
   2   6  -3 1154.41 51.3045  27
   2  -6  -3 1286.00 49.5848   2
   2  -6  -3 1205.29 119.885  29
   2  -6  -3 1028.55 111.668  30
   2  -6  -3 1109.18 110.518   6
   2  -6  -3 1246.29 49.4914   8
   2   6  -3 1275.70 50.1221  21
   2   6  -3 1307.71 106.913   4
   2  -6  -3 1164.66 109.581   3
   2  -6  -3 1243.61 50.1945  18
   2   6  -3 1151.23 47.0576  17
   2  -6  -3 1192.84 47.9635  16
   2   6  -3 1272.70 45.4377   9
   2   6  -3 1199.44 51.0795  33
   2   6  -2 257.582 59.9491  32
   2  -6  -2 197.545 23.0199  14
   2   6  -2 279.265 61.8913  26
   2   6  -2 181.595 21.3353  27
   2  -6  -2 208.752 20.5794   2
   2  -6  -2 203.154 20.8940   8
   2  -6  -2 253.915 54.6833   6
   2   6  -2 171.012 19.7746  21
   2   6  -2 217.464 45.1291   4
   2  -6  -2 127.267 44.2652   3
   2   6  -2 229.598 21.5643  17
   2  -6  -2 229.954 22.9964  18
   2  -6  -2 233.106 21.9658  16
   2   6  -2 201.596 18.1769   9
   2   6  -2 234.165 23.9658  33
   2  -6  -1 2714.38 81.4089  31
   2   6  -1 2639.63 178.250  32
   2   6  -1 2860.22 80.6830  15
   2  -6  -1 2754.61 82.6868  14
   2  -6  -1 2807.55 77.9437   2
   2  -6  -1 2309.26 167.512  29
   2  -6  -1 2606.38 80.8186  28
   2  -6  -1 2712.09 180.629  30
   2   6  -1 2628.37 178.540  26
   2   6  -1 2823.07 83.9679  27
   2  -6  -1 3002.92 178.683   6
   2  -6  -1 2660.98 77.8919   8
   2  -6  -1 2928.26 85.1740  23
   2   6  -1 2844.68 79.7134  21
   2   6  -1 2692.43 82.0595  33
   2   6  -1 2756.15 70.1904   9
   2  -6  -1 2483.86 158.154   3
   2   6  -1 2763.16 151.405   4
   2  -6  -1 2715.55 77.8167  16
   2  -6  -1 2702.11 79.4967  18
   2   6  -1 2929.91 78.5362  17
   2  -6   0 13927.7 411.399   3
   2   6   0 13517.1 369.712   4
   2  -6   0 13690.4 253.672  31
   2   6   0 14098.0 251.166  15
   2  -6   0 14080.8 255.851  14
   2  -6   0 13818.3 252.140  18
   2   6   0 13648.0 246.217  17
   2  -6   0 13011.3 432.818  29
   2  -6   0 13689.4 255.569  28
   2  -6   0 13714.3 437.895  30
   2  -6   0 13930.5 257.201  23
   2  -6   0 13906.7 247.342   2
   2  -6   1 339.333 63.0040   3
   2   6   1 358.946 54.1778   4
   2  -6   1 341.290 28.1543  28
   2  -6   1 374.816 70.7881  29
   2  -6   1 393.593 71.5922  30
   2   6   1 351.147 27.5018  15
   2  -6   1 300.911 27.2975  14
   2  -6   1 372.321 28.5648  18
   2   6   1 341.817 25.1225  17
   2  -6   1 362.711 28.3678  31
   2  -6   1 366.787 26.4270   2
   2  -6   1 377.602 29.9395  23
   2  -6   2 479.340 33.3584  23
   2  -6   2 445.100 29.8349   8
   2  -6   2 439.915 70.5195   6
   2   6   2 394.384 29.6333  33
   2   6   2 415.938 74.8521  32
   2  -6   2 440.688 30.7404  31
   2   6   2 443.809 30.4446  15
   2  -6   2 409.144 31.2744  14
   2   6   2 437.663 28.1851  17
   2  -6   2 472.594 31.9401  18
   2  -6   2 460.243 31.9076  28
   2  -6   2 487.828 79.9815  29
   2  -6   2 384.635 69.7251  30
   2  -6   2 405.508 67.2348   3
   2   6   2 444.986 58.7673   4
   2  -6   2 444.241 29.3776  16
   2   6   2 432.994 75.8627  26
   2   6   2 439.058 31.8731  27
   2  -6   3 593.476 34.1041   8
   2  -6   3 538.592 78.2048   6
   2   6   3 588.211 29.1041   7
   2   6   3 526.912 34.4841  33
   2  -6   3 450.651 71.2190   3
   2   6   3 594.988 66.6125   4
   2  -6   3 603.989 36.1153  31
   2   6   3 594.258 85.3866  32
   2   6   3 602.113 34.8239  15
   2  -6   3 546.400 35.7659  14
   2  -6   3 607.968 36.3954  18
   2  -6   3 573.787 35.4043  28
   2  -6   3 510.437 79.8910  29
   2  -6   3 574.810 85.8746  30
   2  -6   3 585.661 33.8870  16
   2   6   3 603.830 88.2527  26
   2   6   3 630.436 37.6221  27
   2   6   4 16062.7 281.709  24
   2  -6   4 16517.7 465.827   6
   2  -6   4 16333.9 284.875   8
   2   6   4 16343.9 290.171  33
   2  -6   4 15495.8 452.141   3
   2   6   4 16120.4 483.283  32
   2  -6   4 16069.5 289.182  31
   2   6   4 16849.9 287.912  15
   2  -6   4 16534.0 292.845  14
   2  -6   4 16847.6 292.302  18
   2  -6   4 15861.9 479.625  29
   2  -6   4 16557.8 291.227  28
   2  -6   4 17006.2 493.603  30
   2   6   4 15679.2 481.510  26
   2   6   4 15475.6 289.547  27
   2  -6   4 16060.4 283.918  16
   2  -6   5 1078.71 113.178  29
   2  -6   5 911.414 43.8992  28
   2  -6   5 963.062 110.037  30
   2   6   5 978.616 44.1335  15
   2  -6   5 896.984 45.8480  14
   2   6   5 1137.02 48.7533  34
   2   6   5 940.154 45.0334  33
   2   6   5 844.573 102.823  26
   2   6   5 876.124 43.8269  27
   2   6   5 873.681 40.8087  24
   2  -6   5 905.701 99.6786   6
   2  -6   5 903.940 41.9197   8
   2  -6   5 839.163 94.9636   3
   2   6   5 829.712 95.2407   5
  -2  -6  -5 902.990 108.645  20
   2  -6   5 888.534 45.4846  18
   2  -6   5 891.176 44.2164  31
   2   6   5 965.164 108.626  32
   2  -6   5 888.985 41.8661  16
   2   6   5 917.192 42.3258  10
   2   6   6 3879.19 216.134  26
   2   6   6 3917.00 102.546  27
   2  -6   6 3944.65 204.518   6
   2   6   6 4111.88 210.380   5
   2  -6   6 3953.74 97.8956   8
   2   6   6 4021.68 102.158  33
   2   6   6 3910.14 102.427  34
   2   6   6 3892.24 98.7501  24
   2   6   6 3941.82 98.4691  10
  -2  -6  -6 3796.91 217.739  20
   2  -6   6 3830.87 214.502  29
   2  -6   6 3998.98 102.500  28
   2  -6   6 3802.27 211.037  30
   2   6   6 3989.82 98.9509  15
   2  -6   6 3946.47 104.842  14
   2  -6   6 4025.10 101.864  31
   2   6   6 4120.34 220.120  32
   2  -6   6 3981.03 97.3170  16
   2  -6   6 3803.16 201.825   3
   2  -6   7 458.478 31.1409  28
   2  -6   7 454.435 76.0059  29
   2  -6   7 399.811 70.2943  30
   2  -6   7 405.676 30.8745  14
   2   6   7 412.166 28.4793  15
   2   6   7 416.942 29.6161  33
   2   6   7 347.999 28.0646  34
   2   6   7 346.357 67.8699  26
   2   6   7 404.605 29.6874  27
   2   6   7 425.587 29.3849  24
   2  -6   7 449.348 69.8767   6
   2   6   7 389.431 27.3961  10
  -2  -6  -7 401.320 73.3225  20
   2  -6   7 421.786 28.2125   8
   2   6   7 512.506 78.4322  32
   2  -6   7 435.939 30.1814  31
   2  -6   7 412.522 27.9602  16
   2   6   7 452.735 69.9442   5
   2  -6   8 495.560 32.1048  28
   2  -6   8 468.281 76.1869  29
   2   6   8 619.775 33.5896  15
   2  -6   8 513.269 35.3253  14
   2   6   8 614.699 36.2421  34
   2   6   8 512.552 31.7877  33
   2   6   8 489.312 77.3872  26
   2   6   8 506.867 32.5569  27
   2   6   8 534.856 33.3866  24
   2  -6   8 514.176 74.4750   6
   2   6   8 553.425 32.0829  10
  -2  -6  -8 493.564 82.6598  20
   2  -6   8 545.442 33.0739  31
   2   6   8 553.042 81.4706  32
   2  -6   8 522.891 30.7557   8
   2  -6   8 548.899 31.0929  16
   2   6   8 456.250 71.1949   5
   2  -6   9 423.999 28.5283  31
   2   6   9 416.571 27.5862  15
   2   6   9 429.930 30.7984  34
   2   6   9 418.687 29.0777  33
   2  -6   9 477.233 31.0396  28
   2  -6   9 364.898 66.4779  29
   2   6   9 447.188 30.3762  27
   2   6   9 294.744 60.6948  26
   2  -6   9 394.502 31.8446  23
   2   6   9 402.927 29.8169  24
   2  -6   9 374.577 62.4857   6
   2   6   9 420.402 27.0534  10
  -2  -6  -9 302.227 67.4865  20
   2  -6   9 393.378 31.6637  18
   2  -6   9 440.477 27.7854   8
   2  -6   9 427.316 27.3777  16
   2   6   9 336.888 59.9989   5
   2  -6  10 2583.22 168.653  29
   2  -6  10 2900.71 80.9647  28
   2   6  10 2921.68 77.8060  15
   2  -6  10 3009.44 81.2579  31
   2   6  10 2846.98 80.2803  27
   2   6  10 3103.06 182.223  26
   2  -6  10 2830.69 163.925   6
   2   6  10 2598.15 157.615   5
   2   6  10 2933.40 86.1670  24
   2  -6  10 2734.93 87.7542  23
   2   6  10 2848.06 76.5505  10
  -2  -6 -10 2888.61 191.955  20
   2  -6  10 2939.92 87.8583  18
   2  -6  10 2895.89 76.2486  16
   2  -6  10 2918.16 76.8338   8
   2   6  10 3007.87 85.7670  34
   2   6  10 2920.96 80.5606  33
   2   6  11 1776.66 58.6855  27
   2   6  11 1783.99 63.1784  34
   2   6  11 1747.03 57.9072  33
   2   6  11 1740.26 63.9072  24
   2  -6  11 1710.12 66.3813  23
   2  -6  11 1738.90 54.6282  16
   2   6  11 1767.29 55.4156  10
   2  -6  11 1793.42 65.8144  18
   2  -6  11 1888.23 60.0210  28
   2  -6  11 1760.15 55.1393   8
   2  -6  11 1770.39 58.4956  31
   2   6  11 1768.96 55.8552  15
  -2  -6 -12 910.853 109.898  20
   2  -6  12 889.414 45.4498  18
   2  -6  12 873.575 35.8177  16
   2   6  12 839.291 42.2685  34
   2   6  12 829.287 37.0214  33
   2   6  12 840.031 37.5430  27
   2   6  12 817.518 43.2041  24
   2  -6  12 936.277 47.6304  23
   2  -6  12 863.174 35.7358   8
   2   6  12 908.506 42.5978  11
   2   6  13 1129.90 48.8101  34
   2   6  13 1102.64 46.8780  11
   2   6  13 1177.60 52.3597  24
   2   6  13 1044.67 41.0425  25
   2  -6  13 1147.53 53.0888  23
   2  -6  13 1176.11 52.4845  18
  -2  -6 -13 1104.87 121.004  20
   2   6  14 1128.23 48.3867  34
   2   6  14 1167.20 46.9534  11
   2   6  14 1170.55 52.1591  24
   2   6  14 1063.60 41.7848  25
   2  -6  14 1137.38 52.3571  23
   2  -6  14 1185.04 51.6640  18
  -2  -6 -14 1018.82 116.955  20
   2   6  15 1132.18 50.8438  24
   2   6  15 1123.65 42.8562  25
   2  -6  15 1090.07 50.7573  23
   2   6  15 1146.49 48.4749  34
   2   6  15 1174.50 45.8674  11
   2  -6  15 1131.37 50.3180  18
   2   6  16 80.9633 13.6952  11
   2   6  16 72.9224 16.8271  24
   2   6  16 82.9912 13.9265  25
   2   6  16 75.6404 15.0280  34
   2  -6  16 93.2045 17.1615  23
   2  -6  16 78.5365 16.9703  18
   2   6  17 59.5212 12.2451  11
   2   6  17 52.1700 12.8888  34
   2  -6  17 37.1799 13.8213  23
   2  -6  17 44.6240 14.3883  18
   2   6  17 58.5263 14.8992  24
   2   6  17 57.5510 12.3693  25
   2  -6  18 200.470 21.2223  18
   2   6  18 155.700 17.2545  34
   2   6  18 174.247 17.0167  25
   2  -6  18 184.981 20.7442  23
   2   6  19 53.8684 11.6952  34
   2   6  19 52.2346 11.1814  25
   2  -6  19 27.7868 11.9031  23
   2  -6  19 43.3848 13.1529  18
   2   6  20 1322.13 44.3450  34
   2   6  20 1389.30 44.6670  25
   2  -6  20 1439.35 50.9699  23
   2   6  20 1487.47 49.7714  13
   2   6  20 1536.09 50.5903  12
   2  -6  20 1467.64 49.4589  18
   2   6  21 192.048 15.3686  34
   2   6  21 238.538 20.9153  24
   2   6  21 206.547 16.3951  25
   2  -6  21 198.983 18.4812  23
   2   6  21 226.905 18.7750  12
   2   6  21 227.515 18.9509  13
   2  -6  21 207.651 18.1114  18
   2   6  21 221.953 19.7039  18
   2  -6  22 7.24331 8.41577  23
   2   6  22-1.75189 9.04852  24
   2   6  22 2.46724 6.93667  25
   2   6  22 10.2251 8.25629  13
   2   6  22-2.21122 8.24581  12
   2   6  22 3.31410 8.55871  18
   2  -6  22 6.03947 8.18759  18
   2  -6  23 39.7848 9.44474  23
   2   6  23 67.4313 11.5627  24
   2   6  23 47.4478 8.25441  25
   2   6  23 48.0343 9.16367  13
   2  -6  23 53.1395 10.5183  14
   2   6  23 61.7088 9.97044  12
   2   6  23 74.7539 10.9485  18
   2  -6  23 48.4058 8.25618  18
   2  -6  24 44.9752 7.88284  23
   2   6  24 46.7810 7.59293  13
   2  -6  24 30.4486 7.62022  14
   2   6  24 35.5841 8.78055  24
   2   6  24 24.6744 5.89084  25
   2   6  24 30.6859 7.50758  18
   2   6  24 33.0575 7.18898  12
   2   7 -25 2880.44 57.4945  21
   2  -7 -25 2917.89 57.5019  17
   2   7 -25 2804.54 56.3619   9
   2   7 -24 2533.35 55.9782  21
   2  -7 -24 2594.62 56.8790  17
   2   7 -24 2456.55 55.0715   9
  -2   7  23 118.603 11.9243  25
   2   7 -23 114.734 12.8609  21
   2  -7 -23 121.687 13.0716  17
   2  -7 -22 7440.13 136.024  19
   2  -7 -22 8741.07 152.220  17
   2   7 -22 8122.64 139.758  22
  -2   7  22 8550.04 147.897  25
   2  -7 -22 8647.49 149.309   2
   2   7 -22 7898.49 137.828  17
   2  -7 -21 268.024 17.1546  19
  -2   7  21 288.843 19.2502  34
   2   7 -21 307.266 18.0062  22
  -2   7  21 306.408 20.7505  25
   2  -7 -21 288.579 20.8441   2
   2   7 -21 301.438 18.2570  17
   2   7 -20 2628.12 65.0834  17
   2   7 -20 2683.14 70.6262   9
   2  -7 -20 2634.39 70.0428   2
   2  -7 -20 2641.23 64.9626  19
   2   7 -20 2652.89 63.9917  22
  -2   7  20 2617.04 66.2375  34
   2  -7 -20 2758.29 73.2052  14
   2   7 -19 1956.43 56.4462  17
   2   7 -19 1888.94 59.4872   9
   2  -7 -19 2158.22 62.6513   2
   2  -7 -19 1900.22 55.7575  19
   2   7 -19 1956.48 54.7719  22
  -2   7  19 1951.43 56.3332  34
   2  -7 -19 2098.89 63.6079  14
   2   7 -18 2956.76 75.5843  17
   2   7 -18 3056.93 79.8564   9
   2  -7 -18 2955.35 79.2807   2
   2  -7 -18 2942.56 75.6854  19
   2   7 -18 2975.90 73.3134  22
  -2   7  18 2824.90 73.3271  34
   2  -7 -18 2972.55 81.8584  14
   2   7 -17 7724.93 152.617  17
   2   7 -17 7740.24 156.151   9
   2  -7 -17 7617.89 156.697   2
   2  -7 -17 7413.56 151.616  19
   2   7 -17 7889.48 149.279  22
  -2   7  17 7658.59 148.984  34
   2  -7 -17 8086.82 162.372  14
   2   7 -16 302.854 24.5891  17
   2   7 -16 272.203 23.8448   9
   2  -7 -16 279.247 24.6663   2
   2  -7 -16 280.697 24.4485  19
   2   7 -16 273.971 25.0617  21
   2   7 -16 293.380 22.1855  22
  -2   7  16 258.377 20.6183  34
   2  -7 -16 285.452 26.0530  14
   2  -7 -15 10.9906 12.1126  14
   2   7 -15 6.38297 11.6306  21
   2  -7 -15 8.30927 10.9851  19
   2   7 -15 4.61694 10.6816  17
   2  -7 -15 13.8390 12.4223   2
   2   7 -15 8.02358 9.28175  22
   2   7 -15 15.7258 11.7819   9
  -2   7  15 7.71227 8.50004  34
   2   7 -14 18.4075 9.75840  15
   2  -7 -14 18.0893 11.8676   2
   2  -7 -14 15.5522 12.8833  14
   2   7 -14 48.5062 12.0834  22
   2   7 -14 13.0919 11.7395  21
   2  -7 -14 14.9343 12.7794  19
   2   7 -14 2.40053 11.5296  17
   2   7 -14 15.4547 9.45656  10
   2   7 -14 33.1959 13.0896   9
  -2   7  14 23.9708 10.0302  34
   2  -7 -13 361.677 25.1608  31
   2   7 -13 363.554 24.4383  15
   2  -7 -13 341.929 29.5023  14
   2   7 -13 339.666 25.1899  27
   2   7 -13 335.449 24.9212  33
   2  -7 -13 327.922 27.7313   2
   2  -7 -13 333.863 23.0968  16
   2   7 -13 357.007 28.6998  21
   2   7 -13 344.392 24.9070  22
   2  -7 -13 364.618 28.9663  19
   2   7 -13 316.461 25.8529  17
   2  -7 -13 336.073 24.6187  28
   2   7 -13 359.168 27.4528   9
   2  -7 -13 331.205 23.1057   8
   2   7 -13 334.823 23.4213  10
   2  -7 -12 2796.59 77.6780  31
   2   7 -12 2728.36 75.4272  15
   2  -7 -12 2870.32 86.7179  14
   2  -7 -12 2702.98 77.2543  28
   2   7 -12 2883.45 79.5995  27
   2   7 -12 2831.48 78.7073  33
   2  -7 -12 3003.46 84.6557   2
   2   7 -12 2875.70 83.8279  21
   2   7 -12 2748.94 75.5370  22
   2  -7 -12 2727.79 81.9000  19
   2   7 -12 2767.07 80.5646  17
   2  -7 -12 2737.37 74.0081   8
   2   7 -12 2768.82 80.0026   9
   2  -7 -12 2776.46 74.6721  16
   2   7 -12 2665.76 74.2672  10
   2   7 -11 1453.41 126.852   4
   2  -7 -11 1293.13 126.384   3
   2  -7 -11 1520.26 56.3047  31
   2   7 -11 1582.05 55.6277  15
   2  -7 -11 1594.93 62.6560  14
   2   7 -11 1478.46 55.7731  33
   2  -7 -11 1454.12 55.5983  28
   2   7 -11 1540.24 57.3572  27
   2  -7 -11 1446.99 122.811   6
   2   7 -11 1493.50 125.617   5
   2  -7 -11 1561.50 59.3822   2
   2   7 -11 1593.45 59.9367  21
   2   7 -11 1608.50 54.3872  22
   2  -7 -11 1584.65 59.9618  19
   2   7 -11 1564.85 57.9887  17
   2   7 -11 1526.72 56.3408   9
   2  -7 -11 1543.71 53.7143   8
   2  -7 -11 1612.76 54.6432  16
   2   7 -11 1499.79 53.8689  10
   2   7 -10 16517.6 468.056   4
   2  -7 -10 15922.4 474.429   3
   2  -7 -10 15985.2 287.717  31
   2   7 -10 16222.2 484.527  32
   2   7 -10 16275.2 284.723  15
   2  -7 -10 16562.5 298.862  14
   2   7 -10 16545.2 290.023  33
   2  -7 -10 15484.4 472.495  29
   2  -7 -10 15990.8 288.396  28
   2   7 -10 16681.7 486.531  26
   2   7 -10 16494.8 290.475  27
   2   7 -10 16119.1 461.735   5
   2  -7 -10 16110.2 460.938   6
   2   7 -10 15444.1 466.382   1
   2   7 -10 16295.6 291.702  21
   2  -7 -10 16137.4 293.148  19
   2   7 -10 16368.9 289.625  17
   2   7 -10 16492.6 286.233   9
   2  -7 -10 16023.5 281.920   8
   2  -7 -10 16658.0 283.765  16
   2   7 -10 16069.3 283.380  10
   2   7  -9 431.627 70.5261   4
   2  -7  -9 303.299 62.0602   3
   2   7  -9 476.278 75.1320   5
   2   7  -9 387.576 70.3857  32
   2  -7  -9 309.923 27.2669  31
   2   7  -9 356.983 27.8510  15
   2  -7  -9 375.912 31.6020  14
   2   7  -9 321.785 27.8621  33
   2  -7  -9 354.446 28.6199  28
   2  -7  -9 353.452 68.2314  29
   2  -7  -9 413.237 75.1594  30
   2   7  -9 347.056 68.5899  26
   2   7  -9 367.354 29.3448  27
   2  -7  -9 352.918 65.5744   6
   2   7  -9 351.715 66.1791   1
   2   7  -9 390.664 29.6524  21
   2  -7  -9 364.561 29.8303  19
   2   7  -9 393.698 29.4207  17
   2   7  -9 356.270 27.0416   9
   2  -7  -9 337.325 26.2775   8
   2  -7  -9 417.355 29.2189  16
   2   7  -9 370.417 28.1343  10
   2   7  -8 1501.89 125.282   4
   2  -7  -8 1476.29 131.712   3
   2  -7  -8 1564.77 59.1941  31
   2   7  -8 1482.32 137.887  32
   2   7  -8 1485.99 56.6224  15
   2  -7  -8 1584.87 62.9452  14
   2   7  -8 1511.26 58.5988  33
   2  -7  -8 1352.28 131.649  29
   2  -7  -8 1532.60 59.0816  28
   2  -7  -8 1424.05 132.903  30
   2   7  -8 1556.90 140.254  26
   2   7  -8 1616.21 60.8205  27
   2  -7  -8 1676.65 136.048   6
   2   7  -8 1508.84 131.595   5
   2  -7  -8 1560.04 56.2961   8
   2   7  -8 1268.35 119.636   1
   2   7  -8 1499.08 58.1699  21
   2  -7  -8 1646.08 61.7206  19
   2   7  -8 1597.08 58.9331  17
   2   7  -8 1473.89 53.9785   9
   2  -7  -8 1563.11 56.6965  16
   2   7  -8 1510.00 56.5861  10
   2   7  -7 246.216 54.7414   1
   2  -7  -7 322.751 27.7561  28
   2  -7  -7 380.477 71.7511  29
   2  -7  -7 283.015 63.2348  30
   2   7  -7 370.104 28.4453  15
   2  -7  -7 323.540 29.5953  14
   2   7  -7 282.546 63.1308  32
   2  -7  -7 378.149 29.5612  31
   2   7  -7 410.498 75.8554  26
   2   7  -7 392.955 30.2887  27
   2   7  -7 393.669 30.4891  33
   2  -7  -7 368.298 67.8371   6
   2  -7  -7 361.678 27.3570   8
   2   7  -7 350.042 27.9429  21
   2  -7  -7 339.310 29.1059  19
[truncated: 301,963 more chars]
