# Supplementary material for: Crystal engineering of a 1:1 5-fluoro­cytosine–4-hy­droxy­benzaldehyde cocrystal: insights from X-ray crystallography and Hirshfeld analysis
Source: Acta Crystallogr E Crystallogr Commun. 2025 May 23;81(Pt 6):549–53. doi: 10.1107/S2056989025004463 (PMC12142404; doi:10.1107/S2056989025004463)
Supplement: Supplementary file 2 [file e-81-00549-Isup2.hkl]

data_I                                                                          
_shelx_title ' mohana-fcbhb_auto_a.res in P2(1)/c'                              
_shelx_refln_list_code          4                                               
_shelx_F_calc_maximum       76.59                                               
_exptl_crystal_F_000       520.00                                               
_reflns_d_resolution_high  0.7940                                               
                                                                                
loop_                                                                           
 _space_group_symop_operation_xyz                                               
 'x, y, z'                                                                      
 '-x, y+1/2, -z+1/2'                                                            
 '-x, -y, -z'                                                                   
 'x, -y-1/2, z-1/2'                                                             
                                                                                
_cell_length_a     4.2126                                                       
_cell_length_b     9.6687                                                       
_cell_length_c    26.8628                                                       
_cell_angle_alpha  90.000                                                       
_cell_angle_beta   94.186                                                       
_cell_angle_gamma  90.000                                                       
                                                                                
_shelx_F_squared_multiplier     1.000                                           
                                                                                
loop_                                                                           
 _refln_index_h                                                                 
 _refln_index_k                                                                 
 _refln_index_l                                                                 
 _refln_F_squared_calc                                                          
 _refln_F_squared_meas                                                          
 _refln_F_squared_sigma                                                         
 _refln_observed_status                                                         
   2   0   0        241.99        221.97         4.09 o                         
   3   0   0        125.43        128.06         1.00 o                         
   4   0   0        703.68        767.32         4.65 o                         
   5   0   0         15.93         13.10         0.50 o                         
   1   1   0        743.65        707.20        10.97 o                         
   2   1   0         62.96         57.52         0.91 o                         
   3   1   0          0.22          0.16         0.06 o                         
   4   1   0          1.50          2.77         0.28 o                         
   5   1   0          0.25          0.28         0.12 o                         
   1   2   0       3566.37       3604.22        30.71 o                         
   2   2   0          6.04          7.00         0.27 o                         
   3   2   0         89.13         90.97         0.56 o                         
   4   2   0         13.55         13.99         0.22 o                         
   5   2   0         17.84         16.90         0.34 o                         
   1   3   0       4772.35       4871.65        45.48 o                         
   2   3   0        195.62        195.33         1.76 o                         
   3   3   0         14.70         11.52         0.20 o                         
   4   3   0          1.41          2.02         0.14 o                         
   5   3   0         44.47         51.80         0.88 o                         
   0   4   0       1151.76       1057.03        13.59 o                         
   1   4   0       1398.45       1472.60         8.56 o                         
   2   4   0         22.19         33.48         0.69 o                         
   3   4   0          8.44          9.91         0.19 o                         
   4   4   0          0.07          0.04         0.08 o                         
   1   5   0        124.02        130.37         1.25 o                         
   2   5   0         59.36         63.82         0.50 o                         
   3   5   0          4.26          4.47         0.13 o                         
   4   5   0          3.19          3.34         0.14 o                         
   0   6   0        469.47        405.70         5.57 o                         
   1   6   0        128.63        124.61         0.92 o                         
   2   6   0        295.71        320.28         1.90 o                         
   3   6   0         22.37         21.00         0.31 o                         
   4   6   0          0.40          0.11         0.08 o                         
   1   7   0          8.94          8.42         0.24 o                         
   2   7   0         32.71         36.26         0.64 o                         
   3   7   0          0.04          0.08         0.08 o                         
   4   7   0          6.54          5.94         0.23 o                         
   0   8   0       1180.82       1186.00         7.72 o                         
   1   8   0         44.53         44.79         0.81 o                         
   2   8   0          1.67          1.76         0.19 o                         
   3   8   0          0.00          0.04         0.09 o                         
   1   9   0         19.81         19.99         0.53 o                         
   2   9   0          1.53          1.37         0.14 o                         
   3   9   0          0.24          0.41         0.08 o                         
   0  10   0          4.46          4.57         0.25 o                         
   1  10   0          2.22          2.79         0.19 o                         
   2  10   0         42.84         46.49         0.52 o                         
   3  10   0          0.76          0.74         0.10 o                         
   1  11   0        149.63        157.18         1.47 o                         
   2  11   0          0.20          0.12         0.07 o                         
   0  12   0         17.31         14.21         0.29 o                         
  -5   1   1          0.64          1.01         0.16 o                         
  -4   1   1          5.95          6.92         0.15 o                         
  -3   1   1          3.11          3.59         0.10 o                         
  -2   1   1         20.75         16.44         0.24 o                         
  -1   1   1         55.13         51.24         0.77 o                         
   0   1   1          0.51          4.60         0.24 o                         
   1   1   1        918.85        874.96         7.66 o                         
   2   1   1         16.24         20.28         0.30 o                         
   3   1   1          0.32          0.66         0.05 o                         
   4   1   1         11.45         12.40         0.19 o                         
   5   1   1          4.90          3.28         0.22 o                         
  -5   2   1          1.12          0.47         0.10 o                         
  -4   2   1          0.95          1.16         0.09 o                         
  -3   2   1          2.62          3.44         0.10 o                         
  -2   2   1        291.66        290.27         1.96 o                         
  -1   2   1       1975.18       2008.87        13.87 o                         
   0   2   1       1779.32       1776.26        19.05 o                         
   2   2   1       3426.46       3427.61        43.03 o                         
   3   2   1         12.06          9.05         0.13 o                         
   4   2   1         21.45         24.00         0.26 o                         
   5   2   1          7.39          5.56         0.23 o                         
  -5   3   1         30.68         30.31         0.49 o                         
  -4   3   1         40.41         41.92         0.57 o                         
  -3   3   1        125.83        127.05         0.95 o                         
  -2   3   1          4.52          4.76         0.15 o                         
  -1   3   1        982.17        963.48         7.40 o                         
   0   3   1        699.46        687.57         8.41 o                         
   1   3   1       1039.72       1037.81         7.88 o                         
   2   3   1         14.57         19.31         0.41 o                         
   3   3   1          0.14          0.28         0.05 o                         
   4   3   1          0.47          0.34         0.07 o                         
   5   3   1          8.45          8.77         0.23 o                         
  -5   4   1          2.09          2.35         0.14 o                         
  -4   4   1          1.93          1.74         0.12 o                         
  -3   4   1         18.81         18.21         0.22 o                         
  -2   4   1        983.13       1059.98         4.03 o                         
  -1   4   1        747.24        778.66         5.33 o                         
   0   4   1        567.12        600.37         8.09 o                         
   1   4   1       1581.75       1627.11         8.51 o                         
   2   4   1         64.02         67.32         0.68 o                         
   3   4   1         15.16         15.06         0.19 o                         
   4   4   1          1.63          1.77         0.09 o                         
  -4   5   1          3.38          3.90         0.15 o                         
  -3   5   1          0.01          0.16         0.08 o                         
  -2   5   1         16.96         20.32         0.23 o                         
  -1   5   1       1560.11       1598.44        12.26 o                         
   0   5   1          2.45          2.39         0.35 o                         
   1   5   1        193.42        197.41         1.64 o                         
   2   5   1        330.96        329.08         2.05 o                         
   3   5   1         12.29         11.04         0.17 o                         
   4   5   1          0.48          0.52         0.08 o                         
  -4   6   1          1.15          1.71         0.10 o                         
  -3   6   1          4.57          4.34         0.13 o                         
  -2   6   1         51.08         63.78         0.59 o                         
  -1   6   1         31.92         41.26         1.62 o                         
   0   6   1        492.30        463.61         4.27 o                         
   1   6   1        155.84        145.54         1.59 o                         
   2   6   1          8.54          8.16         0.22 o                         
   3   6   1        113.07        106.38         0.71 o                         
   4   6   1         32.42         33.77         0.31 o                         
  -4   7   1          0.79          0.76         0.08 o                         
  -3   7   1         15.12         14.76         0.24 o                         
  -2   7   1         28.19         26.22         0.44 o                         
  -1   7   1         24.81         24.49         0.39 o                         
   0   7   1        111.17        108.54         1.03 o                         
   1   7   1        141.64        143.52         1.18 o                         
   2   7   1          1.62          2.19         0.16 o                         
   3   7   1          0.13          0.24         0.08 o                         
   4   7   1          2.61          3.05         0.15 o                         
  -3   8   1          0.02          0.03         0.07 o                         
  -2   8   1          0.00          0.05         0.10 o                         
  -1   8   1         13.76         14.54         0.36 o                         
   0   8   1       1741.45       1743.53         8.99 o                         
   1   8   1         10.58         12.24         0.35 o                         
   2   8   1          0.76          0.54         0.15 o                         
   3   8   1         86.81         87.62         0.65 o                         
  -3   9   1         35.03         29.72         0.43 o                         
  -2   9   1          0.47          0.50         0.09 o                         
  -1   9   1          0.20          0.43         0.13 o                         
   0   9   1          4.15          3.39         0.23 o                         
   1   9   1        378.19        400.92         3.65 o                         
   2   9   1          0.92          1.35         0.15 o                         
   3   9   1          0.11          0.23         0.06 o                         
  -3  10   1          0.02          0.14         0.08 o                         
  -2  10   1          9.58         11.78         0.20 o                         
  -1  10   1         43.71         47.78         0.57 o                         
   0  10   1          4.03          4.01         0.22 o                         
   1  10   1         15.61         17.81         0.41 o                         
   2  10   1         18.01         20.08         0.28 o                         
  -2  11   1          3.04          3.10         0.11 o                         
  -1  11   1          9.48         13.11         0.25 o                         
   0  11   1         51.50         50.09         0.61 o                         
   1  11   1          7.12          7.25         0.22 o                         
   2  11   1          2.99          3.74         0.11 o                         
   0  12   1          2.93          2.88         0.14 o                         
  -4   0   2         86.67         90.36         0.80 o                         
  -3   0   2         46.47         53.25         0.71 o                         
  -2   0   2        616.98        596.01         4.70 o                         
  -1   0   2         96.33         90.15         1.04 o                         
   0   0   2       1110.32        981.20        14.72 o                         
   1   0   2        823.65        757.62         8.68 o                         
   2   0   2          2.09          3.80         0.14 o                         
   3   0   2         79.81         90.03         0.62 o                         
   4   0   2         17.28         22.42         0.34 o                         
   5   0   2         13.97         10.79         0.26 o                         
  -5   1   2          1.14          1.68         0.14 o                         
  -4   1   2         13.44         12.33         0.18 o                         
  -3   1   2        845.40        897.38         3.26 o                         
  -2   1   2         31.55         32.17         0.66 o                         
  -1   1   2        885.63        855.59         5.85 o                         
   0   1   2         35.80         31.43         0.83 o                         
   2   1   2          3.96          2.34         0.11 o                         
   3   1   2         93.53         92.19         0.46 o                         
   4   1   2         34.04         39.41         0.33 o                         
   5   1   2          0.31          0.47         0.09 o                         
  -5   2   2          0.34          0.37         0.09 o                         
  -4   2   2         14.99         15.57         0.21 o                         
  -3   2   2         86.94         94.61         0.57 o                         
  -2   2   2        392.70        385.13         2.91 o                         
  -1   2   2         28.29         29.31         0.53 o                         
   1   2   2       4903.91       4857.39        36.82 o                         
   2   2   2       1280.36       1258.29         7.66 o                         
   3   2   2          3.63          3.40         0.08 o                         
   4   2   2         20.72         22.72         0.27 o                         
   5   2   2          0.46          0.54         0.13 o                         
  -5   3   2         65.73         70.31         0.65 o                         
  -4   3   2         23.83         26.93         0.35 o                         
  -3   3   2          9.27          7.70         0.16 o                         
  -2   3   2        264.57        267.95         1.95 o                         
  -1   3   2       3672.17       3842.26        22.47 o                         
   0   3   2       1024.14       1044.18        11.92 o                         
   1   3   2          6.43          6.19         0.30 o                         
   2   3   2       1032.74       1036.40         4.81 o                         
   3   3   2         35.07         32.36         0.32 o                         
   4   3   2          0.21          0.10         0.07 o                         
   5   3   2          0.22          0.37         0.15 o                         
  -5   4   2          0.26          0.36         0.11 o                         
  -4   4   2         38.13         39.02         0.56 o                         
  -3   4   2          0.03          0.36         0.07 o                         
  -2   4   2         11.09         17.32         0.40 o                         
  -1   4   2          9.23          6.89         0.32 o                         
   0   4   2        609.01        669.80         8.75 o                         
   1   4   2         47.98         44.99         0.46 o                         
   2   4   2       4152.14       4224.87        13.23 o                         
   3   4   2        456.17        447.34         1.70 o                         
   4   4   2          0.03          0.08         0.06 o                         
  -4   5   2          6.66          7.85         0.17 o                         
  -3   5   2         50.90         50.39         0.49 o                         
  -2   5   2        110.32        107.04         0.73 o                         
  -1   5   2         98.93         95.35         1.02 o                         
   0   5   2        401.76        397.97         2.97 o                         
   1   5   2        161.11        152.43         1.79 o                         
   2   5   2        155.02        155.69         0.78 o                         
   3   5   2         40.47         39.85         0.32 o                         
   4   5   2          2.28          3.26         0.12 o                         
  -4   6   2          0.15          0.09         0.06 o                         
  -3   6   2          3.94          4.25         0.15 o                         
  -2   6   2          5.46          4.87         0.18 o                         
  -1   6   2        505.11        533.21         2.89 o                         
   0   6   2        580.47        577.55         7.23 o                         
   1   6   2          1.41          2.01         0.16 o                         
   2   6   2         11.45         10.18         0.20 o                         
   3   6   2        179.11        174.59         1.03 o                         
   4   6   2          4.81          3.93         0.12 o                         
  -4   7   2          0.00          0.05         0.06 o                         
  -3   7   2         43.19         42.73         0.51 o                         
  -2   7   2         14.68         12.78         0.31 o                         
  -1   7   2          6.76          6.82         0.53 o                         
   0   7   2         89.29         78.15         0.83 o                         
   1   7   2        981.21        961.12         4.87 o                         
   2   7   2         33.95         35.34         0.52 o                         
   3   7   2          2.71          3.69         0.12 o                         
   4   7   2          3.64          3.60         0.14 o                         
  -4   8   2          3.04          2.52         0.10 o                         
  -3   8   2          0.10          0.11         0.08 o                         
  -2   8   2          1.58          1.81         0.15 o                         
  -1   8   2         16.17         15.38         0.37 o                         
   0   8   2         31.96         31.22         0.54 o                         
   1   8   2          2.57          2.43         0.17 o                         
   2   8   2          0.02          1.36         0.18 o                         
   3   8   2          7.17          7.09         0.16 o                         
  -3   9   2          7.78          7.51         0.19 o                         
  -2   9   2          0.00          0.08         0.11 o                         
  -1   9   2         13.40         16.22         0.41 o                         
   0   9   2        125.81        133.30         1.41 o                         
   1   9   2          3.55          3.39         0.18 o                         
   2   9   2          1.00          0.80         0.10 o                         
   3   9   2         14.02         14.20         0.19 o                         
  -3  10   2          0.79          1.11         0.09 o                         
  -2  10   2          4.04          4.63         0.16 o                         
  -1  10   2         83.70         87.19         0.90 o                         
   0  10   2        310.35        319.04         2.25 o                         
   1  10   2         97.32        101.27         0.82 o                         
   2  10   2         30.05         33.71         0.32 o                         
  -2  11   2         17.86         18.77         0.30 o                         
  -1  11   2          0.24          0.34         0.07 o                         
   0  11   2         11.87         10.45         0.18 o                         
   1  11   2         20.03         19.68         0.23 o                         
   2  11   2          5.31          4.67         0.13 o                         
   0  12   2          1.11          1.06         0.08 o                         
  -5   1   3          0.19          0.13         0.15 o                         
  -4   1   3         36.94         34.75         0.36 o                         
  -3   1   3        175.01        184.20         1.07 o                         
  -2   1   3        153.72        154.33         1.19 o                         
  -1   1   3         53.41         35.74         0.41 o                         
   0   1   3       1871.76       1732.79        18.89 o                         
   1   1   3       5121.00       5108.37        22.77 o                         
   2   1   3        288.48        297.46         1.73 o                         
   3   1   3          6.27          6.05         0.10 o                         
   4   1   3          0.01          0.00         0.07 o                         
   5   1   3          5.32          3.96         0.17 o                         
  -5   2   3         20.59         21.93         0.41 o                         
  -4   2   3          1.45          0.98         0.08 o                         
  -3   2   3         36.77         36.08         0.30 o                         
  -2   2   3        316.48        296.60         2.79 o                         
  -1   2   3       4734.11       4564.47        39.53 o                         
   0   2   3       1898.52       1817.33        19.24 o                         
   1   2   3        454.17        383.92         3.11 o                         
   2   2   3         40.56         29.36         0.38 o                         
   3   2   3          3.39          2.22         0.08 o                         
   4   2   3          8.74          8.55         0.18 o                         
   5   2   3          1.20          1.65         0.33 o                         
  -5   3   3          6.18          6.62         0.21 o                         
  -4   3   3          2.39          2.34         0.14 o                         
  -3   3   3          0.14          0.25         0.06 o                         
  -2   3   3        283.88        299.54         3.32 o                         
  -1   3   3         66.80         68.27         0.86 o                         
   0   3   3        176.96        173.88         3.07 o                         
   1   3   3         24.42         25.57         0.59 o                         
   2   3   3        146.30        140.55         0.98 o                         
   3   3   3         19.59         19.05         0.19 o                         
   4   3   3         26.59         27.21         0.33 o                         
   5   3   3          5.19          5.98         0.30 o                         
  -5   4   3          0.63          0.87         0.10 o                         
  -4   4   3         34.95         39.86         0.59 o                         
  -3   4   3          9.20          9.11         0.19 o                         
  -2   4   3          5.01          5.91         0.13 o                         
  -1   4   3          0.08          0.58         0.09 o                         
   0   4   3       1081.08       1034.83        12.00 o                         
   1   4   3         62.88         78.09         0.65 o                         
   2   4   3        535.62        546.67         2.65 o                         
   3   4   3        172.64        168.72         0.80 o                         
   4   4   3          0.15          0.18         0.06 o                         
  -4   5   3          0.01          0.15         0.08 o                         
  -3   5   3         11.55         12.82         0.24 o                         
  -2   5   3         17.81         15.20         0.23 o                         
  -1   5   3       2442.45       2622.24        12.41 o                         
   0   5   3        143.03        157.01         1.51 o                         
   1   5   3        243.97        232.03         1.53 o                         
   2   5   3        345.55        358.43         1.48 o                         
   3   5   3          1.87          2.76         0.10 o                         
   4   5   3          1.47          1.28         0.09 o                         
  -4   6   3          0.35          0.42         0.07 o                         
  -3   6   3          8.95          9.58         0.21 o                         
  -2   6   3         28.61         28.15         0.37 o                         
  -1   6   3         67.69         66.02         0.54 o                         
   0   6   3         11.90         15.99         0.38 o                         
   1   6   3        204.56        197.59         1.26 o                         
   2   6   3         11.14         13.45         0.24 o                         
   3   6   3        108.57        103.30         0.72 o                         
   4   6   3         35.83         31.84         0.32 o                         
  -4   7   3          0.06          0.05         0.05 o                         
  -3   7   3          0.04          0.24         0.08 o                         
  -2   7   3        106.13         99.66         0.78 o                         
  -1   7   3          5.79          7.53         0.24 o                         
   0   7   3        500.40        492.68         2.69 o                         
   1   7   3          2.98          6.36         0.45 o                         
   2   7   3        148.85        144.10         0.89 o                         
   3   7   3          0.04          0.05         0.06 o                         
   4   7   3         41.03         40.86         0.59 o                         
  -3   8   3         52.22         52.55         0.56 o                         
  -2   8   3          1.06          0.54         0.11 o                         
  -1   8   3          0.00          0.51         0.13 o                         
   0   8   3        715.65        717.43         3.73 o                         
   1   8   3       1803.54       1832.54         8.09 o                         
   2   8   3          5.17          5.12         0.16 o                         
   3   8   3         10.83         10.09         0.19 o                         
  -3   9   3         19.64         18.66         0.26 o                         
  -2   9   3          3.30          2.75         0.15 o                         
  -1   9   3          4.49          4.84         0.21 o                         
   0   9   3        843.06        872.55         4.42 o                         
   1   9   3         61.14         66.97         0.66 o                         
   2   9   3          1.39          1.65         0.12 o                         
   3   9   3          9.41         10.57         0.20 o                         
  -3  10   3          2.90          2.96         0.12 o                         
  -2  10   3          0.01          0.05         0.07 o                         
  -1  10   3          2.16          3.16         0.14 o                         
   0  10   3         18.52         20.15         0.31 o                         
   1  10   3         14.18         14.90         0.27 o                         
   2  10   3          0.93          1.28         0.08 o                         
  -2  11   3         11.83         11.37         0.22 o                         
  -1  11   3        207.47        233.30         1.25 o                         
   0  11   3         69.50         68.96         0.45 o                         
   1  11   3         29.78         29.48         0.26 o                         
   2  11   3         77.12         83.06         0.71 o                         
   0  12   3         46.24         52.21         0.45 o                         
  -4   0   4         91.85         87.37         0.88 o                         
  -3   0   4        765.88        819.21         3.39 o                         
  -2   0   4        250.91        255.27         1.64 o                         
  -1   0   4        209.90        190.64         1.79 o                         
   0   0   4       1586.24       1436.45        21.85 o                         
   2   0   4        270.58        241.93         2.01 o                         
   3   0   4          7.92          5.01         0.14 o                         
   4   0   4         22.28         23.00         0.36 o                         
   5   0   4         33.48         30.71         0.48 o                         
  -5   1   4          1.86          1.99         0.21 o                         
  -4   1   4          6.36          4.86         0.13 o                         
  -3   1   4          1.49          0.81         0.06 o                         
  -2   1   4        382.66        369.57         2.72 o                         
  -1   1   4        516.89        476.05         2.45 o                         
   0   1   4       2571.80       2435.16        25.39 o                         
   1   1   4        169.89        151.05         1.20 o                         
   2   1   4         53.65         52.85         0.51 o                         
   3   1   4          1.14          1.12         0.06 o                         
   4   1   4          1.89          1.86         0.09 o                         
   5   1   4          5.56          5.82         0.21 o                         
  -5   2   4          2.40          2.82         0.16 o                         
  -4   2   4          8.33          8.87         0.20 o                         
  -3   2   4         12.24         11.55         0.15 o                         
  -2   2   4          9.97          9.66         0.19 o                         
  -1   2   4        571.38        485.21         3.82 o                         
   0   2   4        315.04        257.33         4.04 o                         
   1   2   4          0.84          0.84         0.32 o                         
   2   2   4        127.15        133.54         1.02 o                         
   3   2   4         32.32         35.45         0.41 o                         
   4   2   4         17.17         18.61         0.25 o                         
   5   2   4          0.46          0.49         0.11 o                         
  -5   3   4        141.73        133.60         2.08 o                         
  -4   3   4         24.29         29.41         0.34 o                         
  -3   3   4          0.03          0.07         0.05 o                         
  -2   3   4          0.24          1.89         0.14 o                         
  -1   3   4          0.63          1.49         0.44 o                         
   0   3   4         41.26         57.34         3.32 o                         
   1   3   4        667.12        675.92         4.27 o                         
   2   3   4         42.65         50.27         0.63 o                         
   3   3   4        275.15        294.54         1.23 o                         
   4   3   4         28.32         31.52         0.35 o                         
  -5   4   4          7.46          6.96         0.18 o                         
  -4   4   4        134.66        142.54         0.97 o                         
  -3   4   4         16.64         19.72         0.23 o                         
  -2   4   4        174.66        192.72         0.86 o                         
  -1   4   4       1123.12       1105.16         7.38 o                         
   0   4   4        232.28        278.78         3.32 o                         
   1   4   4        672.55        613.52         3.31 o                         
   2   4   4        333.56        318.08         1.33 o                         
   3   4   4         23.05         25.07         0.60 o                         
   4   4   4          3.24          3.00         0.10 o                         
  -4   5   4          0.85          1.35         0.10 o                         
  -3   5   4         10.66         10.29         0.19 o                         
  -2   5   4        151.79        164.11         1.08 o                         
  -1   5   4        632.85        658.12         3.80 o                         
   0   5   4        573.39        605.71         5.23 o                         
   1   5   4         77.57         74.91         0.70 o                         
   2   5   4        285.62        280.47         1.35 o                         
   3   5   4        223.46        211.88         1.13 o                         
   4   5   4         37.01         33.55         0.39 o                         
  -4   6   4          0.01          0.24         0.09 o                         
  -3   6   4          0.16          0.05         0.07 o                         
  -2   6   4         42.07         39.10         0.36 o                         
  -1   6   4        124.39        131.38         0.88 o                         
   0   6   4        116.96        124.51         1.08 o                         
   1   6   4         38.20         30.33         0.40 o                         
   2   6   4        379.87        378.09         2.31 o                         
   3   6   4        223.87        209.08         1.11 o                         
   4   6   4         26.26         24.03         0.28 o                         
  -4   7   4          1.18          0.68         0.09 o                         
  -3   7   4         22.72         22.94         0.28 o                         
  -2   7   4        139.69        148.18         0.87 o                         
  -1   7   4         30.08         33.65         0.58 o                         
   0   7   4         15.05         11.73         0.51 o                         
   1   7   4         87.38         86.64         0.70 o                         
   2   7   4         88.95         92.60         0.69 o                         
   3   7   4          5.23          4.71         0.15 o                         
   4   7   4          1.76          3.36         0.12 o                         
  -3   8   4         17.59         15.99         0.23 o                         
  -2   8   4          6.84          7.21         0.20 o                         
  -1   8   4          0.09          0.19         0.10 o                         
   0   8   4          0.12          0.18         0.12 o                         
   1   8   4        150.48        152.16         1.10 o                         
   2   8   4          6.29         11.65         1.22 o                         
   3   8   4          2.14          1.40         0.09 o                         
  -3   9   4         61.97         59.49         0.51 o                         
  -2   9   4          2.29          1.70         0.11 o                         
  -1   9   4         17.39         20.40         0.34 o                         
   0   9   4         22.91         24.07         0.37 o                         
   1   9   4        307.83        315.61         1.85 o                         
   2   9   4         21.00         20.89         0.30 o                         
   3   9   4         11.62         10.13         0.20 o                         
  -3  10   4          6.31          4.93         0.27 o                         
  -2  10   4         10.13         10.19         0.17 o                         
  -1  10   4         87.45         92.52         0.72 o                         
   0  10   4         23.30         23.09         0.33 o                         
   1  10   4        100.95        103.42         0.82 o                         
   2  10   4         41.61         41.09         0.35 o                         
  -2  11   4          7.74          7.94         0.21 o                         
  -1  11   4         26.43         29.38         0.28 o                         
   0  11   4        188.18        190.92         0.98 o                         
   1  11   4          2.03          1.76         0.07 o                         
   2  11   4         53.71         52.47         0.56 o                         
   0  12   4          4.26          4.68         0.11 o                         
  -5   1   5          6.13          8.62         1.06 o                         
  -4   1   5          0.25          0.67         0.07 o                         
  -3   1   5        160.92        177.23         0.84 o                         
  -2   1   5        359.78        366.12         2.00 o                         
  -1   1   5         81.75         70.70         0.66 o                         
   0   1   5        484.16        429.23         5.39 o                         
   1   1   5        596.75        589.54         3.63 o                         
   2   1   5         51.04         53.70         0.52 o                         
   3   1   5         36.18         36.03         0.44 o                         
   4   1   5         35.00         36.44         0.32 o                         
   5   1   5          0.80          0.37         0.07 o                         
  -5   2   5         11.47         10.01         0.37 o                         
  -4   2   5         16.52         18.00         0.25 o                         
  -3   2   5        185.88        183.66         0.76 o                         
  -2   2   5         66.60         68.65         0.60 o                         
  -1   2   5       1226.70       1199.73         8.77 o                         
   0   2   5         83.52         83.59         2.59 o                         
   1   2   5       1763.65       1867.17        11.06 o                         
   2   2   5        523.75        522.16         2.87 o                         
   3   2   5         28.82         27.62         0.23 o                         
   4   2   5          9.03          9.43         0.19 o                         
   5   2   5          0.79          0.73         0.17 o                         
  -5   3   5          7.97          8.50         0.20 o                         
  -4   3   5         48.06         49.85         0.44 o                         
  -3   3   5         28.09         27.99         0.25 o                         
  -2   3   5        707.36        756.92         3.84 o                         
  -1   3   5         70.86         50.20         0.76 o                         
   0   3   5         89.94         84.26         1.71 o                         
   1   3   5          9.05         10.02         0.30 o                         
   2   3   5        372.49        360.21         2.24 o                         
   3   3   5         92.75         96.09         0.55 o                         
   4   3   5         28.82         27.70         0.31 o                         
  -4   4   5         98.45        105.80         0.71 o                         
  -3   4   5          6.07          5.07         0.12 o                         
  -2   4   5          4.91          6.13         0.11 o                         
  -1   4   5        278.28        294.38         2.00 o                         
   0   4   5        337.76        349.30         6.19 o                         
   1   4   5        124.28        118.89         0.93 o                         
   2   4   5         63.91         64.55         0.40 o                         
   3   4   5         68.45         67.75         0.50 o                         
   4   4   5          1.58          1.77         0.09 o                         
  -4   5   5        169.79        181.90         1.24 o                         
  -3   5   5          0.07          0.10         0.07 o                         
  -2   5   5        331.78        316.23         1.58 o                         
  -1   5   5        435.70        442.50         3.05 o                         
   0   5   5        937.53        975.56        13.03 o                         
   1   5   5         25.68         25.75         0.42 o                         
   2   5   5        786.08        796.89         2.79 o                         
   3   5   5         25.24         28.40         0.42 o                         
   4   5   5          6.14          5.88         0.14 o                         
  -4   6   5         34.17         34.94         0.33 o                         
  -3   6   5         15.28         15.81         0.27 o                         
  -2   6   5          0.40          0.49         0.08 o                         
  -1   6   5        206.25        235.54         1.63 o                         
   0   6   5         12.35          8.90         0.21 o                         
   1   6   5        218.85        217.50         1.65 o                         
   2   6   5         21.27         21.34         0.29 o                         
   3   6   5          1.23          0.76         0.09 o                         
   4   6   5         18.50         15.38         0.22 o                         
  -4   7   5          0.57          0.25         0.07 o                         
  -3   7   5          2.41          3.55         0.12 o                         
  -2   7   5        266.28        278.32         1.43 o                         
  -1   7   5          0.01          0.15         0.08 o                         
   0   7   5        106.10        115.88         0.80 o                         
   1   7   5        454.36        460.36         2.30 o                         
   2   7   5        559.31        563.60         2.54 o                         
   3   7   5          0.40          0.56         0.08 o                         
   4   7   5         21.54         17.56         0.25 o                         
  -3   8   5        236.56        234.16         1.35 o                         
  -2   8   5          0.28          0.41         0.08 o                         
  -1   8   5          0.00          0.12         0.09 o                         
   0   8   5          5.60          3.95         0.16 o                         
   1   8   5       1546.02       1568.37         7.67 o                         
   2   8   5         60.14         63.56         0.57 o                         
   3   8   5          0.79          0.10         0.04 o                         
  -3   9   5         68.30         66.47         0.49 o                         
  -2   9   5         58.84         56.64         0.53 o                         
  -1   9   5          0.01         -0.01         0.08 o                         
   0   9   5          4.29          4.54         0.17 o                         
   1   9   5        472.60        475.82         2.46 o                         
   2   9   5        318.35        325.82         1.73 o                         
   3   9   5          0.82          0.91         0.08 o                         
  -2  10   5          0.01          0.07         0.06 o                         
  -1  10   5         18.05         19.89         0.29 o                         
   0  10   5          0.88          0.94         0.09 o                         
   1  10   5          2.67          3.11         0.14 o                         
   2  10   5          1.40          0.92         0.07 o                         
  -2  11   5          2.39          2.88         0.14 o                         
  -1  11   5          0.86          1.66         0.07 o                         
   0  11   5          5.71          8.17         0.14 o                         
   1  11   5          3.01          2.66         0.10 o                         
   2  11   5          6.84          8.42         0.33 o                         
  -5   0   6          0.83          0.61         0.20 o                         
  -4   0   6          0.01          0.05         0.08 o                         
  -3   0   6        915.63        959.56         5.44 o                         
  -2   0   6         34.81         30.79         0.36 o                         
  -1   0   6         30.93         37.68         0.62 o                         
   0   0   6         15.38         20.39         1.07 o                         
   2   0   6         17.01         14.73         0.28 o                         
   3   0   6          8.86          7.86         0.19 o                         
   4   0   6          0.25          0.10         0.09 o                         
   5   0   6         53.89         58.47         0.72 o                         
  -5   1   6          3.03          1.96         1.12 o                         
  -4   1   6          7.08          7.96         0.16 o                         
  -3   1   6         21.70         27.38         0.21 o                         
  -2   1   6        194.86        246.35         1.61 o                         
  -1   1   6        339.74        328.73         2.13 o                         
   0   1   6        360.81        318.05         3.60 o                         
   1   1   6       2289.88       2174.13        11.08 o                         
   2   1   6        504.77        526.95         3.00 o                         
   3   1   6          1.07          1.26         0.06 o                         
   4   1   6         54.75         60.81         0.61 o                         
   5   1   6         70.61         59.19         0.93 o                         
  -5   2   6          6.08          6.93         0.27 o                         
  -4   2   6         11.01         11.55         0.41 o                         
  -3   2   6         45.70         46.14         0.29 o                         
  -2   2   6         12.14         10.98         0.38 o                         
  -1   2   6         26.37         22.33         0.41 o                         
   0   2   6         64.26         60.89         1.27 o                         
   1   2   6        145.93        131.86         1.30 o                         
   2   2   6         47.63         44.03         0.48 o                         
   3   2   6         11.03         12.45         0.15 o                         
   4   2   6          1.70          1.63         0.11 o                         
   5   2   6          0.04         -0.04         0.14 o                         
  -5   3   6          4.21          3.71         0.15 o                         
  -4   3   6        109.37        116.46         0.75 o                         
  -3   3   6          5.43          6.07         0.11 o                         
  -2   3   6          7.15         12.17         0.24 o                         
  -1   3   6       1180.02       1329.15         8.25 o                         
   1   3   6        306.18        306.72         2.47 o                         
   2   3   6         96.89         94.43         0.76 o                         
   3   3   6        294.32        302.88         1.23 o                         
   4   3   6         51.08         57.67         0.49 o                         
  -4   4   6        151.57        156.12         1.11 o                         
  -3   4   6          8.87          8.03         0.15 o                         
  -2   4   6          1.44          2.54         0.28 o                         
  -1   4   6        537.33        592.61         4.50 o                         
   0   4   6          5.62          6.35         0.30 o                         
   1   4   6         11.51         13.27         0.25 o                         
   2   4   6        102.09         96.65         0.55 o                         
   3   4   6        332.95        340.95         1.61 o                         
   4   4   6         11.40         12.89         0.20 o                         
  -4   5   6         40.18         35.99         0.35 o                         
  -3   5   6         15.66         12.70         0.20 o                         
  -2   5   6         75.83         68.81         0.45 o                         
  -1   5   6       1163.76       1235.00         5.97 o                         
   0   5   6        886.54        976.33         7.47 o                         
   1   5   6          0.42          1.12         0.11 o                         
   2   5   6         38.65         36.28         0.31 o                         
   3   5   6        488.90        480.69         2.26 o                         
   4   5   6         41.87         37.25         0.39 o                         
  -4   6   6          1.77          1.67         0.09 o                         
  -3   6   6          6.57          6.22         0.15 o                         
  -2   6   6          6.47          5.88         0.19 o                         
  -1   6   6         94.18        100.43         3.20 o                         
   0   6   6          1.28          1.82         0.15 o                         
   1   6   6        564.89        526.88         2.60 o                         
   2   6   6         94.74         91.41         0.65 o                         
   3   6   6         32.66         34.44         0.33 o                         
   4   6   6          7.07          4.15         1.09 o                         
  -4   7   6         13.21         11.47         0.20 o                         
  -3   7   6        108.76        101.82         0.67 o                         
  -2   7   6         60.45         45.74         0.44 o                         
  -1   7   6        145.93        160.46         0.98 o                         
   0   7   6         11.45         13.85         0.28 o                         
   1   7   6         11.39          9.81         0.22 o                         
   2   7   6        494.05        498.63         2.29 o                         
   3   7   6         76.45         71.42         0.50 o                         
   4   7   6          7.23          4.38         0.31 o                         
  -3   8   6         17.60         18.55         0.23 o                         
  -2   8   6          7.22          8.48         0.18 o                         
  -1   8   6         10.31         12.96         0.25 o                         
   0   8   6         90.25         92.84         0.78 o                         
   1   8   6        422.78        425.55         2.13 o                         
   2   8   6         28.60         28.42         0.34 o                         
   3   8   6          0.07          0.05         0.05 o                         
  -3   9   6          6.04          4.49         0.20 o                         
  -2   9   6         37.78         38.21         0.42 o                         
  -1   9   6         11.92         11.70         0.23 o                         
   0   9   6          3.99          4.51         0.17 o                         
   1   9   6          6.12          5.53         0.17 o                         
   2   9   6         30.80         32.64         0.35 o                         
   3   9   6          9.42          9.20         0.18 o                         
  -2  10   6          2.03          1.94         0.08 o                         
  -1  10   6          3.84          4.35         0.14 o                         
   0  10   6          2.52          3.13         0.12 o                         
   1  10   6         52.89         57.27         0.51 o                         
   2  10   6          0.03          0.16         0.05 o                         
  -2  11   6         15.82         13.91         0.26 o                         
  -1  11   6         11.84         11.93         0.23 o                         
   0  11   6         33.49         37.49         0.30 o                         
   1  11   6          0.51          0.51         0.06 o                         
  -5   1   7          0.44          0.50         0.13 o                         
  -4   1   7         22.99         24.25         0.27 o                         
  -3   1   7          3.96          3.78         0.09 o                         
  -2   1   7        438.63        469.12         2.19 o                         
  -1   1   7        260.74        236.80         1.69 o                         
   0   1   7       1356.94       1360.52         9.47 o                         
   1   1   7        243.89        230.41         1.85 o                         
   2   1   7       1101.61       1137.39         6.55 o                         
   3   1   7          0.00          0.19         0.05 o                         
   4   1   7         13.93         20.29         0.29 o                         
   5   1   7          0.73          0.99         0.11 o                         
  -5   2   7          0.08          0.66         0.11 o                         
  -4   2   7         22.48         25.03         0.34 o                         
  -3   2   7         20.39         21.46         0.20 o                         
  -2   2   7        381.50        367.88         2.05 o                         
  -1   2   7       1908.03       1958.75        11.14 o                         
   0   2   7        813.91        728.83         9.26 o                         
   1   2   7       2162.67       2233.33        13.14 o                         
   2   2   7          1.45          0.73         0.17 o                         
   3   2   7        105.65        107.73         0.52 o                         
   4   2   7          0.65          0.77         0.08 o                         
   5   2   7          3.41          3.15         0.23 o                         
  -5   3   7          2.49          2.17         0.12 o                         
  -4   3   7        110.25        115.56         0.92 o                         
  -3   3   7         10.16          9.54         0.14 o                         
  -2   3   7          0.94          0.39         0.07 o                         
  -1   3   7         64.05         69.21         0.89 o                         
   0   3   7       2513.18       2512.48        22.70 o                         
   1   3   7        575.87        588.28         4.19 o                         
   2   3   7        142.37        126.64         0.84 o                         
   3   3   7         28.30         29.12         0.26 o                         
   4   3   7         56.83         63.11         0.51 o                         
  -4   4   7         47.26         48.18         0.49 o                         
  -3   4   7          4.77          5.68         0.13 o                         
  -2   4   7         39.79         37.81         0.31 o                         
  -1   4   7          4.46         11.45         0.21 o                         
   0   4   7        302.04        334.01         3.47 o                         
   1   4   7        124.50        142.21         1.06 o                         
   2   4   7          7.51          7.61         0.13 o                         
   3   4   7        167.10        178.28         1.02 o                         
   4   4   7         25.85         24.98         0.32 o                         
  -4   5   7        233.05        253.93         1.53 o                         
  -3   5   7        132.52        125.01         0.79 o                         
  -2   5   7          4.45          6.07         0.14 o                         
  -1   5   7         38.87         29.97         0.40 o                         
   0   5   7       2081.83       2220.34        15.63 o                         
   1   5   7          0.22          0.24         0.07 o                         
   2   5   7         81.71         76.51         0.59 o                         
   3   5   7          9.71         12.76         0.18 o                         
   4   5   7         25.06         21.24         0.28 o                         
  -4   6   7          0.14          0.15         0.06 o                         
  -3   6   7          2.23          2.50         0.11 o                         
  -2   6   7         11.23         10.49         0.19 o                         
  -1   6   7        519.50        503.66         2.29 o                         
   0   6   7          1.09          1.25         0.12 o                         
   1   6   7        301.76        281.60         1.58 o                         
   2   6   7          8.84          9.56         0.19 o                         
   3   6   7         67.67         71.16         0.54 o                         
   4   6   7          4.79          3.44         0.49 o                         
  -4   7   7         13.34         10.79         0.20 o                         
  -3   7   7         40.68         34.54         0.34 o                         
  -2   7   7         14.27          8.27         0.18 o                         
  -1   7   7        173.71        170.92         0.99 o                         
   0   7   7          0.68          1.22         0.09 o                         
   1   7   7        251.27        259.56         1.50 o                         
   2   7   7          1.39          1.45         0.12 o                         
   3   7   7         22.44         22.39         0.25 o                         
  -3   8   7        134.91        125.34         0.72 o                         
  -2   8   7          5.27          4.88         0.14 o                         
  -1   8   7         42.96         37.46         0.44 o                         
   0   8   7         23.41         22.70         0.35 o                         
   1   8   7        437.50        440.41         2.85 o                         
   2   8   7         30.09         29.72         0.34 o                         
   3   8   7          8.76          9.12         0.14 o                         
  -3   9   7          0.00          0.21         0.07 o                         
  -2   9   7        162.82        138.13         0.90 o                         
  -1   9   7          0.38          0.40         0.08 o                         
   0   9   7          6.53          6.18         0.19 o                         
   1   9   7        165.23        167.34         1.07 o                         
   2   9   7        103.71        113.75         0.75 o                         
   3   9   7          0.00         -0.04         0.05 o                         
  -2  10   7         18.86         18.09         0.21 o                         
  -1  10   7          0.15          0.43         0.07 o                         
   0  10   7          7.22          6.97         0.15 o                         
   1  10   7          0.57          1.09         0.09 o                         
   2  10   7          9.18          6.08         0.91 o                         
  -1  11   7         11.69          9.89         0.20 o                         
   0  11   7         70.64         79.01         0.56 o                         
   1  11   7          2.56          1.94         0.09 o                         
  -5   0   8         65.01         71.57         1.50 o                         
  -4   0   8          1.60          0.74         0.11 o                         
  -3   0   8        765.80        804.83         4.05 o                         
  -2   0   8        410.31        463.59         2.58 o                         
  -1   0   8        311.68        328.27         2.65 o                         
   0   0   8        312.23        318.96         4.65 o                         
   1   0   8       5865.48       5896.98        35.46 o                         
   2   0   8       4285.49       4291.31        26.15 o                         
   3   0   8         60.01         52.28         0.52 o                         
   4   0   8          0.03          0.15         0.10 o                         
   5   0   8         13.28         12.93         0.32 o                         
  -5   1   8         13.16         14.20         0.55 o                         
  -4   1   8         15.66         17.85         0.26 o                         
  -3   1   8         29.30         31.22         0.23 o                         
  -2   1   8        421.17        428.04         2.21 o                         
  -1   1   8        411.18        399.93         2.71 o                         
   0   1   8         56.27         45.87         0.45 o                         
   1   1   8         46.94         52.52         0.73 o                         
   2   1   8       3460.36       3542.91        22.70 o                         
   3   1   8        137.69        140.05         0.67 o                         
   4   1   8         15.91         19.64         0.28 o                         
   5   1   8         20.61         19.81         0.40 o                         
  -5   2   8          0.44          0.43         0.16 o                         
  -4   2   8          1.58          1.85         0.12 o                         
  -3   2   8          4.48          4.61         0.11 o                         
  -2   2   8          3.32          2.25         0.11 o                         
  -1   2   8         60.28         62.31         0.76 o                         
   0   2   8          8.06         13.98         0.64 o                         
   1   2   8        196.20        225.06         2.21 o                         
   2   2   8        129.34        141.24         1.23 o                         
   3   2   8          6.66          7.54         0.13 o                         
   4   2   8         13.93         13.78         0.21 o                         
  -5   3   8         11.98         11.42         0.43 o                         
  -4   3   8        635.10        664.75         3.53 o                         
  -3   3   8          0.34          0.11         0.06 o                         
  -2   3   8          0.72          1.41         0.08 o                         
  -1   3   8        245.27        228.68         2.01 o                         
   0   3   8       2105.25       2101.59        19.42 o                         
   1   3   8         49.38         50.21         0.78 o                         
   2   3   8          0.38          0.63         0.06 o                         
   3   3   8         71.04         70.79         0.43 o                         
   4   3   8         64.35         61.57         0.68 o                         
  -4   4   8          8.19          9.52         0.83 o                         
  -3   4   8         51.85         57.66         0.52 o                         
  -2   4   8          1.58          1.42         0.07 o                         
  -1   4   8         74.00         83.42         0.68 o                         
   0   4   8        483.54        544.75         5.21 o                         
   1   4   8       1247.48       1338.13         6.51 o                         
   2   4   8         70.41         58.89         0.41 o                         
   3   4   8        194.26        200.46         1.15 o                         
   4   4   8         51.18         50.82         0.43 o                         
  -4   5   8         60.30         59.38         0.53 o                         
  -3   5   8          1.67          1.29         0.13 o                         
  -2   5   8          0.37          0.59         0.06 o                         
  -1   5   8         54.21         70.44         0.58 o                         
   0   5   8         25.50         33.99         0.47 o                         
   1   5   8         62.15         70.54         0.64 o                         
   2   5   8         14.72         16.48         0.21 o                         
   3   5   8          5.01          7.92         0.68 o                         
   4   5   8          7.95          6.46         0.14 o                         
  -4   6   8          1.02          0.34         0.07 o                         
  -3   6   8         46.51         42.62         0.37 o                         
  -2   6   8         32.16         33.20         0.37 o                         
  -1   6   8         85.72         69.22         0.64 o                         
   0   6   8        407.98        447.71         2.21 o                         
   1   6   8         18.75         19.93         0.30 o                         
   2   6   8         12.68         12.45         0.22 o                         
   3   6   8          5.15          6.80         0.14 o                         
   4   6   8          0.40          0.29         0.05 o                         
  -4   7   8          0.53          1.07         0.07 o                         
  -3   7   8         19.16         15.27         0.22 o                         
  -2   7   8         40.37         35.55         0.35 o                         
  -1   7   8         22.84         26.30         0.32 o                         
   0   7   8         29.91         31.43         0.36 o                         
   1   7   8          1.88          2.02         0.12 o                         
   2   7   8        412.19        425.66         1.96 o                         
   3   7   8          0.90          2.14         0.17 o                         
   4   7   8          0.01         -0.01         0.12 o                         
  -3   8   8          3.68          3.86         0.12 o                         
  -2   8   8          9.58         10.10         0.19 o                         
  -1   8   8         18.53         17.78         0.28 o                         
   0   8   8          0.11          0.11         0.09 o                         
   1   8   8         17.37         18.25         0.39 o                         
   2   8   8         12.37         14.34         0.24 o                         
   3   8   8          3.99          3.50         0.09 o                         
  -3   9   8          1.36          0.69         0.07 o                         
  -2   9   8        156.34        143.05         0.91 o                         
  -1   9   8          2.21          1.44         0.10 o                         
   0   9   8          2.09          2.03         0.12 o                         
   1   9   8         14.78         15.41         0.25 o                         
   2   9   8         28.71         32.05         0.33 o                         
   3   9   8          0.57          0.60         0.12 o                         
  -2  10   8          1.44          1.25         0.08 o                         
  -1  10   8         27.75         28.80         0.32 o                         
   0  10   8         77.94         77.70         0.54 o                         
   1  10   8         32.16         31.38         0.32 o                         
   2  10   8          2.58          1.59         0.42 o                         
  -1  11   8          4.86          3.77         0.12 o                         
   0  11   8          3.70          3.34         0.12 o                         
   1  11   8          3.38          2.62         0.08 o                         
  -5   1   9          3.52          4.47         0.31 o                         
  -4   1   9          1.59          2.44         0.10 o                         
  -3   1   9          5.05          5.74         0.11 o                         
  -2   1   9       1378.64       1440.46         6.00 o                         
  -1   1   9        443.01        442.69         3.24 o                         
   0   1   9        156.29        122.82         2.19 o                         
   1   1   9        248.24        241.57         2.83 o                         
   2   1   9       1439.87       1431.22         7.26 o                         
   3   1   9         64.84         64.48         0.42 o                         
   4   1   9         23.44         23.88         0.30 o                         
  -5   2   9         37.64         37.77         0.94 o                         
  -4   2   9         13.75         13.95         0.26 o                         
  -3   2   9         58.43         55.15         0.68 o                         
  -2   2   9        372.03        371.30         1.98 o                         
  -1   2   9        755.34        807.36         5.43 o                         
   0   2   9       1037.42        948.06         8.46 o                         
   1   2   9        883.38        953.74         8.14 o                         
   2   2   9         17.36         17.79         0.23 o                         
   3   2   9        226.03        241.10         1.52 o                         
   4   2   9         43.17         39.39         0.35 o                         
  -5   3   9          0.00          0.09         0.11 o                         
  -4   3   9          0.19          0.66         0.11 o                         
  -3   3   9        122.86        121.25         0.67 o                         
  -2   3   9         15.98         13.97         0.24 o                         
  -1   3   9        779.85        822.73         4.91 o                         
   0   3   9        256.62        230.99         4.27 o                         
   1   3   9         17.51         22.37         0.70 o                         
   2   3   9          0.25          0.40         0.06 o                         
   3   3   9          6.16          6.76         0.14 o                         
   4   3   9         84.98         86.04         0.56 o                         
  -4   4   9          2.55          3.21         0.13 o                         
  -3   4   9        285.68        293.72         1.33 o                         
  -2   4   9         24.83         19.78         0.23 o                         
  -1   4   9          2.23          5.91         0.20 o                         
   0   4   9        408.67        458.86         3.84 o                         
   1   4   9         74.21         61.50         0.58 o                         
   2   4   9          4.86          5.66         0.12 o                         
   3   4   9         19.86         19.79         0.30 o                         
   4   4   9          0.03          0.09         0.05 o                         
  -4   5   9        328.17        328.06         1.76 o                         
  -3   5   9         67.67         67.17         0.62 o                         
  -2   5   9        145.37        137.16         0.92 o                         
  -1   5   9        163.06        150.09         0.93 o                         
   0   5   9        931.77        996.50         7.19 o                         
   1   5   9        244.58        254.67         1.56 o                         
   2   5   9         78.44         77.33         0.51 o                         
   3   5   9        107.91        112.32         0.82 o                         
   4   5   9          0.01          0.13         0.06 o                         
  -4   6   9          6.65          6.57         0.13 o                         
  -3   6   9         20.43         24.03         0.29 o                         
  -2   6   9         64.54         51.58         0.49 o                         
  -1   6   9          0.19          0.19         0.06 o                         
   0   6   9        504.73        544.26         2.33 o                         
   1   6   9         25.25         25.42         0.32 o                         
   2   6   9         10.09          9.69         0.21 o                         
   3   6   9          0.43          0.36         0.06 o                         
   4   6   9          0.61          0.36         0.07 o                         
  -4   7   9         12.26         12.61         0.17 o                         
  -3   7   9         40.74         35.43         0.36 o                         
  -2   7   9          8.63          8.43         0.17 o                         
  -1   7   9         20.95         24.89         0.29 o                         
   0   7   9         98.79         95.03         0.68 o                         
   1   7   9         17.91         16.22         0.27 o                         
   2   7   9         14.82         15.18         0.39 o                         
   3   7   9         19.82         19.24         0.21 o                         
  -3   8   9         10.79         10.25         0.17 o                         
  -2   8   9         61.20         60.95         0.48 o                         
  -1   8   9          1.10          0.15         0.07 o                         
   0   8   9          6.47          5.98         0.15 o                         
   1   8   9        107.13        101.42         0.98 o                         
   2   8   9        481.66        498.21         2.40 o                         
   3   8   9         43.29         39.73         0.41 o                         
  -3   9   9          5.49          2.82         0.10 o                         
  -2   9   9         63.78         57.58         0.45 o                         
  -1   9   9          9.13          8.86         0.19 o                         
   0   9   9         14.50         14.12         0.23 o                         
   1   9   9         62.44         68.12         0.56 o                         
   2   9   9        198.85        196.06         0.97 o                         
   3   9   9         43.74         39.90         0.97 o                         
  -2  10   9          0.62          0.35         0.07 o                         
  -1  10   9          9.87          8.39         0.16 o                         
   0  10   9          9.17          9.71         0.15 o                         
   1  10   9         12.22         13.22         0.18 o                         
   2  10   9          0.13          0.29         0.05 o                         
  -1  11   9         21.13         19.53         0.23 o                         
   0  11   9         30.57         35.34         0.37 o                         
   1  11   9         15.85         16.63         0.76 o                         
  -5   0  10        142.03        129.61         2.28 o                         
  -4   0  10          1.20          0.88         0.11 o                         
  -3   0  10          1.20          2.01         0.10 o                         
  -2   0  10       2792.24       3085.17        16.59 o                         
  -1   0  10        298.60        307.84         3.88 o                         
   0   0  10        163.29        119.57         4.37 o                         
   1   0  10         19.99         18.08         1.08 o                         
   2   0  10        971.00        902.78         8.58 o                         
   3   0  10        513.12        513.06         2.83 o                         
   4   0  10          0.12          0.19         0.14 o                         
  -5   1  10          0.07          0.20         0.14 o                         
  -4   1  10          0.01          0.00         0.07 o                         
  -3   1  10          1.23          2.96         0.21 o                         
  -2   1  10       1165.22       1221.85         5.18 o                         
  -1   1  10        416.65        516.48         3.38 o                         
   0   1  10       1030.04        953.74        11.52 o                         
   1   1  10         60.63         64.51         1.02 o                         
   2   1  10          1.64          1.47         0.09 o                         
   3   1  10         38.34         32.72         0.27 o                         
   4   1  10          2.24          2.39         0.12 o                         
  -5   2  10          1.11          1.26         0.18 o                         
  -4   2  10          9.53          9.01         0.21 o                         
  -3   2  10        149.40        146.38         0.68 o                         
  -2   2  10         34.51         32.77         0.38 o                         
  -1   2  10          0.63          0.73         0.09 o                         
   0   2  10          1.54          2.01         0.14 o                         
   1   2  10        151.32        174.90         1.64 o                         
   2   2  10        289.48        297.92         1.53 o                         
   3   2  10         19.54         20.70         0.34 o                         
   4   2  10          1.96          1.15         0.09 o                         
  -4   3  10        180.94        183.62         1.25 o                         
  -3   3  10         60.46         59.21         0.62 o                         
  -2   3  10         17.03         19.03         0.56 o                         
  -1   3  10        112.42        120.60         1.22 o                         
   0   3  10        492.06        535.82         5.43 o                         
   1   3  10        505.36        530.70         3.64 o                         
   2   3  10         51.35         56.11         0.37 o                         
   3   3  10          0.91          1.18         0.23 o                         
   4   3  10         13.42         11.98         0.20 o                         
  -4   4  10          0.76          1.19         0.10 o                         
  -3   4  10       1709.14       1702.52         7.42 o                         
  -2   4  10         37.75         37.22         0.37 o                         
  -1   4  10        163.43        136.09         1.03 o                         
   0   4  10        299.52        344.19         2.40 o                         
   1   4  10        169.01        151.45         1.11 o                         
   2   4  10          4.74          3.80         0.09 o                         
   3   4  10          0.13          0.72         0.11 o                         
   4   4  10         44.91         42.57         0.73 o                         
  -4   5  10         10.74         11.98         0.22 o                         
  -3   5  10         44.25         42.95         0.37 o                         
  -2   5  10          0.77          1.01         0.08 o                         
  -1   5  10         67.49         66.36         0.51 o                         
   0   5  10        173.77        180.72         1.10 o                         
   1   5  10         44.62         37.75         0.53 o                         
   2   5  10          1.44          1.65         0.08 o                         
   3   5  10         14.33         14.55         0.18 o                         
   4   5  10          0.21          0.42         0.10 o                         
  -4   6  10         63.35         55.46         0.50 o                         
  -3   6  10         21.93         19.56         0.26 o                         
  -2   6  10         82.95         70.99         0.50 o                         
  -1   6  10          7.34          6.23         0.14 o                         
   0   6  10          2.88          3.68         0.13 o                         
   1   6  10         45.39         47.26         0.52 o                         
   2   6  10         69.16         66.96         0.52 o                         
   3   6  10         12.02         11.36         0.17 o                         
   4   6  10          1.10          0.73         0.08 o                         
  -4   7  10         18.05         17.47         0.79 o                         
  -3   7  10          5.46          5.12         0.13 o                         
  -2   7  10        400.10        377.57         1.67 o                         
  -1   7  10          0.68          2.32         0.10 o                         
   0   7  10          8.37          9.46         0.19 o                         
   1   7  10          0.08          0.12         0.07 o                         
   2   7  10        143.48        143.71         0.90 o                         
   3   7  10         29.83         28.75         0.33 o                         
  -3   8  10         13.93         10.22         0.16 o                         
  -2   8  10         90.28         79.55         0.56 o                         
  -1   8  10         25.97         28.05         0.31 o                         
   0   8  10          3.09          2.48         0.11 o                         
   1   8  10         29.86         32.28         0.34 o                         
   2   8  10         21.90         23.27         0.26 o                         
   3   8  10         16.88         17.01         0.30 o                         
  -3   9  10          8.50          8.50         0.23 o                         
  -2   9  10          5.74          6.48         0.13 o                         
  -1   9  10         35.41         37.05         0.37 o                         
   0   9  10          7.41          6.86         0.15 o                         
   1   9  10          6.29          5.34         0.14 o                         
   2   9  10         95.02         93.58         0.82 o                         
   3   9  10         15.18         13.10         0.46 o                         
  -2  10  10          1.89          1.43         0.09 o                         
  -1  10  10         12.14         11.87         0.18 o                         
   0  10  10         17.51         19.42         0.21 o                         
   1  10  10         11.56         12.05         0.15 o                         
   2  10  10         95.23         89.30         3.54 o                         
  -1  11  10         43.48         37.69         1.02 o                         
   0  11  10          3.17          3.71         0.14 o                         
   1  11  10         45.53         44.27         0.72 o                         
  -5   1  11          7.98          6.94         0.33 o                         
  -4   1  11         21.21         22.44         0.29 o                         
  -3   1  11         45.10         42.37         0.30 o                         
  -2   1  11        208.33        232.37         1.37 o                         
  -1   1  11        316.20        352.82         3.80 o                         
   0   1  11        532.43        516.91         6.05 o                         
   1   1  11        241.07        223.26         2.34 o                         
   2   1  11        261.79        246.87         1.19 o                         
   3   1  11        123.10        116.73         0.78 o                         
   4   1  11          0.89          1.58         0.14 o                         
  -5   2  11          0.76          0.42         0.14 o                         
  -4   2  11          8.40          8.84         0.18 o                         
  -3   2  11        205.25        210.61         0.92 o                         
  -2   2  11         23.07         21.50         0.32 o                         
  -1   2  11        262.53        257.34         1.97 o                         
   0   2  11       1562.31       1618.58         8.02 o                         
   1   2  11         18.71         22.51         0.42 o                         
   2   2  11        571.22        611.02         3.14 o                         
   3   2  11         30.04         28.80         0.31 o                         
   4   2  11          1.85          1.64         0.12 o                         
  -4   3  11          0.06          0.07         0.08 o                         
  -3   3  11        142.75        139.01         0.75 o                         
  -2   3  11          0.01          0.16         0.05 o                         
  -1   3  11         10.78         14.91         0.44 o                         
   0   3  11        298.17        295.76         2.23 o                         
   1   3  11        335.72        321.22         2.35 o                         
   2   3  11          0.32          0.21         0.05 o                         
   3   3  11         35.77         35.35         0.30 o                         
   4   3  11          3.65          3.97         0.16 o                         
  -4   4  11         58.59         56.95         0.53 o                         
  -3   4  11        162.71        168.31         0.91 o                         
  -2   4  11         81.77         84.27         0.52 o                         
  -1   4  11          2.95          3.40         0.17 o                         
   0   4  11         69.06         65.64         0.69 o                         
   1   4  11        532.47        544.19         3.20 o                         
   2   4  11         18.53         20.94         0.27 o                         
   3   4  11          7.25          7.23         0.13 o                         
   4   4  11         60.21         57.49         0.61 o                         
  -4   5  11         58.46         58.15         0.54 o                         
  -3   5  11        395.39        396.05         2.22 o                         
  -2   5  11         56.88         55.14         0.43 o                         
  -1   5  11         21.24         19.68         0.23 o                         
   0   5  11         59.27         70.03         0.55 o                         
   1   5  11       1096.69       1136.07         5.63 o                         
   2   5  11          0.20          0.27         0.06 o                         
   3   5  11         10.29         13.69         0.17 o                         
   4   5  11          5.71          5.30         0.19 o                         
  -4   6  11          0.69          0.57         0.06 o                         
  -3   6  11         19.17         18.15         0.26 o                         
  -2   6  11          1.62          1.01         0.08 o                         
  -1   6  11        122.94        110.13         0.78 o                         
   0   6  11         79.27         76.76         0.57 o                         
   1   6  11          1.12          0.73         0.08 o                         
   2   6  11         40.10         40.90         0.39 o                         
   3   6  11         13.36         15.16         0.20 o                         
   4   6  11          2.08          1.96         0.10 o                         
  -4   7  11          0.00          0.07         0.08 o                         
  -3   7  11         13.58         14.58         0.22 o                         
  -2   7  11         36.97         35.68         0.33 o                         
  -1   7  11         37.19         35.07         0.42 o                         
   0   7  11         13.43         13.15         0.21 o                         
   1   7  11         20.01         19.46         0.26 o                         
   2   7  11          0.28          0.31         0.08 o                         
   3   7  11         43.74         44.87         0.56 o                         
  -3   8  11          5.63          5.94         0.14 o                         
  -2   8  11        511.84        483.37         2.54 o                         
  -1   8  11          6.40         10.10         0.18 o                         
   0   8  11          0.08          0.20         0.07 o                         
   1   8  11          9.50          9.01         0.17 o                         
   2   8  11        493.58        526.02         3.05 o                         
   3   8  11          1.41          1.67         0.10 o                         
  -3   9  11          1.66          2.14         0.23 o                         
  -2   9  11         42.93         35.99         0.30 o                         
  -1   9  11        154.88        139.15         0.88 o                         
   0   9  11          7.33          9.51         0.17 o                         
   1   9  11          0.89          0.79         0.07 o                         
   2   9  11          6.21          3.05         1.43 o                         
  -2  10  11          0.31          0.05         0.05 o                         
  -1  10  11          5.75          5.29         0.11 o                         
   0  10  11          9.23          9.57         0.14 o                         
   1  10  11          0.94          0.92         0.22 o                         
   2  10  11         39.93         41.18         1.41 o                         
  -1  11  11          2.50          1.88         0.23 o                         
   1  11  11         57.95         59.64         0.89 o                         
  -4   0  12         26.43         29.72         0.44 o                         
  -3   0  12          6.38          7.64         0.18 o                         
  -2   0  12        669.62        750.54         5.44 o                         
  -1   0  12       4436.68       4821.41       187.84 o                         
   0   0  12       1284.18       1322.96        16.09 o                         
   1   0  12        830.16        789.29        11.65 o                         
   2   0  12       2134.39       2223.60        12.67 o                         
   3   0  12        202.33        200.94         1.83 o                         
   4   0  12         14.32         12.91         0.36 o                         
  -4   1  12        138.05        137.30         0.94 o                         
  -3   1  12        151.64        156.15         0.89 o                         
  -2   1  12         47.67         51.49         0.47 o                         
  -1   1  12        350.16        401.94         4.44 o                         
   0   1  12         64.92         57.68         1.58 o                         
   1   1  12         20.58         17.04         0.47 o                         
   2   1  12         26.98         23.61         0.30 o                         
   3   1  12        228.15        231.65         1.44 o                         
   4   1  12          5.82          6.24         0.18 o                         
  -4   2  12        102.65        103.79         1.14 o                         
  -3   2  12         20.91         20.33         0.21 o                         
  -2   2  12        444.30        476.59         2.08 o                         
  -1   2  12        526.60        552.33         3.90 o                         
   0   2  12        509.03        530.74        11.42 o                         
   1   2  12          1.45          0.33         0.13 o                         
   2   2  12          3.00          6.66         0.15 o                         
   3   2  12        106.33        110.54         0.81 o                         
   4   2  12          1.57          1.27         0.13 o                         
  -4   3  12         14.82         14.91         0.27 o                         
  -3   3  12        694.10        683.79         2.72 o                         
  -2   3  12        211.90        223.47         1.26 o                         
  -1   3  12          1.57          1.25         0.42 o                         
   0   3  12         35.34         32.01         0.50 o                         
   1   3  12       1354.21       1353.07        10.84 o                         
   2   3  12         43.81         43.90         0.52 o                         
   3   3  12          0.09          0.44         0.17 o                         
   4   3  12          6.88          7.07         0.20 o                         
  -4   4  12         38.20         35.33         0.37 o                         
  -3   4  12        317.81        327.43         1.49 o                         
  -2   4  12          8.69         12.45         0.22 o                         
  -1   4  12          2.67          1.96         0.10 o                         
   0   4  12         32.31         30.06         0.81 o                         
   1   4  12        654.77        663.50         3.78 o                         
   2   4  12         74.64         72.74         0.53 o                         
   3   4  12          0.13          0.33         0.09 o                         
   4   4  12          4.54          4.59         0.15 o                         
  -4   5  12          2.56          2.37         0.11 o                         
  -3   5  12          0.08          0.61         0.09 o                         
  -2   5  12         86.34         88.03         0.67 o                         
  -1   5  12          1.87          2.58         0.10 o                         
   0   5  12         20.29         21.03         0.42 o                         
   1   5  12         11.74         11.65         0.22 o                         
   2   5  12          5.67          4.78         0.15 o                         
   3   5  12          0.16          0.36         0.07 o                         
   4   5  12         10.99         10.01         0.24 o                         
  -4   6  12         13.07          9.76         1.54 o                         
  -3   6  12         39.81         40.76         0.37 o                         
  -2   6  12         21.39         21.06         0.35 o                         
  -1   6  12         71.76         72.49         0.51 o                         
   0   6  12        163.28        155.55         1.05 o                         
   1   6  12          0.12          0.13         0.07 o                         
   2   6  12         20.81         19.97         0.31 o                         
   3   6  12          8.04          7.66         0.21 o                         
   4   6  12         35.13         35.97         0.86 o                         
  -4   7  12         13.20         14.30         0.46 o                         
  -3   7  12         42.37         40.57         0.33 o                         
  -2   7  12         68.78         64.43         0.47 o                         
  -1   7  12         79.18         63.97         0.48 o                         
   0   7  12         13.98         12.51         0.20 o                         
   1   7  12          5.91          6.79         0.16 o                         
   2   7  12         16.28         16.78         0.28 o                         
   3   7  12        110.88        108.48         1.94 o                         
  -3   8  12          0.50          0.40         0.06 o                         
  -2   8  12          9.91          9.74         0.16 o                         
  -1   8  12         67.77         64.73         0.48 o                         
   0   8  12          5.85          4.17         0.11 o                         
   1   8  12          0.29          0.50         0.06 o                         
   2   8  12         97.21        103.54         1.24 o                         
   3   8  12         25.89         22.02         3.94 o                         
  -3   9  12          1.44          0.98         0.17 o                         
  -2   9  12          2.95          2.98         0.10 o                         
  -1   9  12         40.55         36.26         0.33 o                         
   0   9  12          0.00          0.05         0.05 o                         
   1   9  12          3.53          3.06         0.16 o                         
   2   9  12         16.68         17.24         0.37 o                         
  -2  10  12          4.39          1.92         0.27 o                         
  -1  10  12          1.41          0.82         0.12 o                         
   0  10  12         51.64         54.32         0.72 o                         
   1  10  12          0.02          0.04         0.10 o                         
   2  10  12          0.12          0.18         0.10 o                         
  -1  11  12         10.88         12.42         0.48 o                         
  -4   1  13          6.28          5.94         0.16 o                         
  -3   1  13          4.84          3.70         0.10 o                         
  -2   1  13          0.37          0.59         0.09 o                         
  -1   1  13       1309.84       1412.74        11.77 o                         
   0   1  13          7.07          5.40         0.52 o                         
   1   1  13         12.64         12.75         0.67 o                         
   2   1  13         15.26         13.51         0.22 o                         
   3   1  13        387.77        389.68         2.30 o                         
   4   1  13          0.93          1.11         0.10 o                         
  -4   2  13         17.11         19.69         0.27 o                         
  -3   2  13        125.59        121.51         0.66 o                         
  -2   2  13         69.62         80.26         0.65 o                         
  -1   2  13          2.22          2.28         0.18 o                         
   0   2  13          5.91          3.49         0.54 o                         
   1   2  13        559.06        523.24         5.69 o                         
   2   2  13         12.43         14.15         1.87 o                         
   3   2  13          2.11          2.08         0.13 o                         
   4   2  13         30.80         33.85         0.46 o                         
  -4   3  13          0.12          0.34         0.07 o                         
  -3   3  13         15.80         14.93         0.20 o                         
  -2   3  13          1.43          1.59         0.09 o                         
  -1   3  13          0.65          0.83         0.13 o                         
   0   3  13        117.91        116.53         1.41 o                         
   1   3  13          4.63          3.96         0.22 o                         
   2   3  13          5.93          5.18         0.15 o                         
   3   3  13          0.02         -0.01         0.08 o                         
   4   3  13          0.31          0.36         0.10 o                         
  -4   4  13          0.37          0.43         0.07 o                         
  -3   4  13        349.96        347.86         1.70 o                         
  -2   4  13        791.62        774.10         3.16 o                         
  -1   4  13          2.85          2.85         0.15 o                         
   0   4  13        111.99         96.55         1.46 o                         
   1   4  13        293.31        277.28         2.29 o                         
   2   4  13        174.38        173.19         1.16 o                         
   3   4  13          1.59          1.71         0.13 o                         
   4   4  13          1.85          3.17         0.12 o                         
  -4   5  13         11.95         10.21         1.56 o                         
  -3   5  13        874.27        885.20         3.70 o                         
  -2   5  13         29.07         28.75         0.32 o                         
  -1   5  13         51.99         49.25         0.50 o                         
   0   5  13         34.66         35.62         0.52 o                         
   1   5  13        481.01        522.66         3.67 o                         
   2   5  13          0.68          1.04         0.13 o                         
   3   5  13          5.21          4.17         0.18 o                         
   4   5  13          4.31          4.69         0.19 o                         
  -4   6  13         21.76         23.58         0.37 o                         
  -3   6  13         33.08         33.57         0.31 o                         
  -2   6  13         99.48         96.54         0.63 o                         
  -1   6  13         11.01          9.98         0.27 o                         
   0   6  13         48.66         45.79         0.47 o                         
   1   6  13          4.08          2.88         0.17 o                         
   2   6  13         25.00         25.92         0.45 o                         
   3   6  13          2.07          1.59         0.13 o                         
  -3   7  13         60.43         59.80         0.57 o                         
  -2   7  13          9.47          7.92         0.15 o                         
  -1   7  13         41.65         36.84         0.38 o                         
   0   7  13         27.05         29.30         0.34 o                         
   1   7  13         48.13         46.23         0.64 o                         
   2   7  13          7.63          8.19         0.37 o                         
   3   7  13         24.49         26.99         0.47 o                         
  -3   8  13          7.43          9.32         0.70 o                         
  -2   8  13         83.58         72.37         0.53 o                         
  -1   8  13          0.58          0.39         0.07 o                         
   0   8  13          8.79          5.96         0.16 o                         
   1   8  13          5.01          5.00         0.20 o                         
   2   8  13        121.28        125.81         1.13 o                         
   3   8  13          7.51          5.93         0.17 o                         
  -3   9  13          5.74          5.16         0.28 o                         
  -2   9  13          4.10          2.14         0.97 o                         
  -1   9  13        207.79        176.08         2.85 o                         
   0   9  13          0.41          0.57         0.10 o                         
   1   9  13         19.30         21.97         0.49 o                         
   2   9  13          0.22          0.44         0.16 o                         
  -2  10  13          0.03          0.11         0.15 o                         
  -1  10  13          1.63          1.37         0.24 o                         
   0  10  13         23.14         24.33         0.42 o                         
   1  10  13          5.15          5.39         0.17 o                         
   2  10  13          3.02          3.77         0.19 o                         
  -4   0  14        747.62        727.06         6.78 o                         
  -3   0  14          1.54          3.80         0.16 o                         
  -2   0  14         38.89         59.98         0.69 o                         
  -1   0  14       2173.86       2448.18        28.46 o                         
   0   0  14       1424.36       1423.66        17.66 o                         
   1   0  14          3.68          9.08         2.04 o                         
   2   0  14        255.15        261.81         1.91 o                         
   3   0  14        152.04        144.62         1.44 o                         
   4   0  14         78.63         69.20         0.88 o                         
  -4   1  14        160.09        169.41         1.76 o                         
  -3   1  14        359.97        369.24         1.74 o                         
  -2   1  14        391.70        415.71         2.27 o                         
  -1   1  14        128.51        133.09         1.94 o                         
   0   1  14         58.63         52.56         1.65 o                         
   1   1  14        264.53        256.81         3.55 o                         
   2   1  14        101.91        103.05         0.77 o                         
   3   1  14        163.94        175.66         1.23 o                         
   4   1  14         36.68         35.54         0.76 o                         
  -4   2  14         13.16         14.34         0.33 o                         
  -3   2  14         49.86         51.76         0.60 o                         
  -2   2  14          0.82          0.97         0.08 o                         
  -1   2  14        345.38        356.52         4.35 o                         
   0   2  14        569.31        607.08         5.33 o                         
   1   2  14        180.38        193.98         2.35 o                         
   2   2  14          0.18          0.04         0.08 o                         
   3   2  14         10.16         10.70         0.26 o                         
   4   2  14          0.54          0.49         0.09 o                         
  -4   3  14          3.55          3.27         0.15 o                         
  -3   3  14        431.55        441.42         2.43 o                         
  -2   3  14         79.20         72.37         0.80 o                         
  -1   3  14        431.97        445.64         3.18 o                         
   0   3  14          8.11         11.88         0.47 o                         
   1   3  14        386.62        380.41         2.47 o                         
   2   3  14          5.28         11.21         2.42 o                         
   3   3  14          2.44          2.97         0.14 o                         
   4   3  14          3.83          4.30         0.17 o                         
  -4   4  14          0.09          0.00         0.03 o                         
  -3   4  14         46.71         43.27         0.59 o                         
  -2   4  14        852.03        838.95         8.59 o                         
  -1   4  14          0.11          0.06         0.08 o                         
   0   4  14          1.23          0.45         0.22 o                         
   1   4  14        210.82        224.45         1.84 o                         
   2   4  14        122.28        123.81         0.97 o                         
   3   4  14          2.79          3.00         0.15 o                         
   4   4  14         27.97         29.08         0.56 o                         
  -4   5  14          2.82          3.16         0.16 o                         
  -3   5  14         15.26         16.40         0.23 o                         
  -2   5  14        186.00        174.78         2.00 o                         
  -1   5  14          6.66          6.84         0.21 o                         
   0   5  14         31.39         36.71         0.59 o                         
   1   5  14         90.01         94.50         0.97 o                         
   2   5  14         19.41         19.04         0.39 o                         
   3   5  14          2.50          1.71         0.12 o                         
   4   5  14          3.29          3.21         0.13 o                         
  -4   6  14         25.26         26.86         0.44 o                         
  -3   6  14          0.08          0.16         0.08 o                         
  -2   6  14        120.68        116.21         0.85 o                         
  -1   6  14         59.95         60.40         0.68 o                         
   0   6  14         17.98         15.00         0.35 o                         
   1   6  14         12.43         10.57         0.32 o                         
   2   6  14         27.57         26.20         0.45 o                         
   3   6  14          0.29          0.69         0.09 o                         
  -3   7  14          1.49          0.83         0.23 o                         
  -2   7  14          0.29          0.48         0.08 o                         
  -1   7  14        381.91        347.28         2.20 o                         
   0   7  14          8.66          8.20         0.36 o                         
   1   7  14          0.15          0.02         0.12 o                         
   2   7  14          1.92          1.64         0.16 o                         
   3   7  14        203.31        212.80         1.06 o                         
  -3   8  14          5.04          4.69         0.32 o                         
  -2   8  14          4.93          4.50         0.15 o                         
  -1   8  14          0.39          0.33         0.10 o                         
   0   8  14          0.25          0.56         0.12 o                         
   1   8  14         11.62         12.01         0.33 o                         
   2   8  14         17.14         16.16         0.35 o                         
   3   8  14          0.35          0.47         0.09 o                         
  -2   9  14         24.57         23.53         0.47 o                         
  -1   9  14        114.46        117.15         1.82 o                         
   0   9  14          1.63          1.28         0.15 o                         
   1   9  14         14.33         16.07         0.41 o                         
   2   9  14          0.16          0.49         0.10 o                         
  -2  10  14          3.93          4.93         0.32 o                         
  -1  10  14          4.69          4.25         0.23 o                         
   0  10  14          0.14          0.14         0.08 o                         
   1  10  14          1.41          1.67         0.15 o                         
   0  11  14          0.66          0.79         0.16 o                         
  -4   1  15          3.52          2.80         0.13 o                         
  -3   1  15         20.02         25.63         0.35 o                         
  -2   1  15        236.06        214.90         1.32 o                         
  -1   1  15        978.50       1056.91        12.04 o                         
   0   1  15         24.71         28.71         1.27 o                         
   1   1  15          9.88          9.80         0.31 o                         
   2   1  15         18.20         19.06         0.35 o                         
   3   1  15        181.89        181.88         1.33 o                         
   4   1  15         16.47         13.93         0.24 o                         
  -4   2  15        155.07        150.71         1.38 o                         
  -3   2  15         46.38         43.67         0.52 o                         
  -2   2  15        436.12        426.12         2.31 o                         
  -1   2  15         35.47         28.95         0.51 o                         
   0   2  15         34.39         31.11         0.80 o                         
   1   2  15        322.18        311.08         2.29 o                         
   2   2  15         27.32         29.96         0.39 o                         
   3   2  15         12.21         14.03         0.29 o                         
   4   2  15          2.69          1.12         0.10 o                         
  -4   3  15          0.06          0.04         0.09 o                         
  -3   3  15        249.28        254.10         1.98 o                         
  -2   3  15        702.52        676.55         3.86 o                         
  -1   3  15          4.13          3.56         0.15 o                         
   0   3  15        218.48        231.63         2.62 o                         
   1   3  15         16.27         20.66         0.47 o                         
   2   3  15         94.73         99.90         0.78 o                         
   3   3  15          0.33          0.39         0.09 o                         
   4   3  15          0.47          0.68         0.08 o                         
  -4   4  15          0.68          0.84         0.12 o                         
  -3   4  15         50.00         50.14         1.51 o                         
  -2   4  15        374.62        369.66         2.74 o                         
  -1   4  15        307.71        297.95         2.16 o                         
   0   4  15         11.36          9.29         0.28 o                         
   1   4  15        186.46        201.35         1.58 o                         
   2   4  15         40.70         40.20         0.64 o                         
   3   4  15          0.27          0.52         0.09 o                         
   4   4  15          0.89          0.65         0.11 o                         
  -4   5  15         11.53         13.34         0.38 o                         
  -3   5  15        272.25        280.67         3.46 o                         
  -2   5  15          0.31          0.57         0.13 o                         
  -1   5  15         83.98         77.02         0.78 o                         
   0   5  15         23.33         21.53         0.45 o                         
   1   5  15         25.80         19.50         0.43 o                         
   2   5  15         35.29         34.47         0.59 o                         
   3   5  15          0.00          0.10         0.09 o                         
   4   5  15          0.22          0.36         0.09 o                         
  -4   6  15         40.49         42.90         1.34 o                         
  -3   6  15          6.48          7.52         0.23 o                         
  -2   6  15          0.05          0.09         0.13 o                         
  -1   6  15         99.60         97.47         1.06 o                         
   0   6  15         16.59         15.21         0.36 o                         
   1   6  15          0.00          0.15         0.10 o                         
   2   6  15         26.13         26.19         0.45 o                         
   3   6  15          9.08          9.13         0.25 o                         
  -3   7  15         11.90         13.51         0.25 o                         
  -2   7  15          0.21          0.21         0.09 o                         
  -1   7  15        190.57        177.96         1.52 o                         
   0   7  15         85.05         81.05         1.42 o                         
   1   7  15          5.64          8.11         0.27 o                         
   2   7  15         18.95         18.13         0.37 o                         
   3   7  15          1.68          1.14         0.10 o                         
  -3   8  15          4.86          5.97         0.21 o                         
  -2   8  15         26.00         28.20         0.43 o                         
  -1   8  15         45.34         42.87         0.72 o                         
   0   8  15        106.57         95.44         1.23 o                         
   1   8  15         10.11          9.75         0.30 o                         
   2   8  15          1.90          1.82         0.16 o                         
  -2   9  15          2.05          2.99         0.15 o                         
  -1   9  15        237.46        210.88         3.33 o                         
   0   9  15         85.68         76.05         0.90 o                         
   1   9  15          0.00          0.10         0.13 o                         
   2   9  15          9.06          9.69         0.22 o                         
  -2  10  15          0.99          0.97         0.16 o                         
  -1  10  15          0.14          0.24         0.09 o                         
   0  10  15          4.69          3.64         0.19 o                         
   1  10  15          0.03          0.02         0.09 o                         
  -4   0  16        101.14         87.79         1.14 o                         
  -3   0  16          0.05          0.07         0.14 o                         
  -2   0  16        135.87        132.12         1.46 o                         
  -1   0  16       2510.19       2535.31       136.72 o                         
   0   0  16       1025.30       1103.45        22.35 o                         
   1   0  16        330.50        321.09         3.12 o                         
   2   0  16         38.45         39.39         0.54 o                         
   3   0  16        296.72        303.21         2.78 o                         
   4   0  16         27.35         23.75         0.43 o                         
  -4   1  16        223.68        226.97         2.84 o                         
  -3   1  16        907.49        875.06         5.84 o                         
  -2   1  16          6.00          4.24         0.16 o                         
  -1   1  16        682.98        702.13         7.45 o                         
   0   1  16        684.64        782.48         9.34 o                         
   1   1  16        109.97        115.03         1.48 o                         
   2   1  16          3.58          4.07         0.14 o                         
   3   1  16         12.81         16.88         0.38 o                         
   4   1  16         36.41         30.54         0.34 o                         
  -4   2  16          4.72          3.89         0.17 o                         
  -3   2  16         45.23         40.91         0.53 o                         
  -2   2  16        198.63        193.78         1.59 o                         
  -1   2  16         15.88         16.04         0.46 o                         
   0   2  16         11.80         12.42         0.52 o                         
   1   2  16        148.75        148.50         1.32 o                         
   2   2  16          4.80          4.55         0.14 o                         
   3   2  16          1.04          1.19         0.11 o                         
   4   2  16          5.00          4.10         0.15 o                         
  -4   3  16         33.07         33.58         0.47 o                         
  -3   3  16        377.16        382.19         2.46 o                         
  -2   3  16       1731.46       1671.82         9.50 o                         
  -1   3  16         46.46         38.48         0.56 o                         
   0   3  16        189.83        182.90         2.08 o                         
   1   3  16        188.62        196.52         1.50 o                         
   2   3  16        294.85        296.56         2.09 o                         
   3   3  16          8.68         10.49         0.24 o                         
   4   3  16          0.02          0.02         0.06 o                         
  -4   4  16          1.83          2.20         0.12 o                         
  -3   4  16          0.01         -0.05         0.10 o                         
  -2   4  16       2691.25       2703.46        21.82 o                         
  -1   4  16          0.17          0.30         0.14 o                         
   0   4  16          4.58          5.60         0.21 o                         
   1   4  16          1.62          1.00         0.20 o                         
   2   4  16        521.86        529.80         4.57 o                         
   3   4  16         11.07          9.78         0.21 o                         
   4   4  16          1.43          1.42         0.14 o                         
  -4   5  16          9.82         11.89         0.30 o                         
  -3   5  16         32.20         32.77         0.50 o                         
  -2   5  16        571.51        579.96         6.41 o                         
  -1   5  16        162.10        158.90         1.28 o                         
   0   5  16          0.96          0.66         0.11 o                         
   1   5  16         80.33         76.69         0.88 o                         
   2   5  16         75.49         68.49         0.78 o                         
   3   5  16         16.31         15.93         0.29 o                         
  -4   6  16         40.62         34.75         0.59 o                         
  -3   6  16          6.98          7.89         0.27 o                         
  -2   6  16         53.29         57.95         0.72 o                         
  -1   6  16         29.99         28.51         0.45 o                         
   0   6  16          0.82          0.67         0.15 o                         
   1   6  16          9.84          9.36         0.25 o                         
   2   6  16          2.53          1.87         0.15 o                         
   3   6  16         11.51         11.40         0.36 o                         
  -3   7  16        167.80        178.14         0.87 o                         
  -2   7  16          5.77          6.47         0.19 o                         
  -1   7  16         73.18         65.44         0.70 o                         
   0   7  16          0.16          0.40         0.13 o                         
   1   7  16         29.73         23.97         0.43 o                         
   2   7  16          7.75          7.88         0.28 o                         
   3   7  16         16.84         17.86         0.29 o                         
  -3   8  16         37.94         37.48         0.71 o                         
  -2   8  16          6.85          7.54         0.22 o                         
  -1   8  16        115.58        112.32         1.30 o                         
   0   8  16          0.64          0.89         0.14 o                         
   1   8  16          0.95          1.12         0.14 o                         
   2   8  16          0.06         -0.02         0.09 o                         
  -2   9  16          2.22          2.22         0.15 o                         
  -1   9  16          7.21          6.61         0.47 o                         
   0   9  16          2.75          3.18         0.15 o                         
   1   9  16          1.98          2.99         0.21 o                         
   2   9  16          0.20          0.11         0.08 o                         
  -1  10  16          0.92          1.23         0.11 o                         
   0  10  16         27.52         21.58         0.47 o                         
   1  10  16          2.79          2.46         0.19 o                         
  -4   1  17         30.63         31.27         0.45 o                         
  -3   1  17        372.78        360.42         2.20 o                         
  -2   1  17         25.34         22.95         0.30 o                         
  -1   1  17        417.22        428.23         3.39 o                         
   0   1  17        678.64        694.01        10.10 o                         
   1   1  17         27.05         26.96         0.43 o                         
   2   1  17          0.56          0.57         0.11 o                         
   3   1  17         52.44         57.52         0.63 o                         
   4   1  17         55.69         50.54         0.51 o                         
  -4   2  17          6.89          6.16         0.20 o                         
  -3   2  17         36.74         33.41         0.56 o                         
  -2   2  17        390.98        397.86         2.21 o                         
  -1   2  17          5.25          4.08         0.15 o                         
   0   2  17          1.16          2.56         0.20 o                         
   1   2  17         52.66         47.30         0.74 o                         
   2   2  17          2.48          1.67         0.10 o                         
   3   2  17          1.43          1.85         0.13 o                         
   4   2  17          1.19          0.73         0.07 o                         
  -4   3  17         32.22         34.47         0.46 o                         
  -3   3  17         91.51         97.82         0.91 o                         
  -2   3  17        114.53        110.46         1.00 o                         
  -1   3  17         26.88         27.26         0.39 o                         
   0   3  17          7.06          6.93         0.28 o                         
   1   3  17          6.91          8.10         0.37 o                         
   2   3  17          1.88          2.47         0.16 o                         
   3   3  17          0.95          1.06         0.11 o                         
   4   3  17          0.12          0.07         0.07 o                         
  -4   4  17          1.26          1.68         0.11 o                         
  -3   4  17          7.77          7.95         0.28 o                         
  -2   4  17        649.08        648.51         4.87 o                         
  -1   4  17        137.93        137.42         1.28 o                         
   0   4  17         20.76         19.32         0.46 o                         
   1   4  17          1.21          2.27         0.24 o                         
   2   4  17        118.86        117.37         1.26 o                         
   3   4  17         25.12         23.30         0.29 o                         
   4   4  17          0.64          0.50         0.08 o                         
  -4   5  17          3.82          2.77         0.18 o                         
  -3   5  17          1.28          1.36         0.16 o                         
  -2   5  17        656.94        665.47         4.34 o                         
  -1   5  17          0.09          0.30         0.13 o                         
   0   5  17        157.25        154.86         1.37 o                         
   1   5  17          0.53          0.11         0.10 o                         
   2   5  17        157.26        175.74         1.60 o                         
   3   5  17          1.43          1.98         0.12 o                         
  -3   6  17         19.37         20.97         0.36 o                         
  -2   6  17        223.15        231.07         1.84 o                         
  -1   6  17        105.74        104.55         1.05 o                         
   0   6  17         37.82         37.30         0.96 o                         
   1   6  17          0.60          0.42         0.11 o                         
   2   6  17          1.32          1.23         0.13 o                         
   3   6  17         13.76         12.56         0.27 o                         
  -3   7  17         65.95         65.86         0.64 o                         
  -2   7  17        165.91        178.93         1.40 o                         
  -1   7  17        223.38        223.76         1.78 o                         
   0   7  17        141.20        144.58         1.62 o                         
   1   7  17         65.90         61.30         0.73 o                         
   2   7  17          1.17          0.85         0.11 o                         
   3   7  17         18.51         17.87         0.70 o                         
  -3   8  17          1.77          2.18         0.15 o                         
  -2   8  17          0.02          0.14         0.09 o                         
  -1   8  17        143.76        131.02         1.43 o                         
   0   8  17         18.64         15.22         0.36 o                         
   1   8  17          0.01          0.21         0.12 o                         
   2   8  17          5.03          6.32         0.23 o                         
  -2   9  17         31.96         35.07         0.64 o                         
  -1   9  17          8.27         10.25         0.33 o                         
   0   9  17          0.05          0.16         0.08 o                         
   1   9  17         52.14         48.76         0.78 o                         
   2   9  17          4.55          4.98         0.16 o                         
  -1  10  17          8.53          8.19         0.25 o                         
   0  10  17          2.54          2.51         0.17 o                         
   1  10  17          1.12          1.37         0.19 o                         
  -4   0  18         28.06         23.64         0.56 o                         
  -3   0  18        104.63         83.10         1.06 o                         
  -2   0  18        106.99         84.29         1.17 o                         
  -1   0  18         19.50         25.47         0.69 o                         
   0   0  18        366.15        397.18         5.01 o                         
   1   0  18          3.13          2.30         0.20 o                         
   2   0  18         22.66         21.45         0.54 o                         
   3   0  18        109.90        112.87         1.17 o                         
   4   0  18          0.47          0.22         0.10 o                         
  -4   1  18          3.71          2.81         0.16 o                         
  -3   1  18          0.01          0.69         0.15 o                         
  -2   1  18        368.88        364.63         2.37 o                         
  -1   1  18          2.21          1.76         0.12 o                         
   0   1  18       1365.57       1378.68         8.52 o                         
   1   1  18         70.12         64.33         0.84 o                         
   2   1  18         46.32         45.07         0.51 o                         
   3   1  18          1.37          1.34         0.12 o                         
   4   1  18         68.92         69.74         0.60 o                         
  -4   2  18          0.01          0.13         0.07 o                         
  -3   2  18         83.92         81.69         0.76 o                         
  -2   2  18        102.55         99.63         0.81 o                         
  -1   2  18          4.84          2.70         0.16 o                         
   0   2  18         19.51         18.26         0.46 o                         
   1   2  18          0.21          0.62         0.13 o                         
   2   2  18          7.53          8.14         0.23 o                         
   3   2  18          0.01          0.07         0.08 o                         
   4   2  18         12.38         11.01         0.24 o                         
  -4   3  18          2.30          2.68         0.19 o                         
  -3   3  18         11.43         10.52         0.26 o                         
  -2   3  18         74.03         72.96         0.72 o                         
  -1   3  18       2190.71       2210.34        12.70 o                         
   0   3  18          4.10          3.29         0.19 o                         
   1   3  18         55.78         59.47         0.91 o                         
   2   3  18         27.31         32.08         0.51 o                         
   3   3  18         12.06         12.26         0.25 o                         
   4   3  18          1.14          0.81         0.09 o                         
  -4   4  18          0.06          0.11         0.07 o                         
  -3   4  18          4.46          4.28         0.17 o                         
  -2   4  18        542.48        561.87         3.49 o                         
  -1   4  18       1256.28       1248.46         6.91 o                         
   0   4  18         15.48         14.06         0.34 o                         
   1   4  18         40.33         36.24         0.82 o                         
   2   4  18         17.59         17.44         0.41 o                         
   3   4  18         33.88         30.90         0.64 o                         
  -4   5  18          7.51          7.85         0.21 o                         
  -3   5  18          0.96          1.59         0.18 o                         
  -2   5  18        216.93        236.36         1.70 o                         
  -1   5  18       1501.24       1525.75         8.81 o                         
   0   5  18         40.06         43.65         0.62 o                         
   1   5  18         75.76         69.61         1.03 o                         
   2   5  18         20.83         16.66         0.38 o                         
   3   5  18         21.70         21.02         0.37 o                         
  -3   6  18         13.14         14.63         0.31 o                         
  -2   6  18          5.20          5.44         0.20 o                         
  -1   6  18          3.12          3.59         0.22 o                         
   0   6  18         92.89         89.62         1.11 o                         
   1   6  18          1.91          1.47         0.16 o                         
   2   6  18          3.57          4.10         0.22 o                         
   3   6  18          0.15          0.07         0.09 o                         
  -3   7  18         29.47         35.52         0.53 o                         
  -2   7  18         66.16         68.23         0.67 o                         
  -1   7  18        179.27        174.40         1.69 o                         
   0   7  18        434.40        446.95         3.46 o                         
   1   7  18          0.22          0.13         0.10 o                         
   2   7  18         12.38         12.91         0.51 o                         
   3   7  18         18.58         16.34         0.44 o                         
  -2   8  18         77.85         77.08         0.80 o                         
  -1   8  18          1.98          1.50         0.16 o                         
   0   8  18         90.57         83.16         0.85 o                         
   1   8  18         10.35          7.68         0.28 o                         
   2   8  18          3.20          2.93         0.16 o                         
  -2   9  18          2.74          3.09         0.15 o                         
  -1   9  18         46.89         48.85         0.58 o                         
   0   9  18          3.21          3.15         0.14 o                         
   1   9  18         19.32         22.60         0.48 o                         
  -1  10  18          0.72          0.08         0.11 o                         
   0  10  18          1.58          1.97         0.22 o                         
  -4   1  19          0.40          0.89         0.11 o                         
  -3   1  19         15.52         14.63         0.28 o                         
  -2   1  19         23.16         28.70         0.46 o                         
  -1   1  19          9.89          8.96         0.24 o                         
   0   1  19        173.81        196.80         1.92 o                         
   1   1  19          0.02          0.40         0.09 o                         
   2   1  19         21.86         20.73         0.32 o                         
   3   1  19          0.00         -0.01         0.08 o                         
   4   1  19         38.09         33.83         0.71 o                         
  -4   2  19         15.97         16.36         0.33 o                         
  -3   2  19        191.16        185.24         1.54 o                         
  -2   2  19          0.99          1.31         0.11 o                         
  -1   2  19         88.01         89.60         1.02 o                         
   0   2  19        574.43        569.80         4.00 o                         
   1   2  19         16.37         17.63         0.41 o                         
   2   2  19         31.07         32.77         0.45 o                         
   3   2  19          3.85          3.30         0.15 o                         
   4   2  19          0.66          0.83         0.08 o                         
  -4   3  19          0.89          0.81         0.08 o                         
  -3   3  19         10.51         11.89         0.41 o                         
  -2   3  19         99.61        104.30         0.86 o                         
  -1   3  19         20.38         22.12         0.40 o                         
   0   3  19        163.43        153.61         1.73 o                         
   1   3  19          4.32          4.69         0.24 o                         
   2   3  19         33.47         31.02         0.53 o                         
   3   3  19          7.93          8.35         0.25 o                         
  -4   4  19         10.23         10.21         0.19 o                         
  -3   4  19          0.89          1.40         0.12 o                         
  -2   4  19         31.27         35.10         0.51 o                         
  -1   4  19        390.88        399.14         2.68 o                         
   0   4  19        104.62        105.23         0.93 o                         
   1   4  19          1.16          1.55         0.21 o                         
   2   4  19          4.43          4.23         0.21 o                         
   3   4  19         14.30         15.16         0.41 o                         
  -4   5  19          2.37          2.53         0.20 o                         
  -3   5  19         17.32         17.32         0.30 o                         
  -2   5  19        803.69        815.34         7.47 o                         
  -1   5  19        158.27        156.94         1.56 o                         
   0   5  19         62.15         66.43         1.33 o                         
   1   5  19         38.05         36.70         0.54 o                         
   2   5  19        121.29        118.84         1.19 o                         
   3   5  19          3.97          3.33         0.21 o                         
  -3   6  19          7.41          7.44         0.22 o                         
  -2   6  19         30.26         33.94         0.51 o                         
  -1   6  19          0.18          0.41         0.13 o                         
   0   6  19         92.12         93.74         1.35 o                         
   1   6  19         21.71         21.20         0.44 o                         
   2   6  19          1.92          1.07         0.14 o                         
   3   6  19          0.26          0.27         0.09 o                         
  -3   7  19        138.41        152.18         1.37 o                         
  -2   7  19         43.13         45.81         0.75 o                         
  -1   7  19          1.42          2.46         0.17 o                         
   0   7  19        454.63        461.03         3.24 o                         
   1   7  19        165.36        168.76         1.64 o                         
   2   7  19          1.72          1.20         0.13 o                         
  -2   8  19          8.93          6.91         0.36 o                         
  -1   8  19          0.28          1.12         0.12 o                         
   0   8  19         40.68         43.96         0.52 o                         
   1   8  19          3.71          3.56         0.21 o                         
   2   8  19          0.15          0.07         0.07 o                         
  -2   9  19         21.57         25.37         1.21 o                         
  -1   9  19          4.46          4.79         0.18 o                         
   0   9  19        333.59        296.46         4.92 o                         
   1   9  19        119.70        118.37         1.34 o                         
  -4   0  20         29.99         25.71         0.85 o                         
  -3   0  20        155.73        123.05         1.41 o                         
  -2   0  20         73.72         61.90         1.71 o                         
  -1   0  20        199.63        189.96         1.90 o                         
   0   0  20         29.09         33.44         0.92 o                         
   1   0  20       1095.19       1117.09         8.84 o                         
   2   0  20        126.67        130.62         1.59 o                         
   3   0  20          0.62          0.40         0.14 o                         
   4   0  20          9.77          7.03         0.34 o                         
  -4   1  20          5.24          5.15         0.22 o                         
  -3   1  20          9.97          9.91         0.23 o                         
  -2   1  20          0.00          0.59         0.11 o                         
  -1   1  20          0.69          0.12         0.08 o                         
   0   1  20         11.52          9.85         0.53 o                         
   1   1  20        284.26        276.68         1.89 o                         
   2   1  20         65.25         68.14         1.19 o                         
   3   1  20         19.03         20.13         0.33 o                         
  -4   2  20          4.80          5.43         0.19 o                         
  -3   2  20         57.77         58.53         0.72 o                         
  -2   2  20          0.74          0.70         0.12 o                         
  -1   2  20         20.36         19.50         0.53 o                         
   0   2  20        120.21        113.76         1.17 o                         
   1   2  20         69.95         71.19         0.74 o                         
   2   2  20          6.66          6.33         0.20 o                         
   3   2  20          0.72          0.74         0.10 o                         
  -4   3  20          8.93          6.89         0.19 o                         
  -3   3  20          3.34          4.08         0.16 o                         
  -2   3  20        228.01        230.39         1.81 o                         
  -1   3  20        113.59        108.53         1.04 o                         
   0   3  20        165.63        159.67         1.66 o                         
   1   3  20         20.63         22.50         0.63 o                         
   2   3  20         19.93         20.27         0.37 o                         
   3   3  20         22.04         19.76         0.40 o                         
  -4   4  20         71.53         77.10         1.21 o                         
  -3   4  20          7.12          7.94         0.21 o                         
  -2   4  20         31.04         31.28         0.62 o                         
  -1   4  20        446.97        440.72         3.10 o                         
   0   4  20        468.65        472.99         3.10 o                         
   1   4  20          5.99          6.27         0.23 o                         
   2   4  20         47.12         46.29         0.62 o                         
   3   4  20         55.55         63.85         0.76 o                         
  -3   5  20         16.48         17.56         0.29 o                         
  -2   5  20         42.08         43.28         0.51 o                         
  -1   5  20        271.25        274.23         2.09 o                         
   0   5  20         55.05         55.30         0.64 o                         
   1   5  20          0.08          0.29         0.11 o                         
   2   5  20         26.13         25.53         0.36 o                         
   3   5  20         11.35          9.75         0.30 o                         
  -3   6  20         80.72         84.11         1.18 o                         
  -2   6  20        125.95        132.01         1.17 o                         
  -1   6  20        630.35        661.92         7.01 o                         
   0   6  20        116.30        123.10         1.70 o                         
   1   6  20          6.19          4.51         0.21 o                         
   2   6  20         39.23         33.18         0.59 o                         
   3   6  20          1.83          1.28         0.11 o                         
  -3   7  20          2.08          2.51         0.12 o                         
  -2   7  20         54.23         61.37         0.59 o                         
  -1   7  20         13.02         14.60         0.35 o                         
   0   7  20         31.28         29.35         0.48 o                         
   1   7  20         30.82         35.36         0.55 o                         
   2   7  20          0.75          0.31         0.09 o                         
  -2   8  20         15.34         14.09         0.35 o                         
  -1   8  20          3.10          3.08         0.13 o                         
   0   8  20          7.81          7.26         0.21 o                         
   1   8  20          8.79         11.42         0.27 o                         
   2   8  20          1.75          2.58         0.10 o                         
  -1   9  20         10.00         10.26         0.37 o                         
   0   9  20         85.13         82.75         1.16 o                         
   1   9  20         43.72         44.67         0.64 o                         
  -4   1  21         30.46         33.19         0.55 o                         
  -3   1  21         17.14         16.97         0.33 o                         
  -2   1  21        263.14        246.98         1.50 o                         
  -1   1  21          5.63          5.91         0.20 o                         
   0   1  21        742.61        745.33         5.64 o                         
   1   1  21         10.55          8.65         0.25 o                         
   2   1  21         12.59         12.00         0.33 o                         
   3   1  21          3.24          3.71         0.14 o                         
  -4   2  21         28.17         25.76         0.62 o                         
  -3   2  21        211.23        212.54         2.25 o                         
  -2   2  21          1.51          1.07         0.10 o                         
  -1   2  21        203.46        218.42         1.40 o                         
   0   2  21        184.17        188.04         1.92 o                         
   1   2  21         34.63         33.06         0.54 o                         
   2   2  21         17.08         20.46         0.35 o                         
   3   2  21         25.95         24.90         0.42 o                         
  -4   3  21         14.22         12.74         0.28 o                         
  -3   3  21         38.85         41.48         0.55 o                         
  -2   3  21          4.63          5.15         0.18 o                         
  -1   3  21         16.59         16.32         0.32 o                         
   0   3  21        204.58        198.63         2.11 o                         
   1   3  21          8.17          8.87         0.29 o                         
   2   3  21         37.17         38.55         0.51 o                         
   3   3  21         18.77         18.95         0.38 o                         
  -3   4  21          0.01          0.11         0.08 o                         
  -2   4  21          5.40          5.51         0.21 o                         
  -1   4  21       1566.51       1582.13         9.39 o                         
   0   4  21        141.87        147.23         1.49 o                         
   1   4  21          3.40          3.31         0.17 o                         
   2   4  21         13.27         13.34         0.29 o                         
   3   4  21        103.73        103.89         1.08 o                         
  -3   5  21          3.33          3.80         0.14 o                         
  -2   5  21         22.39         23.04         0.38 o                         
  -1   5  21          5.50          6.42         0.28 o                         
   0   5  21         80.18         83.75         1.19 o                         
   1   5  21          0.51          0.37         0.11 o                         
   2   5  21          0.09          0.35         0.09 o                         
   3   5  21          0.15          0.10         0.08 o                         
  -3   6  21         77.44         83.79         0.79 o                         
  -2   6  21        103.33        109.65         0.93 o                         
  -1   6  21        369.73        369.15         2.89 o                         
   0   6  21          1.00          0.59         0.18 o                         
   1   6  21         32.30         31.79         0.60 o                         
   2   6  21          6.06          4.93         0.15 o                         
  -3   7  21         19.20         17.87         0.55 o                         
  -2   7  21          7.84          6.77         0.18 o                         
  -1   7  21         18.53         21.94         0.35 o                         
   0   7  21         26.89         27.87         0.55 o                         
   1   7  21          0.01          0.18         0.12 o                         
   2   7  21          8.41          8.42         0.22 o                         
  -2   8  21         88.82         98.45         1.26 o                         
  -1   8  21          0.56          0.28         0.10 o                         
   0   8  21          0.10          0.27         0.09 o                         
   1   8  21        150.31        141.64         1.56 o                         
   2   8  21          4.46          3.54         0.23 o                         
  -1   9  21         19.69         22.55         1.41 o                         
   0   9  21         26.63         21.28         0.82 o                         
   1   9  21          0.00          0.23         0.08 o                         
  -4   0  22          0.89          0.63         0.18 o                         
  -3   0  22        473.29        426.67         8.54 o                         
  -2   0  22        445.21        414.25         3.96 o                         
  -1   0  22        155.92        149.96         1.68 o                         
   0   0  22        348.71        334.44         3.66 o                         
   1   0  22        169.02        171.16         1.96 o                         
   2   0  22        281.27        284.44        13.63 o                         
   3   0  22         19.21         16.57         0.39 o                         
  -4   1  22          0.34          0.24         0.09 o                         
  -3   1  22         24.74         24.07         0.37 o                         
  -2   1  22        166.89        148.23         1.10 o                         
  -1   1  22          1.04          1.74         0.11 o                         
   0   1  22          3.35          3.59         0.28 o                         
   1   1  22        466.81        473.35         3.17 o                         
   2   1  22         43.86         44.25         0.65 o                         
   3   1  22          0.76          1.06         0.12 o                         
  -4   2  22          0.35          0.32         0.08 o                         
  -3   2  22         52.40         54.39         0.64 o                         
  -2   2  22         46.08         45.93         0.49 o                         
  -1   2  22         17.03         18.90         0.32 o                         
   0   2  22        244.25        245.27         2.35 o                         
   1   2  22        514.47        516.80         3.22 o                         
   2   2  22        121.21        124.88         1.07 o                         
   3   2  22          8.54          8.38         0.23 o                         
  -4   3  22          0.61          1.15         0.16 o                         
  -3   3  22          1.69          1.95         0.12 o                         
  -2   3  22         14.84         15.80         0.34 o                         
  -1   3  22        290.19        286.69         2.07 o                         
   0   3  22        242.99        257.58         2.20 o                         
   1   3  22          1.24          0.93         0.16 o                         
   2   3  22         28.57         28.11         0.42 o                         
   3   3  22         42.86         43.67         0.61 o                         
  -3   4  22          1.60          1.66         0.11 o                         
  -2   4  22          0.86          0.96         0.11 o                         
  -1   4  22       1507.09       1535.62         9.88 o                         
   0   4  22        524.04        529.66         6.47 o                         
   1   4  22         12.40         10.92         0.36 o                         
   2   4  22          0.13          0.11         0.09 o                         
   3   4  22         14.22         13.95         0.35 o                         
  -3   5  22          8.71          9.75         0.21 o                         
  -2   5  22         36.86         38.76         0.43 o                         
  -1   5  22         36.48         38.52         0.68 o                         
   0   5  22         51.30         51.04         0.67 o                         
   1   5  22          2.59          3.37         0.28 o                         
   2   5  22          3.39          3.92         0.14 o                         
   3   5  22         12.01         11.47         0.26 o                         
  -3   6  22          7.14          7.40         0.22 o                         
  -2   6  22          2.78          3.54         0.13 o                         
  -1   6  22          4.41          4.82         0.20 o                         
   0   6  22         24.10         24.39         0.53 o                         
   1   6  22         27.44         27.65         0.54 o                         
   2   6  22          0.39          0.08         0.07 o                         
  -2   7  22        180.28        190.42         4.28 o                         
  -1   7  22          0.08          0.28         0.12 o                         
   0   7  22         55.59         51.49         1.18 o                         
   1   7  22         44.69         44.44         0.60 o                         
   2   7  22          0.01          0.01         0.06 o                         
  -2   8  22         11.21         13.58         0.25 o                         
  -1   8  22          5.35          4.38         0.22 o                         
   0   8  22         10.51         10.41         0.22 o                         
   1   8  22          0.00          0.60         0.10 o                         
  -1   9  22          0.76          0.55         0.13 o                         
   0   9  22         18.13         17.36         0.54 o                         
  -4   1  23          0.00          0.00         0.09 o                         
  -3   1  23          5.48          5.80         0.18 o                         
  -2   1  23        328.73        312.06         2.17 o                         
  -1   1  23         19.93         20.81         0.34 o                         
   0   1  23         14.48         15.12         0.44 o                         
   1   1  23         57.69         58.98         0.69 o                         
   2   1  23          0.38          0.75         0.19 o                         
   3   1  23          1.15          1.01         0.11 o                         
  -4   2  23          0.03         -0.06         0.11 o                         
  -3   2  23        128.86        129.05         1.12 o                         
  -2   2  23        202.18        201.13         1.53 o                         
  -1   2  23        384.68        363.29         2.32 o                         
   0   2  23        316.15        316.62         2.86 o                         
   1   2  23        432.68        441.56         3.29 o                         
   2   2  23         19.18         22.03         0.39 o                         
   3   2  23         95.02         94.93         3.17 o                         
  -3   3  23          2.12          1.88         0.10 o                         
  -2   3  23          7.58          6.75         0.21 o                         
  -1   3  23         48.89         50.67         0.59 o                         
   0   3  23          0.85          1.01         0.26 o                         
   1   3  23         12.47         11.29         0.29 o                         
   2   3  23          0.73          0.82         0.11 o                         
   3   3  23          2.73          2.56         0.13 o                         
  -3   4  23         39.65         44.19         0.67 o                         
  -2   4  23          1.80          2.22         0.12 o                         
  -1   4  23         34.81         35.14         0.61 o                         
   0   4  23          6.58          5.84         0.28 o                         
   1   4  23         90.56         95.44         1.05 o                         
   2   4  23         23.40         22.79         0.38 o                         
   3   4  23         12.51          9.72         0.23 o                         
  -3   5  23          1.65          1.09         0.11 o                         
  -2   5  23         35.36         36.29         0.43 o                         
  -1   5  23        203.24        203.64         2.14 o                         
   0   5  23        237.06        245.03         1.91 o                         
   1   5  23          0.23          0.20         0.12 o                         
   2   5  23          0.62          0.88         0.09 o                         
  -3   6  23         12.56         11.19         0.24 o                         
  -2   6  23         26.80         26.50         0.31 o                         
  -1   6  23          3.69          3.21         0.16 o                         
   0   6  23          0.21          0.16         0.11 o                         
   1   6  23         15.74         15.72         0.38 o                         
   2   6  23          0.34          1.27         0.08 o                         
  -2   7  23          1.99          2.73         0.17 o                         
  -1   7  23          0.57          0.50         0.13 o                         
   0   7  23         17.10         16.79         0.44 o                         
   1   7  23         10.24         10.79         0.34 o                         
   2   7  23          0.03          0.07         0.05 o                         
  -1   8  23          0.06          0.11         0.09 o                         
   0   8  23          1.09          0.47         0.10 o                         
   1   8  23         19.71         22.11         0.34 o                         
  -3   0  24          5.52          4.31         0.23 o                         
  -2   0  24          9.59          8.60         0.38 o                         
  -1   0  24        417.86        363.30         2.88 o                         
   0   0  24          0.50          0.30         0.17 o                         
   1   0  24        373.39        385.75         3.67 o                         
   2   0  24        779.19        778.49         8.80 o                         
   3   0  24         36.27         36.14         1.06 o                         
  -3   1  24          2.67          2.89         0.17 o                         
  -2   1  24        421.10        397.62         2.64 o                         
  -1   1  24         27.24         20.76         0.34 o                         
   0   1  24         11.47         11.09         0.38 o                         
   1   1  24        203.00        206.68         1.98 o                         
   2   1  24          3.32          4.54         0.33 o                         
   3   1  24          2.21          2.63         0.21 o                         
  -3   2  24          0.02          0.29         0.20 o                         
  -2   2  24        163.48        148.61         1.82 o                         
  -1   2  24        182.00        162.10         1.41 o                         
   0   2  24         34.94         32.96         0.58 o                         
   1   2  24         34.87         35.67         0.70 o                         
   2   2  24        134.60        136.98         2.00 o                         
   3   2  24         29.71         29.27         0.63 o                         
  -3   3  24          3.23          3.88         0.14 o                         
  -2   3  24          3.98          4.32         0.16 o                         
  -1   3  24        112.43        110.86         0.99 o                         
   0   3  24        318.66        339.91         3.41 o                         
   1   3  24         27.91         27.40         0.44 o                         
   2   3  24          0.14          0.55         0.09 o                         
   3   3  24          4.48          4.25         0.22 o                         
  -3   4  24          8.36          9.46         0.27 o                         
  -2   4  24          0.09          0.10         0.08 o                         
  -1   4  24        297.24        299.43         2.24 o                         
   0   4  24        684.91        700.55         5.07 o                         
   1   4  24         16.10         14.57         0.34 o                         
   2   4  24          0.09          0.14         0.07 o                         
   3   4  24         28.46         30.57         0.77 o                         
  -3   5  24         19.53         18.30         0.31 o                         
  -2   5  24         12.34         12.98         0.21 o                         
  -1   5  24          0.04          0.30         0.14 o                         
   0   5  24          2.51          1.99         0.17 o                         
   1   5  24          2.95          2.08         0.14 o                         
   2   5  24          1.56          1.35         0.08 o                         
  -2   6  24         76.20         78.97         0.81 o                         
  -1   6  24          9.49          8.75         0.23 o                         
   0   6  24          5.96          7.02         0.24 o                         
   1   6  24          5.16          5.33         0.18 o                         
   2   6  24          0.90          0.83         0.06 o                         
  -2   7  24         53.81         58.41         0.78 o                         
  -1   7  24         26.19         30.45         0.43 o                         
   0   7  24          0.03          0.11         0.09 o                         
   1   7  24         50.71         50.16         0.62 o                         
  -1   8  24         11.15         11.96         0.47 o                         
   0   8  24          1.87          1.68         0.10 o                         
   1   8  24         12.05         11.03         0.42 o                         
  -3   1  25         30.02         34.26         0.45 o                         
  -2   1  25          0.04          0.32         0.10 o                         
  -1   1  25        162.69        160.41         1.65 o                         
   0   1  25         58.45         54.29         0.76 o                         
   1   1  25         80.69         80.55         1.04 o                         
   2   1  25          1.26          1.17         0.18 o                         
   3   1  25          0.33          0.23         0.12 o                         
  -3   2  25          6.66          5.33         0.17 o                         
  -2   2  25        166.52        163.37         2.06 o                         
  -1   2  25         31.71         27.65         0.42 o                         
   0   2  25         31.94         38.89         0.80 o                         
   1   2  25          1.03          1.17         0.14 o                         
   2   2  25         12.93         12.29         0.47 o                         
   3   2  25         16.80         15.68         1.03 o                         
  -3   3  25          4.08          4.04         0.16 o                         
  -2   3  25         83.47         86.46         0.74 o                         
  -1   3  25         49.36         50.44         0.58 o                         
   0   3  25        143.85        144.53         1.87 o                         
   1   3  25          0.02          0.28         0.12 o                         
   2   3  25          0.18          0.28         0.13 o                         
  -3   4  25          0.62          0.84         0.09 o                         
  -2   4  25          0.29          0.12         0.07 o                         
  -1   4  25         25.75         25.41         0.43 o                         
   0   4  25        582.32        583.78         4.83 o                         
   1   4  25          9.88         10.16         0.25 o                         
   2   4  25          0.76          0.58         0.07 o                         
  -3   5  25          4.05          3.22         0.17 o                         
  -2   5  25          0.83          1.17         0.07 o                         
  -1   5  25         98.60         97.81         0.92 o                         
   0   5  25         80.54         81.91         0.91 o                         
   1   5  25         34.20         34.46         0.39 o                         
   2   5  25          0.13          0.06         0.06 o                         
  -2   6  25         16.46         16.93         0.29 o                         
  -1   6  25         10.47         11.15         0.26 o                         
   0   6  25         81.72         79.44         1.10 o                         
   1   6  25         41.66         40.69         0.64 o                         
  -2   7  25         65.56         66.30         0.76 o                         
  -1   7  25         11.73         11.65         0.23 o                         
   0   7  25          4.58          5.86         0.19 o                         
   1   7  25          0.15          0.49         0.10 o                         
  -1   8  25          5.63          6.45         0.31 o                         
   0   8  25          2.98          2.98         0.24 o                         
  -3   0  26          1.37          2.97         0.17 o                         
  -2   0  26        269.63        224.68         3.07 o                         
  -1   0  26         17.02         21.22         0.56 o                         
   0   0  26         41.90         40.51         1.11 o                         
   1   0  26          0.19          0.66         0.31 o                         
   2   0  26         17.00         14.07         0.50 o                         
  -3   1  26          0.79          1.30         0.10 o                         
  -2   1  26          9.54         13.21         0.30 o                         
  -1   1  26         18.26         15.31         0.37 o                         
   0   1  26          3.92          2.87         0.18 o                         
   1   1  26         11.83         11.84         0.41 o                         
   2   1  26          2.89          2.22         0.16 o                         
  -3   2  26          1.32          1.44         0.11 o                         
  -2   2  26          2.06          2.69         0.13 o                         
  -1   2  26          2.47          1.21         0.11 o                         
   0   2  26          0.93          0.33         0.13 o                         
   1   2  26          0.70          0.65         0.16 o                         
   2   2  26         12.74         12.03         0.34 o                         
  -3   3  26         11.83          8.46         0.22 o                         
  -2   3  26         11.79         11.92         0.25 o                         
  -1   3  26          5.85          6.41         0.19 o                         
   0   3  26         60.21         54.74         0.75 o                         
   1   3  26        146.42        154.64         1.99 o                         
   2   3  26          0.95          0.88         0.12 o                         
  -3   4  26          0.21          0.46         0.08 o                         
  -2   4  26         43.91         43.92         0.52 o                         
  -1   4  26          0.03          0.08         0.09 o                         
   0   4  26        293.07        312.90         3.66 o                         
   1   4  26         25.30         24.71         0.56 o                         
   2   4  26          5.75          6.59         0.24 o                         
  -2   5  26          8.71          9.14         0.17 o                         
  -1   5  26         20.53         22.19         0.35 o                         
   0   5  26         12.25         13.16         0.30 o                         
   1   5  26         87.58         92.92         2.84 o                         
   2   5  26          0.51          0.48         0.10 o                         
  -2   6  26          6.51          5.82         0.17 o                         
  -1   6  26         13.54         14.64         0.40 o                         
   0   6  26        125.60        132.44         1.53 o                         
   1   6  26         26.14         26.64         0.46 o                         
  -1   7  26         25.49         27.35         0.78 o                         
   0   7  26          8.75         11.01         0.29 o                         
   1   7  26         30.28         27.88         0.78 o                         
  -3   1  27          2.69          2.07         0.15 o                         
  -2   1  27          7.53          6.41         0.19 o                         
  -1   1  27        227.77        237.54         3.15 o                         
   0   1  27         21.69         21.73         0.43 o                         
   1   1  27         27.32         28.33         1.00 o                         
   2   1  27          3.62          3.71         0.20 o                         
  -3   2  27          7.36          7.29         0.19 o                         
  -2   2  27         10.82         11.89         0.28 o                         
  -1   2  27         74.99         74.42         0.73 o                         
   0   2  27         94.66         92.12         1.15 o                         
   1   2  27          0.33          0.68         0.13 o                         
   2   2  27         20.23         18.31         0.38 o                         
  -3   3  27          3.86          7.12         0.19 o                         
  -2   3  27          0.43          0.71         0.08 o                         
  -1   3  27          2.11          2.82         0.12 o                         
   0   3  27         20.07         16.54         0.50 o                         
   1   3  27          0.21          0.62         0.13 o                         
   2   3  27         19.60         20.26         0.42 o                         
  -2   4  27          2.70          3.07         0.11 o                         
  -1   4  27          2.76          2.55         0.12 o                         
   0   4  27        255.02        267.87         2.87 o                         
   1   4  27          3.07          4.48         0.21 o                         
   2   4  27          7.51          6.96         0.29 o                         
  -2   5  27          5.06          4.54         0.19 o                         
  -1   5  27          0.31          0.76         0.08 o                         
   0   5  27         23.61         28.59         0.50 o                         
   1   5  27        114.57        108.23         1.28 o                         
  -1   6  27         34.44         35.29         0.56 o                         
   0   6  27         50.18         51.52         0.77 o                         
   1   6  27          0.00          0.18         0.09 o                         
  -1   7  27         33.20         38.24         0.85 o                         
   0   7  27         35.42         37.51         0.68 o                         
  -3   0  28          6.64          6.53         0.35 o                         
  -2   0  28         31.09         22.71         0.50 o                         
  -1   0  28          0.43          0.69         0.15 o                         
   0   0  28          2.86          2.79         0.25 o                         
   1   0  28          5.83          5.87         0.50 o                         
   2   0  28          9.48          8.18         0.50 o                         
  -3   1  28          1.36          2.05         0.18 o                         
  -2   1  28          0.68          1.42         0.10 o                         
  -1   1  28        234.90        220.91         2.10 o                         
   0   1  28          8.13          7.22         0.21 o                         
   1   1  28          0.51          0.66         0.18 o                         
   2   1  28          6.83          5.29         0.21 o                         
  -3   2  28          1.02          1.01         0.11 o                         
  -2   2  28          9.64         10.59         0.29 o                         
  -1   2  28          0.45          0.93         0.11 o                         
   0   2  28          2.56          2.08         0.13 o                         
   1   2  28         18.45         19.27         0.48 o                         
   2   2  28         12.18         11.84         0.91 o                         
  -2   3  28          0.46          1.06         0.10 o                         
  -1   3  28         33.27         36.52         0.44 o                         
   0   3  28         49.89         44.52         0.51 o                         
   1   3  28         27.38         28.57         0.50 o                         
   2   3  28          3.98          4.53         0.47 o                         
  -2   4  28          0.01          0.17         0.09 o                         
  -1   4  28         19.19         19.13         0.27 o                         
   0   4  28        335.05        327.46         2.50 o                         
   1   4  28         88.34         89.67         1.15 o                         
   2   4  28          4.41          3.95         0.25 o                         
  -2   5  28         12.23         14.46         0.98 o                         
  -1   5  28          2.90          2.68         0.11 o                         
   0   5  28         69.89         70.53         0.95 o                         
   1   5  28         51.10         55.48         1.99 o                         
  -1   6  28         30.77         30.34         0.72 o                         
   0   6  28         22.00         23.24         0.55 o                         
   1   6  28          0.33          0.08         0.12 o                         
  -2   1  29         21.19         21.13         0.56 o                         
  -1   1  29         48.90         41.70         0.64 o                         
   0   1  29         41.41         41.99         0.55 o                         
   1   1  29          0.40          0.21         0.14 o                         
   2   1  29         30.17         28.62         0.57 o                         
  -2   2  29          3.57          3.41         0.16 o                         
  -1   2  29         30.18         29.93         0.47 o                         
   0   2  29          1.51          0.82         0.30 o                         
   1   2  29         26.53         27.45         0.81 o                         
   2   2  29          6.37          6.21         0.37 o                         
  -2   3  29         18.48         19.84         0.47 o                         
  -1   3  29         11.99         15.04         0.31 o                         
   0   3  29         15.83         15.70         0.37 o                         
   1   3  29          2.46          2.26         0.21 o                         
   2   3  29         18.43         20.61         0.61 o                         
  -2   4  29          4.67          6.09         0.24 o                         
  -1   4  29          0.04          0.23         0.07 o                         
   0   4  29         51.06         49.88         0.96 o                         
   1   4  29         56.64         58.69         1.13 o                         
  -1   5  29          0.72          0.11         0.07 o                         
   0   5  29          2.18          1.43         0.17 o                         
   1   5  29        211.41        211.14         5.43 o                         
  -1   6  29         23.15         21.28         0.61 o                         
   0   6  29          4.56          4.72         0.17 o                         
  -2   0  30          1.25          1.95         0.18 o                         
  -1   0  30         87.25         82.43         3.61 o                         
   0   0  30        135.78        144.21         1.72 o                         
   1   0  30          5.40          5.77         0.42 o                         
  -2   1  30          0.11          0.29         0.09 o                         
  -1   1  30         98.07         93.70         1.05 o                         
   0   1  30          7.11          7.12         0.18 o                         
   1   1  30          7.72          8.58         0.26 o                         
   2   1  30         18.70         17.51         0.75 o                         
  -2   2  30          0.03          0.11         0.11 o                         
  -1   2  30          0.96          1.41         0.11 o                         
   0   2  30          7.18          7.67         0.23 o                         
   1   2  30         24.21         24.95         1.16 o                         
  -2   3  30         39.33         44.55         0.76 o                         
  -1   3  30         10.37         10.51         0.23 o                         
   0   3  30         36.50         39.80         0.67 o                         
   1   3  30        153.06        147.88         5.20 o                         
  -2   4  30          6.07          9.79         0.38 o                         
  -1   4  30         22.32         26.25         0.46 o                         
   0   4  30         42.18         42.27         0.63 o                         
   1   4  30        210.30        220.12         2.60 o                         
  -1   5  30         18.07         19.17         0.91 o                         
   0   5  30         12.99         14.02         0.53 o                         
  -2   1  31          6.43          7.28         0.27 o                         
  -1   1  31         17.59         18.20         0.51 o                         
   0   1  31         60.67         63.05         1.42 o                         
   1   1  31          0.12          0.05         0.07 o                         
  -2   2  31          0.43          0.15         0.09 o                         
  -1   2  31          0.98          1.86         0.17 o                         
   0   2  31         15.55         17.62         0.31 o                         
   1   2  31         16.17         14.42         0.35 o                         
  -1   3  31          4.07          3.74         0.17 o                         
   0   3  31          1.86          1.76         0.11 o                         
   1   3  31          7.35          8.24         0.28 o                         
  -1   4  31          0.02          0.06         0.07 o                         
   0   4  31          3.61          3.77         0.19 o                         
  -1   0  32         36.23         34.87         0.69 o                         
   0   0  32         34.67          9.42        10.76 o                         
   1   0  32          1.86          2.46         0.17 o                         
  -2   1  32          2.98          3.27         0.23 o                         
  -1   1  32         17.89         19.19         0.38 o                         
   0   1  32         81.45         86.58         1.56 o                         
   1   1  32          0.15          0.21         0.08 o                         
  -1   2  32         11.78         15.61         0.47 o                         
   0   2  32          2.78          4.03         0.15 o                         
   1   2  32          0.04          0.12         0.10 o                         
  -1   3  32          5.40          6.49         0.34 o                         
   0   3  32          1.75          2.17         0.14 o                         
  -1   1  33          2.25          1.64         0.14 o                         
   0   1  33         37.15         38.04         0.67 o                         
  -1   2  33         15.06         22.93         0.47 o                         
   0   2  33          0.35          0.68         0.14 o                         
                                                                                
